# Supplementary material for: Assessment of dispersion metrics for estimating single-cell transcriptional variability
Source: PLoS Comput Biol. 2026 Mar 2;22(3):e1014030. doi: 10.1371/journal.pcbi.1014030 (PMC12970974; doi:10.1371/journal.pcbi.1014030)
Supplement: S1 Table — Sheets 1–2: Change in VMR between control and matHG conditions for each gene included in analysis at E9.5 (Sheet 1) and at E11.5 (Sheet 2). Sheets 3–4: DEGs between control and matHG conditions at E9.5 (Sheet 3) and at E11.5 (Sheet 4). Sheet 5: Top 100 DEGs by absolute fold change and top 100 genes with largest absolute change in VMR, as well as the genes that are contained in both lists, across two timepoints. All comparisons are between the control and matHG conditions. Sheet 6: KEGG pathways resulting from GSEA using the 1000 most significant DEGs, ranked by log-fold change versus from GSEA using the top 1000 genes with largest absolute change in VMR, ranked by change in VMR. Sheets 7–8: Enriched motifs at E9.5 (Sheet 7) and at E11.5 (Sheet 8) among the 100 most significant DEGs, and among the top 100 genes with largest absolute change in VMR. Each motif has a normalized enrichment score (NES), AUC score, predicted TFs, number of enriched genes, and enriched genes. Sheets 9–10: Predicted enriched TFs from the motifs found in Sheets 7–8, after filtering out TFs that are not expressed in the data at their respective time points. Enriched TFs that are only enriched among the top 100 genes with largest absolute change in VMR, and not among the 100 most significant DEGs, are also listed for each time point. (XLSX) [file pcbi.1014030.s011.xlsx]

## Sheet: E9.5 Change in VMR
Gene	VMR (Control)	VMR (MatHG)	Change in VMR	avg_log2FC	pct.1	pct.2
0610009B22Rik	0.432622	0.384892	0.0477303	-0.329808	0.355	0.445
0610009O20Rik	0.375178	0.433597	-0.0584192	0.135392	0.361	0.331
0610010F05Rik	0.521863	0.482961	0.0389014	-0.504297	0.161	0.229
0610010K14Rik	0.362402	0.395554	-0.0331517	-0.102008	0.416	0.459
0610012G03Rik	0.234012	0.241086	-0.0070735	0.41164	0.937	0.851
0610030E20Rik	0.407795	0.442661	-0.0348661	-0.329621	0.207	0.25
0610037L13Rik	0.414963	0.427096	-0.0121337	-0.349332	0.309	0.382
0610040B10Rik	0.416742	0.442927	-0.0261853	0.248521	0.149	0.127
1010001N08Rik	0.479243	0.523533	-0.0442891	-0.497969	0.204	0.274
1110002E22Rik	0.449048	0.493704	-0.0446564	1.22809	0.187	0.085
1110002L01Rik	0.381552	0.511389	-0.129837	-0.720321	0.145	0.219
1110004E09Rik	0.452314	0.449186	0.0031283	-0.291033	0.35	0.399
1110004F10Rik	0.269767	0.247133	0.0226334	-0.227937	0.792	0.805
1110008F13Rik	0.229812	0.200627	0.0291851	0.0119271	0.945	0.93
1110008L16Rik	0.406415	0.459611	-0.053196	0.142066	0.093	0.085
1110008P14Rik	0.374899	0.420097	-0.045198	0.0239345	0.562	0.559
1110012L19Rik	0.489531	0.493747	-0.0042161	-0.204613	0.221	0.25
1110019D14Rik	0.417677	0.455324	-0.0376471	0.335132	0.166	0.133
1110032A03Rik	0.440657	0.489951	-0.0492944	0.173418	0.263	0.239
1110034G24Rik	0.521486	0.516041	0.0054449	-0.000731376	0.147	0.151
1110038F14Rik	0.411152	0.418235	-0.00708291	-0.0732187	0.375	0.392
1110051M20Rik	0.431403	0.490543	-0.0591399	-0.16092	0.188	0.208
1110059E24Rik	0.423927	0.406886	0.0170413	-0.277177	0.412	0.458
1110059G10Rik	0.445227	0.500368	-0.0551406	0.0292059	0.242	0.244
1110065P20Rik	0.348296	0.401897	-0.0536008	0.169112	0.534	0.503
1190002N15Rik	0.446502	0.500903	-0.0544015	0.165704	0.428	0.399
1190005I06Rik	0.580896	0.512767	0.0681284	0.610926	0.176	0.128
1190007I07Rik	0.396084	0.482789	-0.0867046	-0.0202921	0.326	0.305
1300002E11Rik	0.452519	0.468163	-0.0156434	0.14522	0.226	0.209
1500009L16Rik	0.526494	0.513061	0.0134329	-0.29578	0.274	0.334
1500011B03Rik	0.476818	0.50791	-0.0310926	-0.385408	0.188	0.229
1500011K16Rik	0.377096	0.434408	-0.0573115	0.433381	0.508	0.423
1500015A07Rik	0.46919	0.640317	-0.171127	-0.214161	0.074	0.081
1500035N22Rik	0.468285	0.528693	-0.0604079	0.340068	0.143	0.109
1600002K03Rik	0.502041	0.453607	0.0484333	0.0332303	0.164	0.172
1600012H06Rik	0.402681	0.539633	-0.136951	-0.0236529	0.22	0.215
1600014C10Rik	0.399186	0.477982	-0.0787968	-0.275448	0.107	0.125
1600020E01Rik	0.450648	0.521322	-0.0706744	-0.375612	0.128	0.161
1700008J07Rik	0.539024	0.51304	0.0259841	-0.0509487	0.132	0.139
1700020I14Rik	0.255193	0.258016	-0.0028234	0.0838386	0.887	0.854
1700021F05Rik	0.386613	0.382178	0.00443507	-0.169373	0.504	0.548
1700025G04Rik	0.364167	0.404344	-0.0401775	-0.105741	0.509	0.52
1700037C18Rik	0.574381	0.565947	0.00843379	0.439628	0.103	0.079
1700037H04Rik	0.390781	0.426568	-0.0357867	0.222817	0.313	0.297
1700048O20Rik	0.506241	0.564404	-0.0581625	-0.229584	0.071	0.085
1700052K11Rik	0.593121	0.531109	0.0620123	-0.196082	0.088	0.104
1700096K18Rik	0.45823	0.543381	-0.0851504	-0.228055	0.126	0.141
1700123O20Rik	0.398904	0.362584	0.0363205	-0.272644	0.379	0.453
1810013L24Rik	0.415803	0.448693	-0.0328899	-0.265773	0.168	0.198
1810021B22Rik	0.465032	0.484631	-0.0195993	0.46428	0.175	0.131
1810022K09Rik	0.354182	0.331153	0.0230289	-0.531681	0.508	0.632
1810030O07Rik	0.38707	0.512674	-0.125604	-0.52079	0.126	0.17
1810032O08Rik	0.404476	0.456223	-0.0517469	-0.146601	0.167	0.178
1810037I17Rik	0.204937	0.175486	0.0294513	-0.0367628	0.974	0.966
1810043G02Rik	0.432018	0.450306	-0.0182878	-0.114346	0.196	0.219
1810044D09Rik	0.409756	0.527528	-0.117772	0.121888	0.13	0.114
1810055G02Rik	0.507696	0.511492	-0.00379591	-0.431856	0.132	0.178
1810058I24Rik	0.222212	0.245651	-0.0234385	0.218058	0.933	0.892
2010107E04Rik	0.103457	0.104374	-0.000917475	0.529554	0.999	0.998
2010111I01Rik	0.502402	0.54063	-0.0382273	0.342086	0.243	0.186
2010320M18Rik	0.47953	0.460164	0.0193653	-0.11431	0.241	0.267
2200002D01Rik	0.480002	0.569469	-0.0894668	-0.79428	0.076	0.126
2210016F16Rik	0.381097	0.40179	-0.0206935	-0.103944	0.425	0.461
2210016L21Rik	0.404235	0.398138	0.00609763	-0.149639	0.37	0.426
2300009A05Rik	0.43649	0.442547	-0.00605697	0.00829288	0.362	0.378
2310009B15Rik	0.399672	0.440384	-0.0407119	-0.191529	0.313	0.337
2310011J03Rik	0.41707	0.45729	-0.04022	-0.187254	0.293	0.333
2310022A10Rik	0.435352	0.486274	-0.0509225	0.121888	0.199	0.189
2310022B05Rik	0.366485	0.395322	-0.0288366	0.0227935	0.45	0.451
2310030G06Rik	0.491091	0.517266	-0.0261757	0.384922	0.128	0.097
2310033P09Rik	0.463765	0.454372	0.00939276	-0.46465	0.309	0.403
2310035C23Rik	0.41233	0.473994	-0.0616638	-0.17324	0.204	0.216
2310039H08Rik	0.367987	0.391946	-0.0239595	-0.387882	0.387	0.473
2310040G24Rik	0.555463	0.58478	-0.029317	0.611472	0.166	0.111
2310057M21Rik	0.444121	0.451377	-0.00725624	-0.437921	0.168	0.222
2310061I04Rik	0.441068	0.453491	-0.0124234	0.364931	0.293	0.241
2410002F23Rik	0.43769	0.469989	-0.0322986	-0.106931	0.224	0.241
2410004B18Rik	0.383102	0.406816	-0.0237131	-0.0596166	0.462	0.463
2410015M20Rik	0.181835	0.208205	-0.02637	0.317218	0.972	0.93
2410018L13Rik	0.510043	0.502548	0.00749512	-0.0385768	0.104	0.109
2410089E03Rik	0.483088	0.484525	-0.00143734	-0.0707572	0.162	0.169
2410131K14Rik	0.42589	0.479127	-0.0532373	-0.0784107	0.12	0.127
2510002D24Rik	0.410315	0.407758	0.00255752	-0.084563	0.387	0.417
2510009E07Rik	0.411634	0.564046	-0.152411	0.818819	0.191	0.102
2510039O18Rik	0.425936	0.435074	-0.00913871	-0.0335666	0.204	0.209
2510046G10Rik	0.469726	0.495675	-0.0259488	-0.287988	0.086	0.105
2610001J05Rik	0.367144	0.336476	0.0306685	-0.0357559	0.672	0.69
2610002M06Rik	0.443519	0.475742	-0.0322225	0.503104	0.305	0.226
2610008E11Rik	0.411895	0.452025	-0.04013	-0.0957035	0.164	0.17
2610037D02Rik	0.407405	0.478492	-0.0710872	-0.675619	0.107	0.163
2610044O15Rik8	0.415182	0.434949	-0.0197669	-0.49784	0.157	0.215
2610301B20Rik	0.500337	0.531939	-0.0316019	-0.161905	0.164	0.184
2610318N02Rik	0.47405	0.422651	0.0513986	-0.690252	0.196	0.31
2610507B11Rik	0.394967	0.383351	0.0116161	-0.452557	0.412	0.534
2610524H06Rik	0.392868	0.418025	-0.0251564	-0.711523	0.282	0.407
2700038G22Rik	0.528041	0.506893	0.0211479	-0.793223	0.082	0.144
2700046G09Rik	0.457242	0.48546	-0.0282182	0.0812459	0.13	0.126
2700049A03Rik	0.60729	0.471977	0.135313	-0.844637	0.125	0.236
2700062C07Rik	0.400817	0.478742	-0.0779257	-0.593659	0.117	0.174
2700081O15Rik	0.394449	0.497868	-0.103419	0.0137391	0.205	0.201
2700097O09Rik	0.421171	0.464692	-0.0435204	-0.308746	0.213	0.259
2810001G20Rik	0.531653	0.512218	0.0194356	0.167212	0.212	0.204
2810004N23Rik	0.2903	0.313973	-0.0236731	0.105165	0.804	0.735
2810006K23Rik	0.453913	0.43814	0.015773	-0.148913	0.282	0.314
2810402E24Rik	0.425766	0.473189	-0.0474221	-0.194784	0.138	0.158
2810403A07Rik	0.389353	0.458329	-0.0689762	-0.106931	0.292	0.313
2810429I04Rik	0.518778	0.504273	0.0145052	0.179221	0.184	0.161
2810474O19Rik	0.49331	0.51418	-0.0208702	-0.816051	0.204	0.304
2900026A02Rik	0.454425	0.461147	-0.0067222	0.336288	0.245	0.197
2900076A07Rik	0.446402	0.479389	-0.0329869	0.135694	0.129	0.121
2900097C17Rik	0.308638	0.323579	-0.0149409	-0.0120813	0.701	0.704
3010003L21Rik	0.417218	0.484591	-0.0673723	-0.330624	0.143	0.172
3110002H16Rik	0.577062	0.492983	0.0840786	0.00524299	0.113	0.12
3110009E18Rik	0.44003	0.482001	-0.0419708	-0.372221	0.088	0.112
3110040N11Rik	0.465978	0.481399	-0.0154206	0.435387	0.155	0.117
3110043O21Rik	0.479472	0.536532	-0.0570602	0.121888	0.22	0.196
3110045C21Rik	0.476805	0.531303	-0.0544981	0.0216605	0.17	0.167
3110062M04Rik	0.497128	0.599536	-0.102408	-0.221596	0.116	0.126
3110082I17Rik	0.449137	0.44711	0.00202751	-0.0830938	0.161	0.169
3222401L13Rik	0.423465	0.478248	-0.0547827	0.46069	0.111	0.079
3425401B19Rik	0.435786	0.471353	-0.0355671	0.5004	0.18	0.134
3632451O06Rik	0.516741	0.586674	-0.0699328	-1.45156	0.626	0.814
3830406C13Rik	0.437478	0.531875	-0.0943975	0.254338	0.141	0.119
4632415L05Rik	0.465092	0.505079	-0.0399869	-0.386453	0.145	0.184
4732440D04Rik	0.434165	0.560922	-0.126757	-0.562085	0.078	0.11
4833412C05Rik	0.506799	0.586574	-0.079775	0.531532	0.205	0.148
4833420G17Rik	0.432923	0.475314	-0.0423902	-0.653959	0.239	0.33
4833439L19Rik	0.359268	0.38654	-0.0272714	-0.084563	0.486	0.507
4921524J17Rik	0.335325	0.353845	-0.0185198	-0.291646	0.607	0.667
4930402H24Rik	0.41814	0.45162	-0.03348	0.516971	0.395	0.293
4930430F08Rik	0.568087	0.509196	0.0588907	-0.56063	0.097	0.151
4930452B06Rik	0.407966	0.558293	-0.150327	0.0238558	0.163	0.148
4930453N24Rik	0.445586	0.459503	-0.013917	0.00324341	0.275	0.277
4930503L19Rik	0.467731	0.495864	-0.0281333	-0.635362	0.136	0.204
4930523C07Rik	0.657378	0.582112	0.0752667	0.234363	0.18	0.183
4930579G24Rik	0.425615	0.52294	-0.0973247	-0.828071	0.111	0.186
4931406C07Rik	0.453506	0.56207	-0.108564	-0.0549899	0.142	0.145
4931406P16Rik	0.396374	0.422546	-0.0261726	-0.461398	0.325	0.41
4932438A13Rik	0.390347	0.461037	-0.0706904	-0.427885	0.205	0.26
4933415A04Rik	0.456578	0.498716	-0.0421374	-0.376566	0.08	0.1
4933434E20Rik	0.360725	0.402775	-0.0420492	-0.162591	0.546	0.557
5031425E22Rik	0.411519	0.485969	-0.0744496	-0.164021	0.257	0.273
5031439G07Rik	0.416728	0.536557	-0.119828	0.0374957	0.104	0.096
5033428I22Rik	0.490386	0.551094	-0.0607081	0.0165349	0.328	0.318
5033430I15Rik	0.448423	0.502368	-0.0539448	0.386229	0.261	0.2
5430416N02Rik	0.478425	0.524097	-0.0456713	-0.308746	0.163	0.19
5430431A17Rik	0.427449	0.387829	0.0396199	-0.145036	0.845	0.885
5730455P16Rik	0.451372	0.47388	-0.0225079	-0.446396	0.175	0.236
5730480H06Rik	0.437786	0.542126	-0.10434	-0.526851	0.143	0.191
5930430L01Rik	0.45602	0.572372	-0.116352	-0.132685	0.072	0.079
6030458C11Rik	0.386515	0.483525	-0.0970097	-0.460157	0.204	0.262
6330403K07Rik	0.718837	0.60154	0.117297	0.252087	0.279	0.301
6330418K02Rik	0.519853	0.489759	0.0300938	0.293256	0.151	0.127
6430548M08Rik	0.425137	0.529882	-0.104745	0.249	0.103	0.086
6720489N17Rik	0.465063	0.588541	-0.123477	0.216215	0.099	0.082
9030624J02Rik	0.433677	0.468549	-0.0348721	-0.459843	0.179	0.239
9130008F23Rik	0.454315	0.51958	-0.0652641	-0.52664	0.092	0.125
9130401M01Rik	0.441298	0.454186	-0.012888	0.0655255	0.289	0.267
9430015G10Rik	0.400391	0.487616	-0.0872256	-0.630185	0.071	0.11
9430038I01Rik	0.442023	0.463639	-0.0216161	-0.155848	0.209	0.238
9530068E07Rik	0.379367	0.365781	0.0135862	-0.236237	0.525	0.599
9930021J03Rik	0.374181	0.461282	-0.0871012	-0.34278	0.189	0.227
A030001D20Rik	0.522705	0.488607	0.0340987	-0.227697	0.078	0.093
A130010J15Rik	0.429607	0.453625	-0.0240177	-0.59504	0.111	0.163
A430005L14Rik	0.425254	0.429222	-0.0039686	-0.212937	0.272	0.312
A530016L24Rik	0.49016	0.597496	-0.107336	-0.0556503	0.103	0.1
A930004D18Rik	0.409328	0.476603	-0.0672748	0.322585	0.097	0.08
Aaas	0.45206	0.523615	-0.0715551	-0.512463	0.161	0.224
Aaed1	0.454009	0.499338	-0.0453288	-0.17483	0.279	0.313
Aagab	0.417742	0.518344	-0.100602	-0.587856	0.138	0.191
Aak1	0.428167	0.410774	0.0173932	-0.290307	0.287	0.36
Aamdc	0.432745	0.443714	-0.0109682	0.145443	0.284	0.265
Aamp	0.361214	0.334845	0.0263687	-0.200826	0.617	0.649
Aar2	0.485081	0.491754	-0.00667274	-0.124752	0.143	0.158
Aars	0.431221	0.395549	0.0356724	-0.452505	0.299	0.403
Aars2	0.505737	0.467147	0.03859	0.135063	0.136	0.127
Aasdhppt	0.442206	0.400402	0.0418038	-0.438071	0.314	0.41
Aatf	0.421802	0.468437	-0.046635	-0.606566	0.128	0.186
Abat	0.493603	0.54004	-0.0464369	1.12189	0.176	0.087
Abca4	0.441942	0.524039	-0.0820971	0.0760842	0.075	0.074
Abcb10	0.405157	0.510393	-0.105235	-0.295347	0.199	0.23
Abcb6	0.443083	0.473319	-0.0302354	-0.665704	0.104	0.166
Abcb7	0.393328	0.50187	-0.108542	0.0267307	0.218	0.204
Abcb8	0.384096	0.434836	-0.0507404	0.00204814	0.297	0.3
Abcc5	0.516299	0.4998	0.0164991	0.0122634	0.096	0.096
Abcc9	0.480546	0.5812	-0.100654	0.692091	0.374	0.241
Abcd3	0.427342	0.481703	-0.0543616	0.352725	0.304	0.235
Abcd4	0.453716	0.447128	0.00658727	-0.360264	0.08	0.105
Abce1	0.377686	0.385351	-0.00766517	-0.23839	0.457	0.513
Abcf1	0.320107	0.281846	0.0382608	-0.277781	0.646	0.718
Abcf2	0.396054	0.368102	0.0279523	-0.726711	0.3	0.446
Abcf3	0.470824	0.486575	-0.0157515	-0.245097	0.176	0.207
Abcg2	0.428468	0.482748	-0.05428	-1.0095	0.241	0.41
Abhd10	0.393593	0.427554	-0.033961	-0.0347403	0.266	0.264
Abhd11	0.469806	0.446336	0.0234703	-0.0413979	0.271	0.293
Abhd12	0.384767	0.505735	-0.120968	-0.24517	0.259	0.289
Abhd13	0.408572	0.490518	-0.0819461	-0.150484	0.191	0.212
Abhd14a	0.399765	0.424216	-0.0244512	0.139305	0.284	0.271
Abhd16a	0.44042	0.499741	-0.0593207	-0.277468	0.221	0.258
Abhd17a	0.360121	0.403293	-0.0431723	-0.0221883	0.45	0.449
Abhd17b	0.455454	0.460339	-0.00488543	-0.192985	0.193	0.226
Abhd17c	0.424763	0.420224	0.00453875	0.130156	0.357	0.353
Abhd18	0.458081	0.545624	-0.087543	0.0800677	0.164	0.151
Abhd4	0.481782	0.524836	-0.0430536	0.357376	0.345	0.287
Abhd5	0.525589	0.536759	-0.0111708	-0.0480371	0.112	0.121
Abhd8	0.391941	0.49286	-0.100919	-0.289538	0.129	0.148
Abi1	0.450357	0.508711	-0.0583542	-0.0464491	0.238	0.239
Abi2	0.374957	0.431225	-0.0562671	-0.13301	0.376	0.38
Abl1	0.386427	0.444609	-0.058182	-0.0403835	0.299	0.29
Abl2	0.419192	0.412556	0.00663656	0.0601117	0.199	0.192
Ablim1	0.443843	0.441271	0.00257253	-0.232697	0.439	0.498
Abr	0.433282	0.422931	0.0103515	-0.0899507	0.226	0.256
Abra	0.671388	0.753304	-0.0819156	-0.605187	0.266	0.329
Abracl	0.176193	0.12184	0.0543523	-0.260676	0.995	0.995
Abraxas1	0.494637	0.444784	0.0498527	-0.182506	0.175	0.212
Abraxas2	0.375361	0.43136	-0.0559986	-0.566168	0.293	0.395
Abt1	0.425559	0.461627	-0.0360675	-0.65572	0.191	0.291
Abtb1	0.603879	0.533661	0.0702175	-0.33475	0.111	0.149
Abtb2	0.411039	0.480436	-0.069397	-0.0645252	0.322	0.331
AC110166.1	0.488024	0.51285	-0.0248265	0.263907	0.153	0.129
AC149090.1	0.437554	0.532168	-0.0946146	0.611273	0.179	0.114
AC165271.1	0.544673	0.562392	-0.0177191	0.497509	0.332	0.256
AC165953.2	0.478411	0.425584	0.052827	0.2086	0.151	0.132
Acaa1a	0.395813	0.413417	-0.0176035	0.0928589	0.47	0.458
Acaa2	0.372605	0.365258	0.00734742	0.217354	0.692	0.675
Acaca	0.453305	0.455164	-0.00185949	-0.459095	0.15	0.202
Acacb	0.461927	0.466735	-0.00480801	0.631749	0.159	0.108
Acad11	0.622816	0.518809	0.104007	0.269987	0.099	0.085
Acad8	0.455565	0.518026	-0.0624617	0.161416	0.225	0.193
Acad9	0.591176	0.567571	0.0236044	-0.26988	0.147	0.18
Acadl	0.435179	0.413674	0.0215049	1.02558	0.647	0.495
Acadm	0.347148	0.366973	-0.0198245	0.187511	0.701	0.665
Acads	0.355039	0.391028	-0.0359888	0.0935061	0.559	0.516
Acadsb	0.47323	0.466868	0.00636252	0.0950879	0.192	0.184
Acadvl	0.472887	0.477872	-0.00498496	0.448053	0.346	0.284
Acap2	0.376643	0.47892	-0.102277	-0.473722	0.167	0.221
Acat1	0.377811	0.390806	-0.0129955	0.764125	0.632	0.495
Acat2	0.484379	0.501713	-0.0173343	-0.835043	0.212	0.333
Acbd3	0.36961	0.404622	-0.0350113	-0.464527	0.372	0.446
Acbd5	0.435068	0.447377	-0.0123082	-0.176378	0.242	0.281
Acbd6	0.365685	0.383253	-0.0175678	0.00462186	0.486	0.474
Acd	0.460711	0.43221	0.028501	-0.144187	0.266	0.296
Acer2	0.495225	0.614052	-0.118827	-0.103404	0.087	0.085
Acer3	0.422507	0.484633	-0.0621265	-0.467828	0.124	0.173
Acin1	0.282364	0.241074	0.0412894	-0.577965	0.763	0.81
Acly	0.378665	0.426518	-0.0478529	-0.300885	0.322	0.363
Aco1	0.485272	0.448775	0.0364973	-0.193974	0.168	0.206
Aco2	0.249962	0.263175	-0.0132134	0.406736	0.943	0.879
Acot13	0.280236	0.365988	-0.085752	0.619337	0.864	0.727
Acot2	0.587714	0.573824	0.0138897	0.369815	0.149	0.123
Acot7	0.474057	0.496398	-0.022341	-0.102985	0.099	0.11
Acot8	0.508879	0.534113	-0.0252332	-0.428586	0.155	0.204
Acot9	0.54558	0.522076	0.0235031	-0.332371	0.145	0.189
Acox1	0.398698	0.468827	-0.0701296	0.161598	0.263	0.238
Acp1	0.278992	0.200394	0.0785985	-0.602292	0.799	0.901
Acp2	0.455106	0.472878	-0.0177728	0.305334	0.163	0.133
Acp6	0.491197	0.542308	-0.0511103	0.115131	0.237	0.221
Acsl1	0.47341	0.444654	0.0287565	-0.239257	0.257	0.305
Acsl3	0.377951	0.394292	-0.0163404	-0.501834	0.375	0.478
Acsl4	0.453132	0.465011	-0.0118788	-0.348139	0.179	0.229
Acsl5	0.43855	0.483363	-0.0448138	0.00941318	0.175	0.173
Acss2	0.431613	0.503399	-0.0717856	-0.149917	0.105	0.112
Acta1	0.878764	0.840581	0.038183	-0.743586	0.721	0.784
Acta2	0.215542	0.105305	0.110237	-0.71169	0.997	1
Actb	0.407239	0.456227	-0.0489874	-1.02942	0.874	0.892
Actc1	0.0753118	0.105153	-0.0298409	0.116278	0.997	0.999
Actg1	0.238783	0.259581	-0.020798	0.139324	0.984	0.948
Actl6a	0.363328	0.329389	0.0339393	-0.446531	0.493	0.6
Actn1	0.385131	0.383818	0.00131336	-0.518935	0.618	0.704
Actn2	0.355606	0.317025	0.0385808	0.323671	0.876	0.873
Actn4	0.374739	0.393579	-0.0188398	-0.222135	0.553	0.585
Actr10	0.399069	0.405584	-0.00651521	-0.135157	0.484	0.513
Actr1a	0.425164	0.438478	-0.0133149	-0.0352131	0.362	0.369
Actr1b	0.371782	0.369506	0.00227685	-0.37621	0.492	0.573
Actr2	0.374904	0.386125	-0.0112208	-0.342932	0.425	0.493
Actr3	0.25315	0.203493	0.0496579	-0.266352	0.892	0.927
Actr3b	0.519847	0.533179	-0.013332	0.849455	0.288	0.169
Actr5	0.500666	0.486902	0.0137637	-0.0375903	0.096	0.099
Actr6	0.40202	0.468218	-0.0661984	-0.50713	0.209	0.276
Actr8	0.420761	0.481177	-0.0604158	-0.610094	0.212	0.305
Acvr1	0.375452	0.504178	-0.128725	0.26275	0.167	0.132
Acvr1b	0.420176	0.467715	-0.0475386	0.182261	0.151	0.138
Acvr2a	0.433371	0.505894	-0.0725228	0.011705	0.157	0.154
Acvr2b	0.352317	0.393739	-0.0414227	-0.690629	0.321	0.451
Acy1	0.396098	0.500546	-0.104447	-0.37951	0.096	0.128
Acyp1	0.330819	0.38051	-0.0496914	-0.053031	0.622	0.623
Acyp2	0.458355	0.475154	-0.0167994	0.103741	0.28	0.259
Adal	0.465998	0.501427	-0.0354287	-0.144627	0.086	0.096
Adam10	0.389555	0.419803	-0.030248	-0.122479	0.384	0.417
Adam17	0.43796	0.461824	-0.0238645	-0.0801559	0.184	0.196
Adam19	0.471177	0.449957	0.0212201	-0.294979	0.222	0.281
Adam9	0.400084	0.425639	-0.0255552	-0.325571	0.216	0.268
Adamts1	0.551831	0.522278	0.0295537	0.243517	0.23	0.222
Adamts9	0.378337	0.451464	-0.0731271	-0.189645	0.234	0.264
Adamtsl2	0.546453	0.576569	-0.0301155	0.314533	0.109	0.082
Adat2	0.421324	0.501433	-0.0801093	-0.223248	0.093	0.108
Adck1	0.416323	0.496671	-0.0803483	0.0279118	0.13	0.128
Adck5	0.408749	0.528978	-0.120229	0.0927416	0.122	0.114
Adcy1	0.499453	0.506975	-0.00752252	-0.052363	0.175	0.177
Adcy5	0.422461	0.466413	-0.0439522	0.348348	0.332	0.271
Adcy6	0.413194	0.481989	-0.0687942	0.541018	0.388	0.279
Add1	0.354807	0.359291	-0.00448408	-0.132063	0.474	0.513
Add3	0.360155	0.344991	0.0151643	-0.381168	0.707	0.773
Adgra2	0.436005	0.448947	-0.012943	-0.121735	0.249	0.276
Adgra3	0.457085	0.50341	-0.0463252	0.0803088	0.207	0.19
Adgrl1	0.4622	0.463371	-0.00117163	-0.485559	0.221	0.301
Adgrl2	0.433631	0.467887	-0.0342558	-0.48477	0.246	0.316
Adh5	0.351278	0.324557	0.0267214	-0.20004	0.663	0.698
Adi1	0.419503	0.47899	-0.0594865	0.090861	0.114	0.106
Adipor1	0.257805	0.262184	-0.00437842	0.119339	0.824	0.774
Adipor2	0.364863	0.417571	-0.0527083	-0.42734	0.266	0.335
Adk	0.361577	0.323783	0.0377948	-0.356317	0.732	0.816
Adm	0.804928	0.738299	0.0666293	-0.40486	0.154	0.203
Adnp2	0.410909	0.490678	-0.0797692	-0.356575	0.112	0.144
Ado	0.482715	0.443718	0.0389967	-0.366612	0.295	0.371
Adora1	0.569455	0.556112	0.013343	-0.132158	0.176	0.195
Adpgk	0.423363	0.467753	-0.0443897	-0.175793	0.121	0.135
Adprh	0.319217	0.345891	-0.0266734	-0.0938883	0.676	0.67
Adprhl1	0.493634	0.618687	-0.125053	1.00066	0.491	0.287
Adprhl2	0.42985	0.462128	-0.0322781	-0.569008	0.168	0.25
Adprm	0.468026	0.513107	-0.0450808	-0.685467	0.114	0.178
Adrm1	0.357519	0.33716	0.0203584	-0.366102	0.626	0.686
Adsl	0.376702	0.405972	-0.0292701	-0.124989	0.433	0.458
Adss	0.393507	0.437762	-0.0442547	-0.567544	0.287	0.372
Adssl1	0.402565	0.465499	-0.0629345	0.0776713	0.588	0.571
Aebp1	0.487904	0.501272	-0.0133681	-0.708727	0.193	0.297
Aebp2	0.380232	0.467869	-0.0876364	-0.0480371	0.291	0.291
Aen	0.432263	0.477875	-0.0456118	-0.229334	0.333	0.354
Aes	0.23199	0.368055	-0.136065	1.31222	0.93	0.64
Afap1	0.411301	0.46183	-0.0505291	-0.29005	0.268	0.319
Afap1l1	0.37276	0.396927	-0.0241666	-0.0483047	0.545	0.555
Afdn	0.364453	0.302419	0.0620339	-0.943836	0.629	0.822
Aff2	0.48944	0.506415	-0.0169751	-0.202734	0.133	0.15
Aff3	0.471537	0.459696	0.0118408	-0.117783	0.104	0.114
Aff4	0.362709	0.380534	-0.017825	-0.328624	0.466	0.538
Afg3l1	0.361754	0.387413	-0.0256592	-0.257326	0.343	0.406
Afg3l2	0.376353	0.43071	-0.0543567	-0.0569412	0.368	0.376
Aftph	0.443138	0.522795	-0.0796574	-0.167619	0.124	0.137
Aga	0.429642	0.473319	-0.0436768	0.255154	0.204	0.177
Agap1	0.438186	0.46203	-0.0238438	-0.00296358	0.211	0.215
Agap3	0.42104	0.466314	-0.0452731	-0.0130417	0.249	0.242
Agfg1	0.41263	0.4086	0.00402948	-0.11043	0.308	0.333
Agfg2	0.379184	0.499545	-0.120361	-0.653046	0.117	0.175
Aggf1	0.4038	0.420233	-0.0164331	-0.595322	0.282	0.394
Agk	0.450953	0.444116	0.00683749	-0.532221	0.159	0.225
Agl	0.355451	0.396936	-0.0414855	-0.119324	0.514	0.555
Ago1	0.4302	0.555869	-0.125669	0.357104	0.142	0.108
Ago2	0.356146	0.369315	-0.0131696	-0.258747	0.571	0.624
Ago3	0.440631	0.486645	-0.046014	0.0719627	0.172	0.161
Agpat1	0.671095	0.472729	0.198366	-0.601002	0.118	0.192
Agpat2	0.478569	0.475732	0.00283717	0.112843	0.188	0.183
Agpat3	0.37289	0.460764	-0.0878742	0.245978	0.226	0.19
Agpat4	0.454576	0.461946	-0.00737058	-0.662075	0.182	0.274
Agpat5	0.410028	0.406604	0.00342372	-0.276123	0.311	0.375
Agps	0.433127	0.422786	0.0103412	-0.241891	0.305	0.346
Agrn	0.43459	0.47968	-0.0450896	-0.605679	0.182	0.26
Agtpbp1	0.463154	0.498826	-0.0356718	0.286275	0.163	0.134
Agtrap	0.426595	0.445982	-0.0193864	-0.799257	0.275	0.432
Ahctf1	0.38896	0.458875	-0.0699153	-0.430962	0.246	0.306
Ahcy	0.441243	0.452002	-0.0107591	-0.635135	0.125	0.185
Ahcyl1	0.407501	0.429053	-0.0215523	0.0115104	0.351	0.353
Ahcyl2	0.375355	0.475373	-0.100018	-0.0399998	0.199	0.2
Ahdc1	0.425125	0.439973	-0.0148485	-0.0312689	0.159	0.162
Ahi1	0.543826	0.484474	0.0593519	-0.680173	0.096	0.157
Ahnak	0.477465	0.490468	-0.0130035	-0.27772	0.433	0.492
Ahsa1	0.359233	0.315035	0.0441975	-0.0789713	0.654	0.675
Ahsa2	0.470024	0.4133	0.0567232	-0.37028	0.296	0.399
AI314180	0.356824	0.433397	-0.0765735	-0.242075	0.284	0.314
AI413582	0.490165	0.502769	-0.012604	0.611273	0.249	0.174
AI597479	0.419548	0.52208	-0.102531	-0.422433	0.121	0.156
AI837181	0.399997	0.493733	-0.0937359	-0.056818	0.113	0.116
AI987944	0.483801	0.514881	-0.0310793	-0.513115	0.105	0.149
Aida	0.441671	0.441175	0.000496357	-0.29005	0.259	0.312
Aif1l	0.490238	0.435123	0.0551146	-0.0319431	0.482	0.537
Aifm1	0.400973	0.402231	-0.00125794	-0.113109	0.417	0.449
Aifm2	0.471014	0.501058	-0.0300443	0.66503	0.124	0.08
Aig1	0.376139	0.433556	-0.057417	-0.081537	0.375	0.395
Aimp1	0.311686	0.28736	0.0243261	-0.245726	0.732	0.761
Aimp2	0.396842	0.372485	0.0243569	-0.345847	0.466	0.565
Aip	0.401409	0.405351	-0.0039421	0.069658	0.43	0.433
Airn	0.446229	0.437083	0.00914616	-0.119422	0.375	0.416
Ajuba	0.469782	0.480809	-0.0110269	-0.478505	0.187	0.241
Ak1	0.298384	0.341618	-0.0432342	-0.0547193	0.818	0.803
Ak2	0.308039	0.30808	-4.12957e-05	-0.371247	0.674	0.715
Ak3	0.419858	0.468594	-0.0487366	0.0827173	0.347	0.337
Ak4	0.428321	0.470278	-0.0419568	-0.305695	0.271	0.314
Ak6	0.373266	0.374187	-0.000921341	-0.362206	0.454	0.533
Akap1	0.42578	0.434032	-0.00825238	0.398823	0.329	0.27
Akap10	0.455416	0.525937	-0.0705212	0.121888	0.133	0.119
Akap11	0.400477	0.428626	-0.0281488	-0.539157	0.3	0.405
Akap12	0.406097	0.493481	-0.0873846	-0.9507	0.303	0.451
Akap13	0.434467	0.43027	0.00419683	0.212522	0.404	0.38
Akap2	0.377108	0.424627	-0.0475196	-0.380323	0.346	0.405
Akap5	0.475212	0.546386	-0.071174	-0.732435	0.208	0.297
Akap6	0.403855	0.479143	-0.0752876	0.438362	0.161	0.122
Akap7	0.477318	0.461945	0.015373	0.415879	0.213	0.168
Akap8	0.387266	0.386464	0.000801852	-0.471953	0.353	0.453
Akap8l	0.431823	0.480733	-0.0489108	-0.28055	0.264	0.306
Akap9	0.360656	0.302454	0.0582015	-0.625108	0.618	0.773
Akip1	0.467218	0.497346	-0.0301282	0.175186	0.225	0.203
Akirin1	0.342798	0.356717	-0.013919	-0.363129	0.495	0.571
Akirin2	0.318822	0.307919	0.0109032	-0.503931	0.73	0.797
Akr1a1	0.15978	0.149927	0.00985359	-0.0877586	0.982	0.97
Akr1b10	0.393439	0.433848	-0.0404087	0.289183	0.536	0.455
Akr1b3	0.317942	0.243226	0.0747164	-0.321374	0.814	0.869
Akr1b8	0.499433	0.589029	-0.0895951	-0.448299	0.245	0.308
Akr1e1	0.450047	0.437256	0.0127905	-0.02903	0.403	0.422
Akr7a5	0.422601	0.481927	-0.0593266	-0.0332617	0.255	0.258
Akt1	0.294825	0.349914	-0.0550886	0.674908	0.736	0.56
Akt1s1	0.369972	0.373961	-0.00398871	0.226718	0.536	0.492
Akt2	0.388504	0.403252	-0.0147482	-0.351514	0.35	0.441
Akt3	0.543638	0.457095	0.0865428	0.498264	0.163	0.121
Aktip	0.480138	0.466052	0.0140855	0.0581623	0.332	0.331
Alad	0.406252	0.484226	-0.0779737	-0.516045	0.232	0.312
Alas1	0.575346	0.472025	0.103321	-0.252747	0.201	0.247
Alcam	0.492906	0.54051	-0.0476044	-0.407236	0.551	0.615
Aldh16a1	0.451165	0.540017	-0.0888513	-0.224288	0.143	0.167
Aldh18a1	0.469621	0.463454	0.00616742	-0.39076	0.176	0.233
Aldh1b1	0.517445	0.576843	-0.0593978	1.44977	0.353	0.154
Aldh2	0.531728	0.501303	0.0304248	-0.30762	0.137	0.175
Aldh3a2	0.426316	0.463734	-0.0374173	0.467384	0.136	0.1
Aldh5a1	0.458795	0.467092	-0.00829685	1.41335	0.201	0.077
Aldh6a1	0.474391	0.500657	-0.0262654	0.638286	0.139	0.092
Aldh7a1	0.471038	0.413607	0.0574314	-0.121538	0.339	0.378
Aldh9a1	0.553154	0.50878	0.0443738	-0.520218	0.075	0.112
Aldoa	0.0806153	0.0371158	0.0434995	-0.264964	1	1
Aldoc	0.500547	0.633445	-0.132898	0.476731	0.154	0.109
Alg1	0.504632	0.45407	0.0505617	-0.435802	0.111	0.151
Alg10b	0.439313	0.427555	0.0117584	-0.312515	0.221	0.272
Alg11	0.397909	0.484352	-0.0864428	-0.160255	0.159	0.174
Alg13	0.41187	0.440811	-0.0289408	-0.910055	0.087	0.16
Alg14	0.418603	0.461645	-0.0430422	-0.0558209	0.316	0.32
Alg2	0.395739	0.481295	-0.0855558	-0.396985	0.171	0.207
Alg3	0.407547	0.450913	-0.0433655	-0.563731	0.171	0.249
Alg5	0.49438	0.457438	0.0369416	-0.327915	0.191	0.239
Alg6	0.422456	0.505931	-0.0834749	0.145347	0.079	0.073
Alg8	0.4565	0.493088	-0.0365876	-0.307977	0.145	0.183
Alg9	0.411573	0.451126	-0.0395533	-0.122265	0.174	0.192
Alkbh1	0.388293	0.409638	-0.0213456	0.234056	0.459	0.429
Alkbh2	0.516779	0.517695	-0.000915837	-0.115507	0.15	0.164
Alkbh3	0.417793	0.463476	-0.0456836	-0.262935	0.233	0.276
Alkbh4	0.451069	0.513005	-0.0619364	0.101424	0.089	0.081
Alkbh5	0.401572	0.387759	0.0138134	-0.56999	0.478	0.588
Alkbh6	0.438331	0.413758	0.0245731	0.00479387	0.362	0.377
Alkbh7	0.422764	0.433572	-0.0108082	0.0904927	0.486	0.469
Alkbh8	0.471059	0.507602	-0.0365429	-0.262027	0.192	0.22
Alms1	0.437051	0.459093	-0.022042	-0.32063	0.097	0.125
Alpk2	0.426161	0.438633	-0.0124722	0.241439	0.517	0.48
Alpk3	0.425021	0.446014	-0.0209933	0.186305	0.466	0.42
Alyref	0.383776	0.371783	0.0119932	-0.285602	0.501	0.56
Alyref2	0.512091	0.453788	0.058303	0.137655	0.112	0.108
Amacr	0.475422	0.471277	0.00414448	-0.237842	0.137	0.168
Ambra1	0.442329	0.492618	-0.0502889	-0.133951	0.084	0.092
Amd1	0.461831	0.476722	-0.0148914	-0.996507	0.176	0.317
Amdhd2	0.404713	0.483721	-0.0790075	-0.213715	0.209	0.225
Amer1	0.395178	0.482181	-0.0870027	-0.698736	0.242	0.328
Amfr	0.409643	0.427115	-0.0174715	-0.371734	0.355	0.44
Ammecr1	0.396544	0.424322	-0.0277776	-0.0403133	0.433	0.441
Ammecr1l	0.368849	0.44941	-0.0805608	0.0433189	0.316	0.295
Amn	0.6757	0.597583	0.0781174	-0.930201	0.072	0.144
Amn1	0.444402	0.441842	0.00255989	-0.40448	0.3	0.383
Amot	0.534044	0.523527	0.0105169	-1.12204	0.113	0.227
Amotl1	0.394678	0.412675	-0.0179974	-0.0373107	0.416	0.421
Amotl2	0.37891	0.459117	-0.0802078	-0.444812	0.245	0.312
Ampd2	0.405909	0.474052	-0.0681432	-0.29315	0.12	0.146
Amz2	0.394467	0.438207	-0.04374	0.139978	0.349	0.34
Anapc1	0.366227	0.408899	-0.0426726	-0.110475	0.341	0.362
Anapc10	0.447087	0.405712	0.0413749	-0.396876	0.301	0.387
Anapc11	0.20686	0.198536	0.00832448	0.340229	0.958	0.919
Anapc13	0.243371	0.262997	-0.0196255	0.249778	0.868	0.793
Anapc15	0.359495	0.387275	-0.0277801	-0.0146389	0.422	0.422
Anapc16	0.327011	0.332116	-0.00510472	-0.020742	0.589	0.584
Anapc2	0.469741	0.482876	-0.0131346	-0.1889	0.225	0.256
Anapc4	0.448141	0.474337	-0.0261952	-0.5277	0.238	0.316
Anapc5	0.282199	0.258311	0.0238886	-0.166093	0.784	0.813
Anapc7	0.402938	0.458451	-0.0555129	-0.247346	0.284	0.308
Angel2	0.399873	0.42811	-0.0282373	-0.193542	0.383	0.411
Angpt1	0.590228	0.817552	-0.227323	-0.186675	0.446	0.4
Angptl2	0.406401	0.470766	-0.0643658	0.0247468	0.241	0.241
Ank	0.507325	0.547303	-0.0399771	0.180782	0.176	0.157
Ank1	0.563375	0.550053	0.0133217	0.569347	0.122	0.083
Ank2	0.416452	0.493926	-0.0774747	0.673742	0.309	0.207
Ank3	0.345873	0.311212	0.0346614	-0.31645	0.771	0.825
Ankfy1	0.390078	0.4395	-0.0494221	0.130605	0.208	0.192
Ankhd1	0.393237	0.440142	-0.046905	-0.354763	0.254	0.307
Ankib1	0.446723	0.481555	-0.0348313	-0.0507515	0.146	0.154
Ankle2	0.499636	0.452215	0.0474214	0.00563484	0.171	0.177
Ankmy2	0.470869	0.488025	-0.0171557	0.121888	0.205	0.191
Ankra2	0.519696	0.478694	0.0410018	-0.0816455	0.229	0.242
Ankrd1	0.677164	0.650454	0.0267101	0.0452898	0.859	0.86
Ankrd10	0.411811	0.449664	-0.0378524	-0.456333	0.307	0.382
Ankrd11	0.316499	0.253111	0.0633873	-0.69548	0.684	0.826
Ankrd12	0.502892	0.582953	-0.0800611	0.0304649	0.233	0.221
Ankrd13a	0.44378	0.456076	-0.0122958	-0.0472394	0.238	0.245
Ankrd13c	0.380821	0.482282	-0.101461	-0.0388854	0.288	0.281
Ankrd16	0.394745	0.557339	-0.162594	-0.24895	0.149	0.164
Ankrd17	0.325824	0.367575	-0.0417509	-0.0704681	0.566	0.563
Ankrd24	0.414707	0.453292	-0.0385851	0.163952	0.213	0.192
Ankrd26	0.472173	0.462933	0.00923914	-0.787914	0.154	0.255
Ankrd27	0.415625	0.446877	-0.0312519	-0.368438	0.108	0.135
Ankrd28	0.415754	0.455253	-0.0394992	-0.249206	0.096	0.112
Ankrd29	0.471179	0.502601	-0.0314224	0.828157	0.186	0.111
Ankrd34a	0.396889	0.565623	-0.168735	0.200959	0.097	0.077
Ankrd37	0.559736	0.505316	0.0544195	-0.44077	0.249	0.335
Ankrd39	0.363645	0.495146	-0.131501	0.0193182	0.236	0.22
Ankrd40	0.35149	0.40231	-0.0508197	0.118277	0.428	0.399
Ankrd46	0.419909	0.462769	-0.0428598	0.0984289	0.287	0.265
Ankrd49	0.406842	0.464359	-0.0575178	-0.248336	0.224	0.255
Ankrd50	0.401324	0.492096	-0.0907717	0.205304	0.114	0.098
Ankrd54	0.442645	0.462765	-0.0201194	-0.679566	0.129	0.201
Ankrd9	0.532709	0.500695	0.0320138	0.262369	0.114	0.1
Anks3	0.430246	0.504143	-0.0738971	-0.00456042	0.162	0.164
Ankzf1	0.422265	0.442304	-0.0200394	-0.637104	0.159	0.242
Anln	0.543063	0.468994	0.0740694	-0.286032	0.254	0.317
Ano10	0.421045	0.526086	-0.10504	-0.326702	0.105	0.129
Ano6	0.465057	0.517343	-0.0522854	-0.53572	0.087	0.127
Anp32a	0.221082	0.183979	0.0371037	-0.311984	0.936	0.94
Anp32b	0.233342	0.137866	0.0954761	-0.519139	0.961	0.982
Anp32e	0.267905	0.223733	0.0441722	-0.440824	0.832	0.874
Antxr2	0.411488	0.488658	-0.0771699	0.453367	0.375	0.282
Anxa2	0.559251	0.572099	-0.0128485	0.182289	0.532	0.501
Anxa3	0.559826	0.576735	-0.0169092	-0.588333	0.28	0.389
Anxa5	0.389285	0.382208	0.00707664	-0.153498	0.67	0.705
Anxa6	0.298589	0.312342	-0.0137522	0.129681	0.813	0.799
Anxa7	0.440969	0.462346	-0.0213765	-0.10228	0.254	0.278
Ap1ar	0.486859	0.444938	0.0419209	-0.445885	0.221	0.302
Ap1b1	0.418137	0.430704	-0.0125669	-0.0489128	0.222	0.232
Ap1g1	0.399198	0.438881	-0.0396833	-0.123225	0.309	0.329
Ap1m1	0.448272	0.405908	0.0423644	-0.0901104	0.379	0.447
Ap1s1	0.305857	0.347357	-0.0415003	-0.0238775	0.62	0.577
Ap1s2	0.48649	0.577807	-0.0913175	-0.604977	0.284	0.351
Ap2a1	0.431397	0.427076	0.00432164	-0.184773	0.33	0.374
Ap2a2	0.40115	0.422211	-0.0210615	-0.124173	0.307	0.343
Ap2b1	0.363137	0.407005	-0.0438682	-0.150985	0.38	0.407
Ap2m1	0.302029	0.288765	0.0132638	0.0167157	0.78	0.762
Ap2s1	0.240567	0.261578	-0.0210113	0.151012	0.845	0.785
Ap3b1	0.378056	0.454596	-0.0765399	-0.397222	0.3	0.356
Ap3b2	0.672952	0.7867	-0.113748	-0.465249	0.195	0.23
Ap3d1	0.403459	0.431773	-0.0283133	-0.274771	0.28	0.324
Ap3m1	0.407515	0.426561	-0.0190461	-0.188754	0.336	0.386
Ap3s1	0.364962	0.408245	-0.0432831	0.106844	0.471	0.441
Ap3s2	0.380785	0.438502	-0.0577166	-0.227985	0.358	0.381
Ap4b1	0.412196	0.488995	-0.0767995	-0.0816455	0.084	0.087
Ap4m1	0.479742	0.521919	-0.0421777	-0.0745093	0.116	0.122
Ap4s1	0.39752	0.405455	-0.00793493	0.147575	0.491	0.459
Ap5m1	0.388057	0.442439	-0.054382	-0.20004	0.182	0.204
Ap5s1	0.45934	0.498981	-0.0396414	0.0970845	0.211	0.197
Apaf1	0.431559	0.531378	-0.0998189	-0.12533	0.13	0.139
Apba3	0.431223	0.560746	-0.129523	-0.454613	0.145	0.189
Apbb1	0.445977	0.445966	1.0216e-05	-0.428805	0.37	0.463
Apbb2	0.434612	0.51827	-0.083658	0.030049	0.239	0.239
Apc	0.38589	0.417376	-0.0314851	-0.314211	0.343	0.395
Apeh	0.520484	0.515232	0.00525234	-0.209734	0.211	0.244
Apex1	0.358861	0.293371	0.0654902	-0.444091	0.653	0.719
Apex2	0.447826	0.491499	-0.0436729	-0.746322	0.08	0.129
Aph1a	0.406143	0.433999	-0.0278558	-0.259061	0.375	0.439
Aph1b	0.440639	0.535485	-0.0948459	0.121888	0.1	0.088
Api5	0.369574	0.41835	-0.0487758	-0.589905	0.225	0.301
Apip	0.409425	0.411542	-0.00211638	-0.325823	0.388	0.484
Aplp1	0.610595	0.613881	-0.00328668	0.0428163	0.075	0.08
Aplp2	0.420755	0.334853	0.0859028	-0.55555	0.489	0.655
Apmap	0.483749	0.46007	0.0236796	-0.251791	0.137	0.169
Apoa2	0.534283	0.485287	0.0489957	0.921191	0.145	0.089
Apobec2	0.269002	0.352138	-0.0831365	0.420908	0.905	0.839
Apoe	0.782169	0.719632	0.0625365	-1.22044	0.347	0.573
Apoo	0.337479	0.332056	0.00542315	0.215547	0.721	0.693
Apool	0.406227	0.403263	0.00296395	0.139621	0.503	0.502
Apopt1	0.375596	0.380569	-0.00497289	-0.475566	0.375	0.481
App	0.386244	0.389914	-0.00366993	0.126028	0.559	0.545
Appbp2	0.35536	0.338053	0.0173062	-0.397601	0.532	0.632
Appl1	0.359463	0.406675	-0.0472122	-0.439742	0.405	0.49
Appl2	0.418261	0.647185	-0.228924	0.230822	0.138	0.109
Aprt	0.286883	0.215746	0.0711371	-0.240604	0.903	0.933
Aptx	0.405175	0.499293	-0.0941183	-0.117578	0.253	0.272
Aqp4	0.692296	0.617847	0.0744492	1.13938	0.155	0.08
Aqr	0.434757	0.43487	-0.000112938	-0.162363	0.259	0.289
Araf	0.34964	0.397952	-0.0483121	-0.172511	0.459	0.499
Arap2	0.480123	0.470747	0.00937559	-0.210188	0.103	0.122
Arcn1	0.393579	0.393841	-0.000261133	-0.197634	0.453	0.507
Arel1	0.469303	0.457288	0.012015	0.335483	0.137	0.11
Arf1	0.13633	0.110461	0.0258696	-0.323034	0.992	0.994
Arf2	0.462088	0.493862	-0.0317743	-0.583252	0.193	0.273
Arf3	0.34893	0.417213	-0.0682835	0.339865	0.476	0.37
Arf4	0.307118	0.297855	0.00926247	-0.204369	0.772	0.794
Arf5	0.235388	0.224776	0.0106113	-0.0578031	0.899	0.881
Arf6	0.404227	0.452113	-0.0478852	0.0230022	0.321	0.325
Arfgap1	0.457447	0.470251	-0.0128042	-0.305179	0.236	0.299
Arfgap2	0.383822	0.40984	-0.0260177	-0.267324	0.342	0.392
Arfgap3	0.51638	0.52883	-0.01245	-0.391063	0.104	0.135
Arfgef1	0.397211	0.421644	-0.0244337	-0.382204	0.379	0.463
Arfgef2	0.472707	0.459528	0.0131789	0.136685	0.12	0.115
Arfip1	0.437243	0.493546	-0.0563034	-0.0142488	0.232	0.229
Arfip2	0.490425	0.479647	0.0107784	-0.0857075	0.196	0.212
Arfrp1	0.347482	0.388336	-0.0408549	-0.189855	0.417	0.455
Arglu1	0.320785	0.310702	0.0100826	-0.479454	0.704	0.769
Arhgap1	0.379233	0.362827	0.0164059	-0.190995	0.6	0.669
Arhgap10	0.443028	0.451998	-0.0089703	-0.174313	0.251	0.273
Arhgap11a	0.529686	0.555566	-0.0258793	-0.39133	0.207	0.272
Arhgap12	0.439358	0.466812	-0.0274539	-0.0128615	0.171	0.179
Arhgap17	0.522706	0.450308	0.0723978	-0.172103	0.171	0.201
Arhgap18	0.461934	0.502821	-0.0408876	0.896007	0.146	0.079
Arhgap19	0.464271	0.492451	-0.0281807	-0.608505	0.104	0.161
Arhgap21	0.407933	0.512523	-0.10459	-0.084563	0.191	0.195
Arhgap23	0.424609	0.438106	-0.0134967	0.290394	0.162	0.131
Arhgap29	0.386593	0.380272	0.00632037	-0.507593	0.457	0.567
Arhgap31	0.380458	0.386043	-0.0055851	-0.298221	0.608	0.683
Arhgap32	0.441077	0.43825	0.00282715	-0.124468	0.18	0.197
Arhgap35	0.416723	0.449708	-0.0329851	-0.216062	0.236	0.272
Arhgap39	0.421228	0.468146	-0.0469179	-0.123225	0.105	0.109
Arhgap5	0.318178	0.265723	0.0524555	-0.42303	0.662	0.778
Arhgap6	0.412854	0.509266	-0.0964119	-0.182967	0.17	0.183
Arhgdia	0.293002	0.244473	0.0485291	-0.29315	0.786	0.839
Arhgdib	0.544128	0.528978	0.0151499	0.169022	0.255	0.266
Arhgdig	0.563348	0.484913	0.0784345	-0.222066	0.093	0.11
Arhgef1	0.409708	0.540446	-0.130738	-0.432973	0.142	0.175
Arhgef10	0.462979	0.528171	-0.0651922	-0.112577	0.086	0.092
Arhgef12	0.380724	0.435898	-0.0551737	0.105586	0.392	0.357
Arhgef17	0.392978	0.47295	-0.0799721	0.0685897	0.228	0.208
Arhgef18	0.419402	0.435304	-0.0159019	0.144256	0.083	0.076
Arhgef2	0.425396	0.456313	-0.0309176	-0.25269	0.27	0.305
Arhgef25	0.442549	0.516999	-0.0744504	-0.450691	0.1	0.133
Arhgef39	0.477118	0.510726	-0.0336074	0.21601	0.111	0.096
Arhgef40	0.521232	0.498256	0.022976	0.180782	0.091	0.082
Arhgef7	0.404614	0.419565	-0.0149504	0.362304	0.457	0.374
Arid1a	0.29489	0.324862	-0.0299717	-0.00253505	0.736	0.71
Arid1b	0.430348	0.450611	-0.020263	0.0796597	0.124	0.12
Arid2	0.392991	0.40761	-0.0146194	-0.322791	0.307	0.382
Arid3a	0.407633	0.42914	-0.0215073	-0.949978	0.217	0.375
Arid3b	0.403838	0.3922	0.0116379	-0.615726	0.436	0.556
Arid4a	0.427232	0.454	-0.0267677	-0.588605	0.213	0.316
Arid4b	0.391926	0.335775	0.0561507	-0.548968	0.425	0.58
Arid5b	0.482076	0.480962	0.00111331	-0.266183	0.262	0.312
Arih1	0.365229	0.409917	-0.0446875	-0.309828	0.411	0.473
Arih2	0.428813	0.44436	-0.0155465	-0.0625367	0.241	0.252
Arl1	0.282224	0.34258	-0.0603558	-0.1099	0.68	0.655
Arl13b	0.474184	0.499887	-0.0257023	-0.815181	0.101	0.174
Arl14ep	0.399283	0.536505	-0.137222	-0.408627	0.116	0.146
Arl16	0.430392	0.47309	-0.0426981	-0.138979	0.262	0.285
Arl2	0.330385	0.367994	-0.0376091	-0.0308154	0.561	0.553
Arl2bp	0.293289	0.345716	-0.0524262	0.15491	0.725	0.634
Arl3	0.324456	0.29277	0.0316861	-0.276971	0.726	0.763
Arl4a	0.573262	0.576251	-0.00298881	-0.607239	0.329	0.473
Arl4c	0.416273	0.516505	-0.100232	-0.0435357	0.136	0.122
Arl4d	0.492379	0.553547	-0.0611674	-0.079746	0.075	0.076
Arl5a	0.397749	0.416473	-0.0187237	0.303201	0.592	0.538
Arl5b	0.428637	0.457844	-0.0292071	-0.0836423	0.243	0.254
Arl6	0.494981	0.477466	0.0175149	-0.0943206	0.204	0.206
Arl6ip1	0.505315	0.393003	0.112312	-0.519846	0.799	0.879
Arl6ip4	0.377445	0.355463	0.0219819	-0.279676	0.483	0.543
Arl6ip5	0.327351	0.33299	-0.00563826	0.146208	0.692	0.7
Arl6ip6	0.466694	0.413973	0.0527207	-0.459865	0.303	0.415
Arl8a	0.529141	0.554591	-0.02545	0.330702	0.167	0.138
Arl8b	0.348372	0.370418	-0.0220465	0.00717625	0.453	0.457
Armc1	0.349965	0.301789	0.048176	-0.274313	0.583	0.648
Armc10	0.451065	0.460877	-0.00981214	0.113326	0.204	0.187
Armc5	0.400092	0.516527	-0.116435	-0.0707572	0.107	0.111
Armc6	0.656897	0.477501	0.179396	-0.056818	0.109	0.119
Armc8	0.404389	0.437975	-0.0335868	0.0550845	0.249	0.248
Armcx1	0.483214	0.502475	-0.0192603	-0.0723809	0.251	0.262
Armcx2	0.334333	0.392797	-0.0584638	-0.0552163	0.48	0.487
Armcx3	0.356429	0.443149	-0.0867197	0.0108566	0.518	0.491
Armcx4	0.446072	0.468645	-0.0225735	0.312286	0.308	0.262
Armcx5	0.488935	0.48247	0.0064644	-0.463075	0.121	0.163
Armcx6	0.543904	0.537219	0.00668553	0.744187	0.158	0.099
Armt1	0.459626	0.458241	0.00138419	-0.216435	0.171	0.201
Arnt	0.42295	0.496061	-0.0731112	-0.0890997	0.159	0.166
Arpc1a	0.290593	0.310354	-0.0197614	0.0608123	0.722	0.689
Arpc1b	0.447568	0.490588	-0.04302	0.306544	0.291	0.256
Arpc2	0.209238	0.146003	0.0632358	-0.0868783	0.962	0.976
Arpc3	0.320115	0.261559	0.0585562	-0.165594	0.762	0.78
Arpc4	0.34601	0.31188	0.0341295	-0.211565	0.649	0.699
Arpc5	0.298053	0.298559	-0.000505158	-0.0270854	0.808	0.8
Arpc5l	0.313596	0.307541	0.00605488	-0.305587	0.633	0.675
Arpin	0.38931	0.462393	-0.0730826	0.498036	0.232	0.16
Arpp19	0.247492	0.216368	0.0311236	-0.160943	0.847	0.866
Arrb2	0.480681	0.468439	0.0122413	0.0621817	0.088	0.088
Arrdc3	0.463354	0.505627	-0.0422737	0.366426	0.22	0.169
Arrdc4	0.545354	0.450193	0.0951608	-0.176336	0.154	0.191
Art1	0.607226	0.56571	0.0415164	0.515033	0.117	0.092
Art3	0.511693	0.484057	0.027636	-0.329675	0.133	0.18
Arv1	0.428159	0.544821	-0.116662	-0.084563	0.084	0.088
Arvcf	0.417156	0.527831	-0.110675	0.447129	0.136	0.098
Arxes1	0.463975	0.437617	0.0263577	-0.15918	0.289	0.333
Arxes2	0.371215	0.442808	-0.0715933	-0.0986125	0.361	0.368
As3mt	0.442088	0.410022	0.0320654	-0.192623	0.393	0.456
Asah1	0.433933	0.421749	0.0121842	-0.372429	0.241	0.319
Asap1	0.421242	0.445108	-0.0238668	-0.25171	0.355	0.403
Asap2	0.516684	0.444945	0.0717394	-0.10614	0.168	0.189
Asb1	0.425138	0.436188	-0.0110499	-0.105523	0.104	0.114
Asb12	0.502237	0.510007	-0.00776973	-1.07709	0.087	0.177
Asb13	0.680014	0.487728	0.192286	-0.165394	0.07	0.083
Asb2	0.340263	0.338544	0.00171841	0.200088	0.839	0.825
Asb3	0.446436	0.531328	-0.0848924	-0.445481	0.136	0.179
Asb4	0.603255	0.576668	0.0265878	-0.547256	0.337	0.485
Asb6	0.423434	0.524763	-0.101329	-0.000968837	0.116	0.111
Asb7	0.424794	0.518176	-0.0933817	-0.265773	0.167	0.195
Asb8	0.403122	0.471249	-0.0681273	0.233435	0.372	0.325
Ascc1	0.42781	0.461758	-0.0339483	0.056	0.262	0.241
Ascc2	0.471707	0.532884	-0.0611767	-0.478505	0.114	0.154
Ascc3	0.356429	0.445062	-0.0886327	-0.250771	0.332	0.37
Asf1a	0.394317	0.390398	0.00391962	-0.46653	0.407	0.511
Asf1b	0.527091	0.496221	0.03087	-0.495136	0.191	0.266
Ash1l	0.357329	0.379465	-0.0221366	-0.302772	0.492	0.56
Ash2l	0.405057	0.433206	-0.0281498	-0.410719	0.337	0.412
Asl	0.451732	0.50646	-0.0547285	-0.847738	0.142	0.25
Asna1	0.334611	0.344874	-0.010263	-0.109793	0.639	0.637
Asns	0.532163	0.513632	0.0185314	-0.624355	0.103	0.156
Asnsd1	0.388289	0.35311	0.0351787	-0.145634	0.5	0.561
Asph	0.356336	0.392349	-0.0360129	-0.161259	0.52	0.559
Aspm	0.576576	0.605997	-0.029421	-0.721993	0.193	0.276
Aspscr1	0.435002	0.462401	-0.0273998	-0.176139	0.375	0.405
Asrgl1	0.39215	0.550466	-0.158316	-0.914454	0.125	0.204
Aste1	0.415771	0.533	-0.117229	-0.167619	0.137	0.15
Asxl1	0.408804	0.448395	-0.0395914	-0.40268	0.228	0.282
Asxl2	0.411702	0.450249	-0.038547	-0.136922	0.317	0.345
Atad1	0.420254	0.426469	-0.00621444	-0.347597	0.287	0.363
Atad2	0.571296	0.527653	0.0436429	-0.712303	0.287	0.435
Atad2b	0.44355	0.417941	0.0256092	-0.50121	0.253	0.356
Atad3a	0.3609	0.387966	-0.0270662	-0.210054	0.411	0.457
Atad5	0.452485	0.469577	-0.0170916	-0.976516	0.107	0.191
Atat1	0.406534	0.460964	-0.0544295	-0.434292	0.305	0.383
Atcayos	0.388878	0.466118	-0.0772399	-0.051398	0.716	0.705
Ate1	0.432817	0.428474	0.00434271	-0.830897	0.299	0.474
Atf1	0.422717	0.480262	-0.057545	-0.176378	0.241	0.274
Atf2	0.425747	0.432477	-0.00673085	-0.224502	0.296	0.351
Atf3	0.718342	0.561613	0.156729	1.01	0.193	0.138
Atf4	0.313031	0.328628	-0.015597	0.355087	0.771	0.66
Atf5	0.462537	0.448169	0.0143682	-0.0545387	0.147	0.158
Atf6	0.420733	0.44537	-0.0246371	-0.37675	0.3	0.378
Atf6b	0.416673	0.444093	-0.0274196	-0.424202	0.201	0.26
Atf7	0.510554	0.500452	0.0101012	-0.0336297	0.15	0.154
Atf7ip	0.396012	0.413782	-0.0177698	-0.215147	0.382	0.429
Atg10	0.464241	0.523072	-0.0588301	0.350913	0.253	0.206
Atg101	0.40261	0.42074	-0.0181302	-0.470511	0.293	0.382
Atg12	0.454737	0.462078	-0.00734162	-0.274534	0.267	0.316
Atg13	0.357844	0.434533	-0.0766885	0.00524299	0.124	0.123
Atg14	0.407546	0.505288	-0.0977425	0.261291	0.097	0.079
Atg16l1	0.49637	0.494345	0.00202478	-0.361791	0.141	0.186
Atg2b	0.395127	0.472848	-0.0777204	-0.141146	0.109	0.117
Atg3	0.454069	0.384616	0.0694529	-0.289045	0.359	0.458
Atg4a	0.469543	0.590601	-0.121058	0.197837	0.099	0.083
Atg4b	0.418808	0.449844	-0.0310367	-0.460794	0.236	0.326
Atg4d	0.403082	0.44476	-0.0416779	-0.20231	0.301	0.331
Atg5	0.380893	0.439256	-0.0583628	-0.673842	0.209	0.312
Atg7	0.395943	0.503839	-0.107895	-0.0283547	0.107	0.105
Atg9a	0.440503	0.466011	-0.0255075	0.063785	0.18	0.173
Atic	0.452064	0.454176	-0.00211186	-0.664454	0.258	0.368
Atl2	0.389977	0.465986	-0.076009	-0.331969	0.201	0.243
Atm	0.416303	0.45298	-0.0366765	-0.657085	0.109	0.172
Atmin	0.48067	0.440436	0.0402334	-0.126688	0.143	0.156
Atn1	0.392402	0.485232	-0.0928306	0.0812459	0.18	0.157
Atox1	0.252824	0.252289	0.000534965	0.302776	0.942	0.88
Atp11a	0.374113	0.481865	-0.107752	0.720525	0.257	0.155
Atp11b	0.428394	0.471922	-0.043528	-0.306446	0.197	0.229
Atp11c	0.417788	0.474905	-0.0571168	-0.259983	0.086	0.099
Atp13a1	0.429208	0.454646	-0.0254384	-0.427669	0.136	0.181
Atp13a2	0.492289	0.462657	0.0296319	0.144972	0.151	0.146
Atp13a3	0.396469	0.426209	-0.0297401	-0.323987	0.288	0.343
Atp1a1	0.275464	0.205849	0.0696154	-0.0402033	0.958	0.954
Atp1a2	0.603186	0.581543	0.0216438	0.70685	0.366	0.29
Atp1b1	0.330445	0.286615	0.04383	0.485636	0.947	0.929
Atp1b2	0.471832	0.481255	-0.0094224	0.267399	0.289	0.261
Atp1b3	0.352523	0.350166	0.00235757	-0.336934	0.438	0.515
Atp23	0.501313	0.500171	0.00114168	-0.501549	0.089	0.123
Atp2a2	0.344375	0.317421	0.0269542	0.403	0.957	0.938
Atp2b1	0.346047	0.271992	0.074055	-0.516542	0.779	0.866
Atp2b4	0.488291	0.518194	-0.0299036	0.619915	0.328	0.237
Atp2c1	0.435223	0.458916	-0.0236935	-0.470398	0.292	0.377
Atp5a1	0.0966438	0.0571577	0.0394861	0.255552	0.999	1
Atp5b	0.114406	0.0695576	0.0448484	0.117706	1	1
Atp5c1	0.0867332	0.0676734	0.0190598	0.180552	1	1
Atp5d	0.0731048	0.0688599	0.0042449	0.523373	1	0.999
Atp5e	0.126929	0.138219	-0.0112897	0.510306	0.999	0.985
Atp5f1	0.102376	0.054832	0.0475444	0.0701131	1	1
Atp5g1	0.0517653	0.0714482	-0.0196829	0.384585	1	1
Atp5g2	0.0646501	0.0747997	-0.0101496	0.358554	1	1
Atp5g3	0.0728304	0.0666799	0.00615048	0.207764	1	1
Atp5h	0.0795186	0.0666593	0.0128592	0.391894	1	1
Atp5j	0.0443806	0.045721	-0.00134046	0.267462	1	1
Atp5j2	0.0783316	0.0759886	0.00234301	0.41193	1	0.998
Atp5k	0.132351	0.148161	-0.0158099	0.399393	0.996	0.978
Atp5l	0.0721639	0.0631262	0.00903762	0.402311	1	1
Atp5o.1	0.062937	0.0700821	-0.00714504	0.339311	1	1
Atp5s	0.479125	0.504633	-0.025508	0.238702	0.22	0.186
Atp6ap1	0.369272	0.440713	-0.0714411	-0.36274	0.303	0.358
Atp6ap2	0.492233	0.470802	0.0214315	-0.306308	0.22	0.274
Atp6v0a1	0.416143	0.451112	-0.0349691	0.163111	0.253	0.226
Atp6v0a2	0.38973	0.46291	-0.0731803	-0.403897	0.179	0.219
Atp6v0b	0.308009	0.28762	0.0203899	-0.0841045	0.755	0.763
Atp6v0d1	0.391679	0.41225	-0.0205709	-0.468468	0.37	0.481
Atp6v0e	0.226034	0.229704	-0.00366982	0.0273393	0.928	0.902
Atp6v0e2	0.421018	0.526669	-0.105651	0.288045	0.283	0.231
Atp6v1a	0.355852	0.396341	-0.0404888	-0.539023	0.397	0.508
Atp6v1b2	0.386354	0.406543	-0.0201885	0.00324341	0.428	0.435
Atp6v1c1	0.404181	0.410707	-0.006526	-0.325823	0.408	0.481
Atp6v1d	0.299921	0.311478	-0.0115566	-0.0932507	0.708	0.709
Atp6v1e1	0.301551	0.298601	0.00294984	-0.0889503	0.743	0.745
Atp6v1f	0.199086	0.242923	-0.0438368	0.297941	0.95	0.878
Atp6v1g1	0.202523	0.194218	0.00830493	-0.0396473	0.954	0.925
Atp6v1g2	0.434651	0.547979	-0.113328	0.1944	0.128	0.109
Atp6v1h	0.453476	0.457463	-0.00398675	-0.214638	0.274	0.312
Atp7b	0.408327	0.479733	-0.0714067	-0.575185	0.084	0.126
Atp8a1	0.526236	0.539335	-0.0130992	-0.373189	0.168	0.218
Atp8b2	0.469442	0.506253	-0.0368111	-0.353021	0.072	0.096
Atp9b	0.499071	0.466867	0.0322043	0.415949	0.171	0.135
Atpaf1	0.357038	0.441107	-0.0840688	0.16843	0.37	0.323
Atpaf2	0.440495	0.504057	-0.0635623	-0.207548	0.267	0.297
Atpif1	0.115335	0.12965	-0.0143149	0.416383	1	0.987
Atr	0.459938	0.452477	0.0074616	-0.144392	0.178	0.197
Atraid	0.403213	0.395265	0.00794727	-0.314552	0.384	0.468
Atrip	0.577232	0.46406	0.113172	0.0834138	0.132	0.133
Atrn	0.474421	0.466888	0.0075331	0.304752	0.157	0.127
Atrnl1	0.380504	0.478996	-0.0984911	-0.314976	0.107	0.126
Atrx	0.283059	0.243251	0.0398086	-0.484473	0.799	0.863
Atxn1	0.473702	0.481789	-0.00808663	0.250432	0.334	0.287
Atxn10	0.314564	0.255131	0.0594331	-0.0941222	0.82	0.842
Atxn1l	0.396593	0.434595	-0.0380017	0.045537	0.118	0.112
Atxn2	0.367296	0.386196	-0.0189003	-0.205474	0.442	0.486
Atxn2l	0.362276	0.431717	-0.0694407	-0.181816	0.283	0.308
Atxn7	0.423541	0.487607	-0.0640663	0.163708	0.133	0.116
Atxn7l1	0.548304	0.532592	0.0157124	-0.0144336	0.137	0.138
Atxn7l3	0.453918	0.466952	-0.0130338	0.131226	0.187	0.174
Atxn7l3b	0.241662	0.162128	0.0795344	-0.41797	0.913	0.952
AU019823	0.454738	0.446792	0.0079456	-0.560372	0.2	0.289
AU020206	0.401597	0.474084	-0.0724873	-0.178866	0.179	0.202
AU022252	0.436735	0.414321	0.0224134	-0.195648	0.353	0.399
AU040320	0.390804	0.49294	-0.102136	0.217236	0.213	0.179
Auh	0.432196	0.426057	0.00613901	-0.00831081	0.38	0.397
Aunip	0.460721	0.523842	-0.0631204	-0.775862	0.112	0.179
Aup1	0.374906	0.45492	-0.0800147	-0.205777	0.288	0.328
Aurka	0.661425	0.635819	0.0256053	-0.684064	0.234	0.342
Aurkaip1	0.262381	0.247092	0.0152895	0.00289056	0.839	0.811
Aurkb	0.624616	0.600356	0.0242598	-0.986637	0.128	0.236
Auts2	0.459307	0.505573	-0.0462662	-0.0795274	0.296	0.3
Aven	0.399023	0.418127	-0.0191038	-0.156828	0.155	0.177
Avl9	0.398325	0.504578	-0.106253	-0.374538	0.142	0.177
Avpi1	0.423816	0.426059	-0.00224318	-0.102207	0.378	0.42
AW209491	0.492509	0.507781	-0.0152719	-0.288744	0.099	0.122
AW549877	0.440277	0.42431	0.0159664	-0.0390483	0.196	0.206
AW554918	0.471497	0.505678	-0.0341813	-0.0707572	0.097	0.1
Axin1	0.403316	0.433987	-0.0306702	-0.0368098	0.161	0.168
Axl	0.422382	0.505625	-0.0832433	0.167692	0.116	0.104
Azi2	0.401852	0.399572	0.00227987	0.0404996	0.453	0.459
Azin1	0.366241	0.319654	0.0465867	-0.176409	0.586	0.66
B230118H07Rik	0.48845	0.41744	0.0710096	0.197107	0.375	0.366
B230217C12Rik	0.426882	0.61639	-0.189508	0.215864	0.139	0.111
B230219D22Rik	0.306173	0.316662	-0.0104884	-0.194712	0.693	0.715
B230307C23Rik	0.733761	0.480315	0.253446	0.121888	0.099	0.104
B230312C02Rik	0.598157	0.611945	-0.0137881	-0.247346	0.097	0.121
B230354K17Rik	0.445716	0.454511	-0.00879541	-0.179166	0.216	0.243
B2m	0.399753	0.43445	-0.0346974	-0.182054	0.432	0.476
B3galnt1	0.480045	0.508117	-0.0280718	-0.556184	0.145	0.208
B3galnt2	0.409836	0.563937	-0.154101	-0.401674	0.118	0.15
B3galt6	0.426234	0.472615	-0.0463803	-0.760056	0.087	0.15
B3gat3	0.407008	0.438844	-0.0318366	-0.385596	0.242	0.313
B3glct	0.395165	0.508666	-0.113501	-0.380612	0.151	0.181
B3gnt5	0.422905	0.482025	-0.0591199	-0.11349	0.278	0.288
B4galt1	0.408879	0.468984	-0.0601051	-0.105523	0.205	0.218
B4galt2	0.481572	0.483785	-0.00221247	-0.0245016	0.126	0.129
B4galt3	0.447726	0.458969	-0.0112437	-0.206735	0.196	0.235
B4galt4	0.471235	0.526797	-0.055562	-0.766691	0.093	0.146
B4galt5	0.413096	0.486468	-0.0733719	-0.033763	0.196	0.197
B4galt6	0.403392	0.527299	-0.123907	-0.541077	0.399	0.463
B4galt7	0.410303	0.529064	-0.118761	-0.258143	0.095	0.106
B4gat1	0.449813	0.431877	0.0179358	-0.123523	0.18	0.209
B9d1	0.512652	0.533468	-0.0208156	-0.211536	0.175	0.195
B9d2	0.423283	0.465087	-0.0418038	-0.21544	0.247	0.279
Babam1	0.412526	0.412029	0.000497155	0.105047	0.468	0.464
Babam2	0.491478	0.457133	0.0343451	-0.139026	0.241	0.287
Bace1	0.467225	0.500091	-0.0328665	-0.205687	0.128	0.145
Bach1	0.594126	0.531307	0.0628196	-0.54613	0.108	0.155
Bach2	0.487503	0.463189	0.0243146	0.254643	0.203	0.187
Bad	0.387536	0.424542	-0.0370064	0.0525287	0.449	0.463
Bag1	0.23756	0.242979	-0.00541962	0.134802	0.887	0.844
Bag2	0.348633	0.318718	0.029915	-0.0790917	0.661	0.709
Bag3	0.405716	0.467901	-0.0621843	-0.00277466	0.318	0.314
Bag4	0.409111	0.490952	-0.0818408	-0.383035	0.13	0.166
Bag5	0.45077	0.494557	-0.0437872	-0.194258	0.232	0.258
Bag6	0.371581	0.38965	-0.0180682	-0.167619	0.451	0.487
Bahcc1	0.412596	0.452636	-0.0400402	-0.121566	0.171	0.186
Baiap2l1	0.456005	0.50573	-0.0497248	-0.30261	0.095	0.12
Baiap2l2	0.548628	0.653404	-0.104776	0.773965	0.167	0.099
Bak1	0.503571	0.480287	0.0232837	-0.202241	0.279	0.326
Bambi	0.486442	0.293617	0.192826	-0.38113	0.779	0.898
Banf1	0.205087	0.182814	0.0222727	0.190968	0.954	0.937
Banp	0.42725	0.517201	-0.0899508	-0.0707572	0.205	0.204
Bap1	0.465284	0.458334	0.00694948	0.0053739	0.253	0.254
Bard1	0.486581	0.490428	-0.00384631	-0.303876	0.083	0.102
Basp1	0.599936	0.52706	0.0728761	-1.35165	0.159	0.326
Bax	0.264819	0.209743	0.0550766	-0.310223	0.87	0.894
Baz1a	0.453928	0.505603	-0.0516749	-0.495562	0.184	0.243
Baz1b	0.412808	0.372947	0.0398603	-0.772055	0.388	0.559
Baz2a	0.387812	0.441465	-0.0536533	-0.236095	0.292	0.324
Baz2b	0.360761	0.397249	-0.0364874	-0.473128	0.432	0.52
Bbc3	0.44435	0.523997	-0.079647	0.163708	0.128	0.115
Bbip1	0.340405	0.366069	-0.0256638	-0.166559	0.543	0.597
Bbs4	0.477109	0.470426	0.00668293	-0.397486	0.075	0.098
Bbs9	0.584029	0.512763	0.0712658	-0.408627	0.078	0.102
Bbx	0.392458	0.370527	0.0219314	-0.830389	0.449	0.628
BC003331	0.369705	0.491307	-0.121601	-0.686383	0.267	0.37
BC003965	0.331124	0.350985	-0.0198616	-0.211958	0.458	0.492
BC004004	0.393159	0.419722	-0.026563	0.00563484	0.433	0.44
BC005537	0.34073	0.407469	-0.0667387	0.0569325	0.463	0.447
BC005561	0.406296	0.419929	-0.0136329	-0.561346	0.308	0.417
BC005624	0.421808	0.434903	-0.0130951	-0.692942	0.254	0.376
BC017643	0.440064	0.493127	-0.0530626	-0.174729	0.117	0.132
BC022687	0.507665	0.547285	-0.0396197	-0.37205	0.197	0.247
BC024978	0.451647	0.606806	-0.155159	-0.128656	0.075	0.075
BC028528	0.50932	0.546328	-0.0370082	-0.164416	0.095	0.111
BC029722	0.455038	0.48588	-0.030842	0.355378	0.107	0.086
BC031181	0.341084	0.318958	0.0221261	-0.376714	0.592	0.661
BC034090	0.41151	0.477605	-0.0660957	0.486652	0.121	0.086
BC037034	0.531482	0.517657	0.0138253	-0.116624	0.111	0.117
BC052040	0.45768	0.482657	-0.024977	-0.028892	0.139	0.149
BC055324	0.378589	0.482743	-0.104154	-0.688842	0.079	0.123
Bcam	0.40129	0.406197	-0.00490726	0.543276	0.564	0.456
Bcap29	0.407102	0.519062	-0.11196	0.248299	0.338	0.284
Bcap31	0.438098	0.359195	0.0789025	-0.387315	0.516	0.629
Bcar1	0.415402	0.452576	-0.0371746	0.0617669	0.305	0.302
Bcas2	0.273786	0.232218	0.0415682	-0.256904	0.803	0.842
Bcas3	0.470996	0.559611	-0.0886158	-0.489547	0.087	0.12
Bcat1	0.541675	0.553743	-0.0120681	-1.08078	0.257	0.405
Bcat2	0.422277	0.470295	-0.0480178	0.508522	0.309	0.235
Bccip	0.397818	0.386499	0.0113189	-0.391639	0.42	0.503
Bcdin3d	0.407993	0.498215	-0.0902218	-0.628134	0.109	0.166
Bche	0.443753	0.482713	-0.0389602	0.415949	0.174	0.129
Bckdha	0.422577	0.542672	-0.120095	0.0879406	0.205	0.187
Bckdhb	0.479566	0.467348	0.0122174	0.00324341	0.203	0.21
Bckdk	0.332807	0.39686	-0.0640536	0.0772649	0.55	0.513
Bcl10	0.431347	0.438838	-0.00749091	-0.522724	0.246	0.359
Bcl2	0.395892	0.460499	-0.0646063	-0.337544	0.354	0.417
Bcl2l1	0.511582	0.493512	0.0180691	-0.260445	0.167	0.209
Bcl2l11	0.557688	0.521845	0.0358429	0.435703	0.155	0.117
Bcl2l12	0.431922	0.425681	0.00624166	-0.544282	0.245	0.348
Bcl2l13	0.443589	0.46976	-0.0261704	-0.216736	0.224	0.254
Bcl2l2	0.41638	0.534752	-0.118372	-0.0651976	0.083	0.08
Bcl7a	0.420262	0.475094	-0.0548319	-0.453856	0.191	0.243
Bcl7b	0.434105	0.440711	-0.00660604	-0.571451	0.218	0.322
Bcl7c	0.394765	0.421727	-0.0269616	-0.0596595	0.276	0.313
Bcl9	0.395484	0.43018	-0.0346957	-0.0898046	0.37	0.38
Bcl9l	0.429494	0.465508	-0.0360142	-0.153747	0.139	0.157
Bclaf1	0.310693	0.254006	0.0566872	-0.569033	0.745	0.838
Bclaf3	0.49096	0.469187	0.0217723	-0.751107	0.111	0.183
Bcor	0.415178	0.433912	-0.0187337	0.00755524	0.334	0.333
Bcorl1	0.483864	0.46313	0.020734	-0.121669	0.201	0.227
Bcr	0.639671	0.610827	0.0288444	-0.0981606	0.286	0.323
Bcs1l	0.4	0.480153	-0.0801533	0.366621	0.176	0.137
Bdp1	0.389637	0.432422	-0.0427849	-0.539832	0.282	0.369
Becn1	0.404101	0.420273	-0.0161722	-0.222707	0.362	0.418
Bend3	0.446535	0.46815	-0.0216148	0.0991678	0.079	0.074
Bend4	0.43264	0.42178	0.0108604	0.0115104	0.35	0.365
Bend5	0.497906	0.476257	0.0216488	-0.283096	0.124	0.158
Bet1	0.409311	0.404863	0.00444821	-0.24773	0.362	0.435
Bet1l	0.457954	0.464902	-0.00694828	0.133713	0.275	0.264
Bex1	0.310549	0.306486	0.0040629	0.160048	0.932	0.909
Bex2	0.617739	0.491933	0.125806	-0.606281	0.446	0.59
Bex3	0.146319	0.0966161	0.0497034	-0.0823948	1	1
Bex4	0.312117	0.314112	-0.00199509	0.363276	0.955	0.907
Bfar	0.395223	0.429902	-0.0346791	-0.354865	0.321	0.378
Bhlhb9	0.415029	0.425623	-0.0105941	-0.363001	0.399	0.479
Bhlhe40	0.478433	0.477607	0.000826038	-0.258384	0.076	0.093
Bhlhe41	0.51988	0.671977	-0.152097	-0.345238	0.083	0.097
Bicc1	0.542388	0.584808	-0.0424202	0.194038	0.097	0.087
Bicd1	0.444484	0.479131	-0.0346471	0.132156	0.171	0.161
Bicd2	0.374282	0.42943	-0.0551484	-0.100505	0.33	0.341
Bid	0.395851	0.483749	-0.0878981	-0.145216	0.076	0.083
Bik	0.499725	0.515264	-0.0155396	0.0604874	0.283	0.264
Bin3	0.443929	0.525028	-0.0810996	-0.336218	0.125	0.154
Birc2	0.426755	0.463583	-0.0368277	-0.557592	0.162	0.227
Birc5	0.677689	0.534746	0.142943	-0.351182	0.614	0.703
Birc6	0.370338	0.352847	0.0174901	-0.52959	0.439	0.562
Bivm	0.45693	0.480736	-0.0238062	-0.0875655	0.117	0.128
Blcap	0.514818	0.438438	0.0763794	-0.463075	0.146	0.209
Blm	0.427601	0.456765	-0.0291644	-0.747528	0.188	0.287
Blmh	0.347868	0.293419	0.0544487	-0.493668	0.626	0.716
Bloc1s1	0.498367	0.494835	0.00353155	0.570967	0.268	0.197
Bloc1s2	0.359792	0.3852	-0.025408	-0.368497	0.421	0.509
Bloc1s4	0.437116	0.449076	-0.01196	-0.347597	0.22	0.276
Bloc1s5	0.415372	0.5011	-0.0857278	-0.166873	0.218	0.229
Bloc1s6	0.447655	0.468304	-0.0206491	-0.183851	0.271	0.305
Blvra	0.449401	0.439891	0.00950985	0.420328	0.23	0.186
Blvrb	0.511995	0.468595	0.0434002	-0.115804	0.138	0.18
Blzf1	0.457202	0.459076	-0.00187445	-0.435724	0.176	0.233
Bmi1	0.438363	0.499549	-0.0611855	-0.0365415	0.141	0.137
Bmp1	0.468147	0.535675	-0.0675276	-0.161046	0.075	0.082
Bmp10	0.686428	0.658451	0.027977	0.147651	0.2	0.183
Bmp2	1.49004	1.12536	0.364682	-0.088901	0.175	0.287
Bmp2k	0.470871	0.511069	-0.0401978	-0.214161	0.075	0.089
Bmp4	1.41483	1.06958	0.345249	0.227638	0.249	0.34
Bmp5	0.417951	0.449968	-0.0320171	-0.488354	0.309	0.394
Bmp7	0.308284	0.363032	-0.0547481	0.0799743	0.683	0.667
Bmper	0.632239	0.571148	0.0610911	-0.333792	0.078	0.102
Bmpr1a	0.359385	0.411883	-0.0524982	-0.169452	0.441	0.468
Bmpr2	0.410866	0.457868	-0.047002	0.139166	0.355	0.337
Bms1	0.380052	0.399748	-0.0196967	-0.687467	0.241	0.366
Bmt2	0.38548	0.472722	-0.0872422	0.0481782	0.3	0.273
Bmyc	0.412545	0.397768	0.0147762	-0.0963648	0.363	0.389
Bnip1	0.408323	0.444992	-0.0366694	-0.179282	0.361	0.399
Bnip2	0.366228	0.347427	0.018801	-0.342126	0.505	0.585
Bnip3	0.484112	0.335872	0.14824	-0.512618	0.687	0.859
Bnip3l	0.272662	0.183362	0.0893002	-0.572851	0.916	0.963
Bod1	0.340848	0.396715	-0.0558661	0.0353964	0.437	0.43
Bod1l	0.389231	0.378854	0.0103773	-0.7172	0.376	0.548
Bok	0.458448	0.433041	0.0254073	-0.495039	0.43	0.568
Bola1	0.38284	0.410173	-0.0273338	-0.135573	0.4	0.43
Bola2	0.298753	0.333618	-0.0348651	-0.0115309	0.703	0.665
Bola3	0.231485	0.253207	-0.0217212	0.265754	0.953	0.886
Bop1	0.421582	0.449077	-0.0274949	-0.41004	0.189	0.242
Bora	0.487416	0.494917	-0.00750085	-0.891247	0.17	0.312
Borcs5	0.436804	0.458921	-0.0221169	0.136685	0.122	0.115
Borcs6	0.470484	0.521475	-0.0509904	0.0245907	0.153	0.157
Borcs7	0.32564	0.397876	-0.0722355	0.364589	0.568	0.487
Borcs8	0.409496	0.440929	-0.0314334	0.0402041	0.336	0.335
Bpgm	0.511236	0.457493	0.0537429	-0.35177	0.23	0.3
Bphl	0.410144	0.441123	-0.0309795	-0.152451	0.361	0.394
Bpnt1	0.435116	0.461982	-0.0268667	-0.432526	0.213	0.277
Bptf	0.365141	0.347277	0.0178643	-0.469785	0.52	0.631
Braf	0.366267	0.46364	-0.097374	-0.205407	0.204	0.221
Brap	0.397538	0.541398	-0.14386	-0.377958	0.163	0.195
Brca1	0.492236	0.513725	-0.0214897	-0.752581	0.095	0.155
Brca2	0.420221	0.452881	-0.0326605	-0.452348	0.162	0.214
Brcc3	0.376711	0.431379	-0.0546673	-0.223756	0.384	0.422
Brd1	0.425923	0.449118	-0.0231956	-0.145105	0.22	0.239
Brd2	0.337158	0.350596	-0.0134375	-0.260856	0.539	0.593
Brd3	0.327469	0.312424	0.0150457	-0.412449	0.651	0.711
Brd4	0.346392	0.317651	0.0287407	-0.0298651	0.537	0.563
Brd7	0.361598	0.337197	0.0244006	-0.0980278	0.554	0.572
Brd8	0.42023	0.40342	0.0168102	-0.387524	0.391	0.469
Brd9	0.386138	0.440251	-0.0541127	-0.213234	0.314	0.353
Brf1	0.408974	0.576063	-0.16709	0.14443	0.161	0.14
Brf2	0.429544	0.431209	-0.00166458	-0.398944	0.145	0.187
Bri3	0.194884	0.181814	0.0130692	0.184138	0.97	0.936
Bri3bp	0.361239	0.390105	-0.0288658	0.118529	0.442	0.426
Brip1os	0.398745	0.472913	-0.0741683	0.140504	0.188	0.167
Brix1	0.408708	0.402996	0.00571202	-0.56999	0.382	0.504
Brk1	0.206917	0.204096	0.00282081	0.119568	0.945	0.901
Brms1	0.427895	0.446064	-0.0181691	-0.316233	0.222	0.272
Brms1l	0.464115	0.559042	-0.0949269	0.00439435	0.201	0.193
Brox	0.520711	0.52381	-0.00309897	0.0139052	0.225	0.221
Brpf1	0.373508	0.486634	-0.113126	-0.0648806	0.155	0.152
Brwd1	0.372406	0.361691	0.0107148	-0.779932	0.346	0.526
Brwd3	0.408335	0.460553	-0.0522178	-0.59693	0.23	0.317
Bscl2	0.444111	0.46381	-0.0196998	0.170982	0.305	0.272
Bsdc1	0.443409	0.550589	-0.10718	-0.0880352	0.192	0.201
Bsg	0.235992	0.126811	0.109181	-0.52817	0.979	0.994
Btaf1	0.47487	0.454348	0.0205221	-0.680431	0.196	0.29
Btbd1	0.282486	0.281489	0.000996862	-0.0512524	0.755	0.757
Btbd10	0.529999	0.429863	0.100136	-0.594319	0.211	0.319
Btbd2	0.396184	0.435343	-0.0391584	-0.177422	0.383	0.412
Btbd3	0.465357	0.472628	-0.00727134	-0.346261	0.078	0.096
Btbd6	0.462669	0.512483	-0.0498142	0.238533	0.13	0.11
Btbd7	0.396858	0.417848	-0.0209903	-0.122815	0.368	0.386
Btbd9	0.433139	0.501399	-0.0682597	-0.152475	0.176	0.198
Btd	0.545089	0.50937	0.0357188	-0.0911058	0.105	0.117
Btf3	0.0823171	0.0463848	0.0359322	-0.181669	1	1
Btf3l4	0.402978	0.477597	-0.0746188	-0.463075	0.207	0.267
Btg1	0.54334	0.510004	0.0333358	-0.192927	0.382	0.456
Btg2	0.592552	0.621611	-0.0290597	0.399226	0.432	0.388
Btg3	0.363724	0.44758	-0.0838558	-0.205433	0.308	0.347
Btrc	0.463013	0.448366	0.0146471	-0.369292	0.172	0.225
Bub1	0.536663	0.490778	0.0458856	-0.886017	0.188	0.326
Bub1b	0.487632	0.493571	-0.00593942	-0.605783	0.23	0.325
Bub3	0.405091	0.361533	0.0435573	-0.566168	0.553	0.67
Bud13	0.544449	0.466907	0.0775421	-0.607151	0.089	0.14
Bud23	0.427991	0.402297	0.0256942	-0.263952	0.301	0.372
Bud31	0.327323	0.273088	0.0542353	-0.399974	0.675	0.758
Bves	0.34865	0.37946	-0.03081	0.374569	0.718	0.655
Bysl	0.424469	0.448547	-0.0240776	-0.233405	0.296	0.334
Bzw1	0.280865	0.237782	0.0430834	-0.672705	0.747	0.837
Bzw2	0.269574	0.211073	0.0585003	-0.30662	0.874	0.913
C030006K11Rik	0.483933	0.636904	-0.152971	0.0330786	0.079	0.074
C030037D09Rik	0.489275	0.555576	-0.0663012	0.625321	0.159	0.103
C130080G10Rik	0.609967	0.598342	0.0116246	-0.303356	0.405	0.461
C1d	0.301401	0.304823	-0.00342187	0.15145	0.778	0.713
C1galt1	0.37853	0.436465	-0.0579348	0.249438	0.166	0.138
C1galt1c1	0.458398	0.457242	0.00115651	-0.197391	0.137	0.16
C1qbp	0.282172	0.247087	0.0350854	0.0514717	0.922	0.918
C1qtnf12	0.440724	0.475139	-0.0344155	-0.185896	0.199	0.221
C1qtnf4	0.492782	0.517514	-0.0247321	0.55739	0.304	0.224
C2cd2	0.367165	0.475923	-0.108759	-0.0342313	0.091	0.092
C2cd2l	0.463183	0.579761	-0.116578	-0.245844	0.079	0.088
C2cd3	0.412201	0.454273	-0.0420714	-0.0113786	0.155	0.16
C2cd5	0.450624	0.484769	-0.0341452	0.298045	0.208	0.172
C330007P06Rik	0.430251	0.489775	-0.0595238	-0.163514	0.193	0.21
C330018D20Rik	0.420721	0.520403	-0.099682	-0.348432	0.121	0.15
C330027C09Rik	0.563538	0.503757	0.0597808	-0.304085	0.225	0.29
C530008M17Rik	0.494955	0.543465	-0.0485096	-0.229956	0.314	0.348
C87436	0.427276	0.462972	-0.035696	-0.710761	0.128	0.206
CAAA01118383.1	0.430945	0.443347	-0.0124021	-0.398503	0.239	0.302
Caap1	0.462165	0.466807	-0.00464261	-0.500638	0.17	0.231
Cab39	0.3703	0.373554	-0.00325399	-0.171663	0.425	0.48
Cab39l	0.470943	0.479926	-0.00898363	-0.255917	0.189	0.225
Cabin1	0.390785	0.442027	-0.0512421	-0.446229	0.242	0.305
Cables2	0.423115	0.453422	-0.0303068	-0.147299	0.147	0.163
Cacfd1	0.426057	0.434196	-0.00813895	-0.186234	0.22	0.254
Cachd1	0.525582	0.580965	-0.0553824	-0.0978933	0.095	0.096
Cacna1a	0.479767	0.55432	-0.0745533	-0.340846	0.138	0.174
Cacna1c	0.427756	0.484098	-0.0563428	0.453228	0.37	0.293
Cacna1d	0.476823	0.538344	-0.0615211	-0.465052	0.267	0.346
Cacna1h	0.420519	0.479718	-0.059199	0.543352	0.393	0.289
Cacna2d1	0.443851	0.511368	-0.0675168	0.406256	0.255	0.191
Cacna2d2	0.745045	0.620884	0.124161	-0.0648469	0.511	0.612
Cacnb2	0.417379	0.502228	-0.0848492	-0.152734	0.286	0.304
Cacnb3	0.485791	0.541621	-0.0558298	0.339793	0.129	0.105
Cacng6	0.449085	0.570966	-0.121881	-0.154443	0.114	0.114
Cactin	0.425823	0.438696	-0.0128726	-0.553385	0.158	0.226
Cacul1	0.424276	0.432333	-0.0080573	0.134063	0.283	0.261
Cacybp	0.285164	0.21656	0.0686037	-0.447109	0.878	0.917
Cad	0.441575	0.453932	-0.012357	-0.365161	0.154	0.193
Cadm1	0.608109	0.474743	0.133367	-0.655457	0.342	0.526
Calca	1.50917	1.289	0.220171	-0.623539	0.067	0.141
Calcoco1	0.471816	0.605488	-0.133672	0.183816	0.143	0.125
Cald1	0.642042	0.643831	-0.00178933	-1.12214	0.512	0.667
Calm1	0.16592	0.143787	0.0221322	-0.511831	0.986	0.993
Calm2	0.197129	0.122202	0.0749267	-0.524439	0.971	0.99
Calm3	0.234026	0.214865	0.0191608	-0.0601815	0.903	0.901
Calr	0.268358	0.163868	0.10449	-0.229431	0.968	0.987
Calu	0.362716	0.314208	0.048508	-0.183197	0.659	0.732
Camk1	0.456829	0.460411	-0.0035815	0.00192729	0.342	0.364
Camk2a	0.38986	0.419157	-0.0292966	0.46881	0.5	0.418
Camk2d	0.342239	0.376837	-0.0345979	0.387683	0.708	0.641
Camk2g	0.380184	0.401319	-0.0211344	-0.146836	0.47	0.499
Camkk2	0.414107	0.47939	-0.0652833	-0.394127	0.129	0.164
Caml	0.418608	0.523817	-0.105209	-0.136424	0.191	0.192
Camsap1	0.369846	0.409664	-0.0398173	-0.613317	0.205	0.293
Camsap2	0.389751	0.487451	-0.0977004	-0.0978933	0.195	0.198
Camta1	0.347722	0.348937	-0.00121524	0.285909	0.658	0.629
Camta2	0.414745	0.616301	-0.201556	-0.20004	0.076	0.081
Cand1	0.365874	0.387481	-0.0216071	-0.362457	0.401	0.479
Cand2	0.371768	0.425195	-0.0534267	-0.00461481	0.401	0.397
Cant1	0.506948	0.490275	0.0166728	-0.263766	0.149	0.181
Canx	0.25701	0.202903	0.054107	-0.322765	0.916	0.936
Cap1	0.573097	0.516251	0.0568462	-1.30983	0.101	0.241
Cap2	0.262648	0.266544	-0.00389566	-0.0127527	0.862	0.877
Capg	0.499342	0.587989	-0.0886473	-0.32687	0.087	0.105
Capn10	0.549456	0.498199	0.0512578	-0.611326	0.095	0.143
Capn15	0.46102	0.472705	-0.0116853	-0.711002	0.08	0.127
Capn2	0.428213	0.439076	-0.0108621	0.0362429	0.346	0.349
Capn6	0.543522	0.471431	0.0720906	-0.291565	0.595	0.693
Capn7	0.391668	0.49262	-0.100952	0.0350447	0.324	0.3
Capns1	0.354049	0.305972	0.0480766	-0.262065	0.725	0.768
Caprin1	0.259925	0.242775	0.0171497	-0.246229	0.803	0.833
Caprin2	0.442569	0.445442	-0.00287371	0.273891	0.172	0.145
Capza1	0.300725	0.28025	0.020475	-0.0696037	0.654	0.699
Capza2	0.27151	0.250135	0.0213745	-0.206495	0.845	0.856
Capzb	0.197563	0.136583	0.0609805	-0.0501728	0.97	0.976
Car14	0.440907	0.425596	0.0153101	-0.211812	0.409	0.446
Car2	0.717454	0.474693	0.242761	0.0988043	0.101	0.14
Card19	0.431351	0.420811	0.0105391	0.50934	0.467	0.404
Carhsp1	0.370075	0.353338	0.0167371	0.0293422	0.626	0.625
Carm1	0.437903	0.418708	0.0191948	-0.229089	0.272	0.313
Carmil1	0.526847	0.641824	-0.114977	-0.103404	0.082	0.086
Carmn	0.478778	0.535158	-0.0563798	-0.145592	0.243	0.255
Carnmt1	0.37384	0.369229	0.00461137	-0.188363	0.492	0.539
Cars	0.486507	0.484496	0.00201168	-0.927581	0.147	0.27
Cars2	0.460853	0.538373	-0.0775204	-0.313697	0.15	0.181
Casc3	0.401332	0.471653	-0.0703205	-0.569162	0.203	0.287
Casc4	0.402617	0.472353	-0.069736	-0.287367	0.299	0.33
Casd1	0.433405	0.44582	-0.0124147	-0.00881578	0.268	0.271
Cask	0.492112	0.507481	-0.0153689	-0.299939	0.13	0.158
Caskin2	0.536309	0.510288	0.0260209	-0.00210081	0.093	0.099
Casp2	0.411878	0.487989	-0.0761109	0.167692	0.158	0.138
Casp3	0.524112	0.48517	0.0389415	-0.329396	0.229	0.291
Casp6	0.553878	0.669509	-0.115631	-0.181039	0.343	0.364
Casp7	0.424945	0.546321	-0.121376	0.270751	0.132	0.104
Casp8	0.588569	0.480406	0.108163	0.0848937	0.089	0.093
Casp8ap2	0.422605	0.397257	0.0253478	-0.928561	0.301	0.492
Casp9	0.494344	0.505969	-0.0116247	0.358494	0.149	0.115
Casq1	0.521857	0.418768	0.103089	0.134827	0.687	0.752
Cast	0.419474	0.481943	-0.0624688	0.0608123	0.388	0.368
Casz1	0.35567	0.399589	-0.0439193	-0.0559791	0.65	0.644
Cat	0.411946	0.441376	-0.0294302	-0.18828	0.296	0.339
Cav1	0.965677	0.706617	0.25906	1.22384	0.266	0.192
Cav3	0.549381	0.585794	-0.0364133	2.07608	0.471	0.168
Cavin1	0.396752	0.560563	-0.16381	0.674579	0.562	0.362
Cavin2	0.792548	0.892215	-0.0996679	-0.419682	0.141	0.16
Cavin3	0.508321	0.523602	-0.0152804	-0.196323	0.532	0.586
Cbfa2t2	0.422676	0.462799	-0.0401232	-0.0431713	0.162	0.163
Cbfb	0.393503	0.417725	-0.024222	-0.220504	0.359	0.405
Cbl	0.374309	0.41823	-0.0439206	-0.195539	0.359	0.391
Cblb	0.458998	0.474705	-0.015707	-0.0865112	0.179	0.191
Cbll1	0.460006	0.443955	0.0160506	-0.558834	0.164	0.243
Cbr1	0.432514	0.441179	-0.00866473	-0.245269	0.32	0.377
Cbr4	0.453788	0.489507	-0.0357188	0.105678	0.211	0.202
Cbwd1	0.416945	0.43511	-0.018165	-0.618049	0.122	0.189
Cbx1	0.307178	0.260462	0.0467159	-0.872987	0.674	0.796
Cbx2	0.528605	0.506953	0.0216526	-0.312515	0.089	0.106
Cbx3	0.407873	0.293491	0.114382	-0.613747	0.764	0.874
Cbx4	0.440772	0.512601	-0.0718289	0.331923	0.191	0.149
Cbx5	0.260132	0.203905	0.0562277	-0.255148	0.891	0.931
Cbx6	0.419387	0.494309	-0.0749215	0.172011	0.242	0.215
Cbx8	0.395314	0.477319	-0.082005	-0.417271	0.082	0.11
Cby1	0.395804	0.47926	-0.0834558	-0.313179	0.328	0.385
Cc2d1b	0.410215	0.537386	-0.127172	0.0508048	0.125	0.119
Cc2d2a	0.401051	0.496721	-0.0956692	-0.111784	0.112	0.12
Ccar1	0.337524	0.297953	0.0395711	-0.527845	0.658	0.747
Ccar2	0.436659	0.465335	-0.0286751	-0.391521	0.155	0.197
Ccdc102a	0.545251	0.537559	0.0076921	-0.17483	0.15	0.168
Ccdc107	0.40521	0.404196	0.00101407	-0.409509	0.471	0.57
Ccdc112	0.456356	0.491575	-0.0352197	0.0112438	0.171	0.164
Ccdc115	0.37827	0.353218	0.0250518	-0.393583	0.463	0.572
Ccdc117	0.398099	0.519085	-0.120986	-0.259675	0.138	0.154
Ccdc12	0.264338	0.237923	0.0264149	-0.0208341	0.832	0.814
Ccdc124	0.309622	0.312662	-0.00304034	-0.0917076	0.693	0.692
Ccdc127	0.370734	0.398636	-0.0279017	-0.424746	0.307	0.391
Ccdc130	0.556618	0.529871	0.0267469	-0.27921	0.092	0.119
Ccdc134	0.384938	0.496706	-0.111769	-0.327097	0.082	0.1
Ccdc136	0.448292	0.436133	0.0121589	-0.331046	0.297	0.37
Ccdc137	0.475687	0.473748	0.00193905	-0.477872	0.122	0.169
Ccdc138	0.507927	0.530694	-0.0227668	-0.530189	0.078	0.114
Ccdc14	0.410172	0.482438	-0.0722656	-0.301055	0.113	0.138
Ccdc141	0.282232	0.221525	0.0607069	-0.546706	0.891	0.944
Ccdc146	0.464175	0.509877	-0.0457021	-0.190056	0.07	0.085
Ccdc167	0.426487	0.461009	-0.0345222	0.206611	0.307	0.271
Ccdc174	0.429726	0.407786	0.0219396	-0.376566	0.347	0.422
Ccdc181	0.493479	0.551486	-0.058007	0.151945	0.122	0.109
Ccdc186	0.403449	0.444211	-0.0407627	-0.919281	0.232	0.382
Ccdc191	0.420334	0.508124	-0.0877895	-0.701234	0.099	0.151
Ccdc22	0.446422	0.478634	-0.0322119	-0.496683	0.124	0.178
Ccdc25	0.431337	0.406057	0.0252801	-0.408912	0.388	0.479
Ccdc28b	0.463143	0.459057	0.0040854	0.0773568	0.346	0.335
Ccdc32	0.42915	0.476436	-0.0472859	-0.0833372	0.195	0.198
Ccdc34	0.421202	0.35568	0.0655214	-0.211743	0.636	0.688
Ccdc43	0.401844	0.434446	-0.032602	-0.312079	0.304	0.354
Ccdc47	0.370381	0.378001	-0.00761972	-0.502326	0.429	0.548
Ccdc50	0.339835	0.369583	-0.029747	-0.343665	0.463	0.524
Ccdc51	0.438237	0.606703	-0.168466	-0.514149	0.095	0.126
Ccdc58	0.356585	0.291912	0.0646725	-0.350345	0.637	0.727
Ccdc59	0.328326	0.343743	-0.0154168	-0.333896	0.554	0.606
Ccdc6	0.402349	0.445605	-0.0432553	0.18646	0.339	0.301
Ccdc61	0.426035	0.531681	-0.105646	-0.463075	0.149	0.189
Ccdc66	0.397298	0.487377	-0.0900792	-0.506143	0.192	0.252
Ccdc69	0.499479	0.485333	0.0141466	-0.054269	0.183	0.196
Ccdc71	0.467628	0.495172	-0.0275438	-0.387973	0.217	0.273
Ccdc71l	0.400771	0.496723	-0.0959518	-0.480777	0.104	0.135
Ccdc77	0.474296	0.473752	0.000543796	-0.491834	0.178	0.239
Ccdc8	0.402891	0.461698	-0.0588072	0.0282749	0.386	0.368
Ccdc80	0.499899	0.51731	-0.0174114	-0.145734	0.172	0.197
Ccdc82	0.433638	0.505538	-0.0718996	-0.519031	0.074	0.106
Ccdc84	0.433379	0.472772	-0.0393929	-0.380612	0.105	0.139
Ccdc85b	0.475485	0.555511	-0.0800263	0.277405	0.163	0.137
Ccdc85c	0.754457	0.639131	0.115326	-0.221414	0.074	0.094
Ccdc86	0.423991	0.459761	-0.0357703	-0.391182	0.217	0.274
Ccdc88a	0.376017	0.381093	-0.00507576	-0.802589	0.496	0.667
Ccdc9	0.398158	0.507743	-0.109585	-0.500877	0.141	0.191
Ccdc90b	0.392002	0.416073	-0.0240711	0.0471201	0.47	0.462
Ccdc91	0.506974	0.471994	0.0349798	-0.121518	0.212	0.236
Ccdc93	0.522414	0.445076	0.0773379	-0.254966	0.082	0.104
Ccdc97	0.443205	0.486083	-0.0428787	0.229691	0.158	0.133
Cck	1.3591	1.51303	-0.153924	-2.6717	0.122	0.371
Ccl25	0.509959	0.489805	0.0201547	-0.396579	0.133	0.181
Ccl27a	0.380406	0.429635	-0.049229	0.0993805	0.374	0.351
Ccm2	0.394464	0.435302	-0.0408382	-0.273804	0.282	0.328
Ccna2	0.647866	0.557986	0.0898805	-0.295659	0.443	0.532
Ccnb1	0.784231	0.693838	0.0903928	-0.714871	0.364	0.52
Ccnb2	0.584762	0.504045	0.0807169	-0.217515	0.418	0.492
Ccnc	0.460786	0.546436	-0.0856494	-0.467179	0.142	0.187
Ccnd1	0.423943	0.488072	-0.0641296	0.219376	0.342	0.297
Ccnd2	0.636385	0.813208	-0.176823	-0.696829	0.832	0.787
Ccnd3	0.229727	0.270819	-0.0410921	0.513772	0.93	0.834
Ccndbp1	0.442067	0.513715	-0.0716482	-0.0316573	0.217	0.227
Ccne1	0.58231	0.560107	0.0222035	-0.748719	0.188	0.299
Ccne2	0.612354	0.584327	0.0280263	-0.442241	0.178	0.244
Ccnf	0.481053	0.594861	-0.113808	-0.949195	0.112	0.186
Ccng1	0.424039	0.471003	-0.0469645	0.733127	0.662	0.52
Ccng2	0.506848	0.570973	-0.0641259	-0.482183	0.139	0.193
Ccnh	0.401463	0.381508	0.0199546	-0.278091	0.333	0.406
Ccni	0.371437	0.378022	-0.00658522	0.095193	0.53	0.508
Ccnjl	0.474465	0.524608	-0.0501432	-0.652179	0.257	0.362
Ccnk	0.430145	0.43585	-0.00570463	-0.161143	0.238	0.272
Ccnl1	0.348578	0.34257	0.00600822	-0.480777	0.582	0.67
Ccnl2	0.352845	0.381255	-0.0284099	-0.178808	0.413	0.457
Ccnt1	0.416995	0.372468	0.0445278	-0.146192	0.347	0.406
Ccnt2	0.3653	0.376127	-0.0108264	-0.340058	0.449	0.561
Ccny	0.403325	0.394139	0.00918602	-0.116967	0.382	0.424
Ccp110	0.448202	0.472846	-0.0246446	-0.774608	0.079	0.135
Ccpg1os	0.530526	0.509259	0.0212672	0.234656	0.162	0.141
Ccs	0.522871	0.467679	0.0551923	-0.325065	0.201	0.273
Ccser2	0.387878	0.416058	-0.0281805	0.547965	0.474	0.365
Cct2	0.248841	0.1929	0.0559407	-0.210195	0.905	0.925
Cct3	0.273242	0.179928	0.0933143	-0.438815	0.888	0.937
Cct4	0.254348	0.178018	0.0763298	-0.237824	0.909	0.947
Cct5	0.270653	0.204786	0.0658668	-0.499562	0.882	0.927
Cct7	0.261662	0.17164	0.0900213	-0.506099	0.889	0.959
Cct8	0.28426	0.208681	0.0755794	-0.429503	0.862	0.909
Ccz1	0.424817	0.398266	0.0265513	-0.413709	0.347	0.441
Cd151	0.396565	0.454088	-0.0575231	-0.0940339	0.407	0.417
Cd164	0.333956	0.350996	-0.0170395	0.231861	0.576	0.536
Cd248	0.696418	0.465974	0.230445	-0.22276	0.067	0.093
Cd24a	0.438968	0.35282	0.0861475	-0.588102	0.688	0.791
Cd276	0.418961	0.53391	-0.114949	0.377543	0.145	0.112
Cd2ap	0.450566	0.448792	0.00177363	-0.664868	0.158	0.243
Cd2bp2	0.415007	0.440817	-0.0258099	-0.0971219	0.284	0.291
Cd302	0.413044	0.48355	-0.0705052	-0.150733	0.154	0.169
Cd320	0.429516	0.492522	-0.0630063	-0.48613	0.286	0.359
Cd36	0.546383	0.554673	-0.00829011	0.764336	0.211	0.135
Cd3eap	0.445474	0.457922	-0.0124486	-0.188133	0.325	0.349
Cd44	0.485726	0.490881	-0.00515534	-0.309305	0.339	0.415
Cd47	0.416405	0.464699	-0.0482946	-0.151595	0.345	0.365
Cd59a	0.614212	0.749732	-0.13552	-0.530189	0.322	0.369
Cd63	0.408083	0.355104	0.052979	0.220562	0.751	0.696
Cd81	0.292901	0.225059	0.0678422	-0.0224736	0.914	0.923
Cd9	0.590733	0.680303	-0.0895703	-0.520408	0.146	0.198
Cd99l2	0.420386	0.487625	-0.0672386	0.303001	0.213	0.179
Cdadc1	0.359185	0.495523	-0.136338	-0.334865	0.243	0.273
Cdan1	0.386071	0.519692	-0.133621	-0.0780497	0.095	0.096
Cdc123	0.36872	0.345365	0.0233545	-0.222848	0.555	0.606
Cdc14a	0.450753	0.499618	-0.0488648	-0.342059	0.072	0.093
Cdc14b	0.414497	0.413326	0.00117051	-0.233988	0.375	0.416
Cdc16	0.391573	0.384405	0.0071677	-0.545537	0.391	0.528
Cdc20	0.763156	0.759227	0.00392986	-0.777298	0.243	0.374
Cdc23	0.416601	0.425555	-0.00895339	-0.430186	0.324	0.4
Cdc25a	0.442529	0.463194	-0.020665	-0.646993	0.175	0.259
Cdc25c	0.515812	0.548682	-0.0328697	-0.615078	0.146	0.21
Cdc26	0.308922	0.313453	-0.0045314	-0.00189531	0.672	0.654
Cdc27	0.404207	0.447287	-0.0430803	-0.412202	0.314	0.387
Cdc34	0.293898	0.340359	-0.0464603	0.148827	0.75	0.664
Cdc37	0.274902	0.248371	0.026531	-0.316544	0.754	0.794
Cdc37l1	0.368767	0.413001	-0.0442342	-0.211536	0.467	0.504
Cdc40	0.448077	0.427785	0.0202929	-0.456532	0.245	0.335
Cdc42	0.174513	0.134743	0.0397704	-0.0244177	0.983	0.979
Cdc42bpa	0.40933	0.426754	-0.017424	-0.145334	0.213	0.232
Cdc42bpb	0.470407	0.423229	0.0471774	-0.15822	0.186	0.215
Cdc42ep3	0.470112	0.575418	-0.105307	-0.0935718	0.166	0.18
Cdc42ep4	0.409965	0.508497	-0.0985321	-0.75543	0.117	0.181
Cdc42se1	0.484119	0.529175	-0.0450558	-0.264661	0.205	0.225
Cdc42se2	0.418798	0.448124	-0.0293255	-0.681255	0.233	0.342
Cdc45	0.599839	0.592569	0.00727039	-0.653552	0.124	0.193
Cdc5l	0.338502	0.311795	0.0267072	-0.520193	0.522	0.648
Cdc6	0.521996	0.593718	-0.0717216	-0.559751	0.111	0.152
Cdc7	0.535975	0.477597	0.0583781	-0.298818	0.15	0.191
Cdc73	0.375262	0.437087	-0.0618257	-0.126754	0.359	0.37
Cdca2	0.502377	0.623126	-0.120749	-1.09292	0.126	0.216
Cdca3	0.568601	0.494099	0.0745017	-0.457144	0.472	0.574
Cdca4	0.485058	0.497961	-0.0129027	-0.393754	0.154	0.202
Cdca5	0.507319	0.527428	-0.0201094	-0.672643	0.13	0.201
Cdca7	0.515757	0.505871	0.00988552	-0.846122	0.128	0.212
Cdca8	0.660066	0.52125	0.138816	-0.647981	0.518	0.66
Cdh13	0.510022	0.478711	0.0313103	1.0899	0.247	0.127
Cdh16	0.446575	0.570297	-0.123722	0.246945	0.304	0.256
Cdh2	0.280638	0.28127	-0.00063188	0.0205619	0.834	0.85
Cdh3	0.440661	0.505879	-0.0652184	0.226225	0.197	0.169
Cdh6	0.639975	0.683681	-0.0437067	-0.774276	0.105	0.168
Cdip1	0.305226	0.34778	-0.042554	0.13821	0.662	0.622
Cdipt	0.359088	0.406879	-0.0477912	-0.276498	0.346	0.394
Cdk1	0.747204	0.631356	0.115848	-0.707016	0.393	0.57
Cdk10	0.396695	0.517528	-0.120834	-0.246499	0.138	0.16
Cdk11b	0.396235	0.376572	0.0196625	-0.684388	0.389	0.551
Cdk12	0.367925	0.373089	-0.0051638	-0.779077	0.341	0.486
Cdk13	0.439977	0.45229	-0.0123131	-0.386576	0.25	0.311
Cdk14	0.427023	0.428873	-0.00185018	-0.0221883	0.258	0.268
Cdk16	0.355916	0.36654	-0.0106241	-0.184657	0.503	0.563
Cdk17	0.508498	0.502616	0.00588189	0.056	0.126	0.128
Cdk19	0.406323	0.534124	-0.127801	0.453094	0.099	0.071
Cdk2	0.466885	0.464839	0.00204539	-0.220602	0.239	0.282
Cdk2ap1	0.36498	0.401072	-0.0360916	0.317916	0.618	0.526
Cdk2ap2	0.389626	0.411789	-0.0221631	-0.260535	0.428	0.486
Cdk4	0.207378	0.130937	0.0764411	-0.260341	0.966	0.988
Cdk5	0.422424	0.57751	-0.155086	-0.0433967	0.209	0.206
Cdk5rap1	0.467821	0.555072	-0.0872505	0.0405878	0.084	0.082
Cdk5rap2	0.38984	0.493728	-0.103887	-0.739406	0.151	0.229
Cdk5rap3	0.458863	0.439767	0.0190959	-0.447603	0.283	0.362
Cdk6	0.436628	0.530496	-0.0938674	-0.169013	0.3	0.307
Cdk7	0.428282	0.425426	0.00285626	-0.369965	0.311	0.397
Cdk8	0.377371	0.413681	-0.03631	-0.225634	0.296	0.337
Cdk9	0.406507	0.436048	-0.0295405	-0.600076	0.204	0.294
Cdkal1	0.474247	0.496295	-0.0220479	-0.108232	0.158	0.174
Cdkl1	0.468802	0.519291	-0.0504892	-0.0642084	0.168	0.168
Cdkl3	0.55213	0.52391	0.0282205	-0.0505793	0.074	0.082
Cdkn1a	0.899139	0.988804	-0.0896651	0.77288	0.228	0.154
Cdkn1b	0.528454	0.508755	0.0196984	-0.682477	0.158	0.255
Cdkn1c	0.349119	0.452796	-0.103678	-0.509094	0.976	0.97
Cdkn2aip	0.433448	0.493629	-0.0601801	-0.483833	0.113	0.151
Cdkn2aipnl	0.407282	0.419443	-0.0121611	-0.202803	0.334	0.371
Cdkn2d	0.398544	0.429452	-0.0309076	-0.142152	0.566	0.605
Cdkn3	0.532975	0.525354	0.00762043	-0.0589749	0.276	0.307
Cdo1	0.845564	0.87178	-0.0262153	-0.193269	0.221	0.243
Cdon	0.421569	0.508353	-0.0867841	0.180187	0.126	0.111
Cdpf1	0.406729	0.446134	-0.0394045	-0.0814402	0.384	0.407
Cdr2	0.456903	0.437327	0.0195757	-0.4996	0.145	0.207
Cds2	0.434267	0.454582	-0.0203148	-0.0108673	0.197	0.202
Cdt1	0.616598	0.515168	0.101429	-0.0982867	0.243	0.296
Cdv3	0.339934	0.286601	0.0533333	-0.371827	0.813	0.86
Cdyl	0.394439	0.420628	-0.0261891	-0.0425827	0.301	0.311
Cebpb	0.496722	0.54813	-0.0514081	-0.309091	0.155	0.183
Cebpg	0.432257	0.440029	-0.00777284	-0.7444	0.238	0.37
Cebpz	0.366162	0.376573	-0.010411	-0.489125	0.328	0.444
Cebpzos	0.361487	0.383954	-0.0224669	-0.000655582	0.537	0.534
Cecr2	0.428591	0.473149	-0.0445581	-0.867305	0.086	0.148
Celf1	0.306685	0.31855	-0.0118652	0.088721	0.787	0.761
Celf2	0.38449	0.385312	-0.000822057	0.314244	0.592	0.536
Celsr1	0.429835	0.540726	-0.110892	-0.0156156	0.113	0.111
Cend1	0.519317	0.6101	-0.0907834	0.319827	0.221	0.17
Cenpa	0.667703	0.45141	0.216293	-0.299986	0.686	0.798
Cenpb	0.440401	0.461241	-0.0208399	0.345266	0.276	0.229
Cenpc1	0.429708	0.472654	-0.0429457	-0.628834	0.196	0.295
Cenpe	0.67145	0.676419	-0.00496829	-1.20291	0.232	0.424
Cenpf	0.80735	0.722301	0.0850486	-0.914272	0.442	0.611
Cenph	0.511413	0.547782	-0.0363682	-0.854653	0.137	0.242
Cenpi	0.470669	0.508554	-0.0378845	0.105946	0.113	0.099
Cenpj	0.420112	0.456057	-0.0359455	-1.10353	0.086	0.179
Cenpk	0.588966	0.512325	0.0766412	-0.677998	0.164	0.272
Cenpl	0.537476	0.549248	-0.0117724	-0.638161	0.07	0.11
Cenpm	0.449908	0.479338	-0.0294304	0.266059	0.345	0.299
Cenpn	0.484223	0.453697	0.0305263	-0.287756	0.157	0.193
Cenpp	0.480956	0.486146	-0.00518991	-0.174729	0.207	0.243
Cenpq	0.440674	0.503804	-0.0631298	-0.781045	0.17	0.267
Cenps	0.508404	0.456628	0.0517752	-0.297826	0.249	0.313
Cenpt	0.390756	0.469545	-0.0787889	-0.487404	0.236	0.307
Cenpu	0.431858	0.48007	-0.0482123	-0.790649	0.105	0.177
Cenpv	0.434924	0.484663	-0.0497396	0.394414	0.149	0.116
Cenpw	0.427111	0.364859	0.0622525	-0.689373	0.533	0.707
Cenpx	0.314781	0.352591	-0.0378093	0.407914	0.734	0.613
Cep104	0.506922	0.489078	0.0178442	-0.620616	0.128	0.193
Cep112	0.482447	0.511755	-0.0293078	-0.259202	0.107	0.128
Cep120	0.358478	0.489975	-0.131497	-0.152475	0.189	0.196
Cep126	0.601283	0.46517	0.136113	-0.137756	0.086	0.099
Cep131	0.538122	0.618923	-0.0808013	-0.29925	0.072	0.086
Cep135	0.436804	0.486005	-0.0492006	-0.599648	0.118	0.175
Cep152	0.46111	0.437051	0.0240593	-0.274041	0.071	0.087
Cep162	0.622503	0.558055	0.0644476	-0.0156156	0.13	0.133
Cep164	0.401029	0.440278	-0.0392488	-0.262344	0.243	0.288
Cep170	0.437184	0.451194	-0.0140103	-0.654641	0.253	0.38
Cep19	0.442783	0.498898	-0.0561148	-0.0466178	0.266	0.267
Cep192	0.418399	0.447991	-0.029592	-0.100505	0.234	0.247
Cep290	0.445634	0.486501	-0.0408676	-0.678343	0.142	0.21
Cep295	0.395474	0.445054	-0.0495806	-0.543887	0.197	0.268
Cep350	0.428483	0.459902	-0.0314194	-0.383577	0.178	0.224
Cep41	0.461998	0.511316	-0.0493182	0.0402041	0.126	0.121
Cep44	0.477139	0.448967	0.0281723	-0.584121	0.208	0.31
Cep55	0.527512	0.5733	-0.045788	-0.671661	0.121	0.187
Cep57	0.423323	0.413354	0.0099687	-0.710318	0.309	0.459
Cep57l1	0.438244	0.516048	-0.0778033	-0.408627	0.134	0.17
Cep63	0.456394	0.472489	-0.0160943	-0.398019	0.228	0.291
Cep68	0.441512	0.527227	-0.0857143	-0.355271	0.153	0.192
Cep70	0.447034	0.530952	-0.0839188	0.0238558	0.159	0.149
Cep76	0.500195	0.510582	-0.0103867	-0.080605	0.088	0.093
Cep78	0.468403	0.501275	-0.0328724	-0.258143	0.092	0.106
Cep83	0.397162	0.412314	-0.0151521	-0.240682	0.304	0.358
Cep85	0.382347	0.449742	-0.0673948	-0.271776	0.195	0.224
Cep89	0.459765	0.468688	-0.00892265	-0.362191	0.183	0.226
Cep95	0.383871	0.464386	-0.080515	-0.445797	0.072	0.098
Cep97	0.436069	0.461294	-0.025225	-0.592203	0.111	0.164
Cept1	0.465525	0.514039	-0.0485139	-0.304038	0.12	0.149
Cers2	0.373827	0.411877	-0.0380497	-0.31538	0.357	0.417
Cers4	0.426084	0.463683	-0.037599	0.209646	0.339	0.297
Cers5	0.382552	0.431513	-0.0489607	-0.405931	0.254	0.312
Cers6	0.440613	0.518848	-0.0782356	0.266278	0.242	0.2
Cetn2	0.475287	0.441976	0.033311	0.139944	0.388	0.37
Cetn3	0.247194	0.237108	0.0100862	-0.253895	0.853	0.867
Cfap126	0.493482	0.536943	-0.0434614	-0.161046	0.075	0.083
Cfap20	0.365243	0.380391	-0.0151472	-0.184773	0.464	0.508
Cfap36	0.463823	0.422227	0.0415959	-0.102899	0.346	0.399
Cfap43	0.389156	0.549589	-0.160433	0.362896	0.114	0.086
Cfap97	0.421041	0.439935	-0.018894	-0.5589	0.242	0.329
Cfdp1	0.277851	0.269723	0.00812747	-0.0602922	0.763	0.757
Cfl1	0.0852237	0.0680317	0.017192	-0.0339	1	0.999
Cfl2	0.209267	0.204012	0.0052551	0.389543	0.968	0.932
Cflar	0.483913	0.473247	0.0106662	0.0537164	0.216	0.212
Cggbp1	0.358589	0.343456	0.0151328	-0.254717	0.449	0.525
Cgnl1	0.447791	0.471097	-0.0233056	-1.33902	0.276	0.518
Cgrrf1	0.395524	0.444494	-0.0489695	-0.618658	0.196	0.287
Chac2	0.544382	0.472936	0.0714459	-0.129651	0.076	0.086
Chaf1a	0.415023	0.460819	-0.0457957	-0.883292	0.163	0.272
Chaf1b	0.500385	0.521993	-0.0216078	-0.423546	0.122	0.164
Champ1	0.399068	0.455743	-0.0566751	-0.410986	0.121	0.157
Chchd1	0.212332	0.187424	0.0249074	-0.0785421	0.947	0.944
Chchd10	0.11851	0.225512	-0.107002	0.554145	0.993	0.955
Chchd2	0.0467935	0.0246267	0.0221668	0.150646	1	1
Chchd3	0.233506	0.267174	-0.0336687	0.259028	0.904	0.815
Chchd4	0.330228	0.392391	-0.0621624	-0.0676974	0.667	0.624
Chchd5	0.400074	0.432622	-0.0325482	-0.0661844	0.346	0.362
Chchd6	0.422526	0.466401	-0.043875	0.468213	0.346	0.259
Chchd7	0.301119	0.319497	-0.0183779	0.183006	0.754	0.707
Chd1	0.366307	0.374986	-0.00867818	-1.2368	0.276	0.52
Chd1l	0.465191	0.523185	-0.0579937	-0.284737	0.161	0.185
Chd2	0.407685	0.404649	0.00303558	-0.375148	0.389	0.48
Chd3	0.435055	0.467497	-0.032442	0.0261639	0.38	0.382
Chd3os	0.52063	0.520847	-0.000217879	0.137655	0.111	0.099
Chd4	0.271791	0.224788	0.0470024	-0.5807	0.849	0.908
Chd6	0.395292	0.413384	-0.0180928	-0.645203	0.255	0.368
Chd7	0.331296	0.324775	0.0065206	-0.359074	0.642	0.705
Chd8	0.404632	0.413644	-0.00901207	-0.416978	0.304	0.388
Chd9	0.41963	0.455292	-0.0356617	-0.349733	0.184	0.224
Chek1	0.516527	0.477143	0.0393845	-0.75655	0.121	0.195
Cherp	0.41464	0.430857	-0.0162171	-0.192359	0.258	0.294
Chfr	0.368715	0.489899	-0.121184	-0.412261	0.229	0.278
Chic1	0.466171	0.551757	-0.0855857	0.121888	0.141	0.123
Chic2	0.356167	0.344042	0.0121241	-0.178892	0.541	0.585
Chid1	0.437869	0.493254	-0.0553848	0.0390876	0.275	0.267
Chit1	0.685441	0.67174	0.0137013	0.838816	0.132	0.083
Chka	0.372197	0.470737	-0.0985401	-0.0888792	0.22	0.226
Chkb	0.4016	0.453263	-0.0516633	-0.20004	0.328	0.365
Chm	0.414159	0.454802	-0.040643	-0.285455	0.174	0.214
Chml	0.476345	0.504257	-0.0279121	-0.00895957	0.188	0.187
Chmp1a	0.378001	0.401801	-0.0238002	-0.309974	0.362	0.445
Chmp1b	0.412143	0.502287	-0.0901442	0.0944072	0.251	0.226
Chmp2a	0.369775	0.315623	0.0541516	0.000342567	0.666	0.682
Chmp2b	0.442743	0.529291	-0.0865475	0.19989	0.259	0.225
Chmp3	0.408542	0.423526	-0.0149844	-0.0532956	0.432	0.43
Chmp4b	0.29075	0.308852	-0.0181023	0.00159368	0.734	0.689
Chmp5	0.387268	0.369105	0.0181629	-0.272518	0.468	0.531
Chmp6	0.399887	0.431456	-0.0315685	-0.351409	0.317	0.37
Chmp7	0.418835	0.419741	-0.000906304	-0.469769	0.258	0.337
Chn1	0.443284	0.453641	-0.0103571	0.101616	0.251	0.239
Chordc1	0.408865	0.367452	0.0414131	-0.476331	0.338	0.456
Chp1	0.424307	0.441042	-0.0167347	-0.247789	0.338	0.403
Chpf	0.452675	0.488444	-0.0357691	-0.166788	0.189	0.214
Chpf2	0.563586	0.545069	0.0185162	-0.110286	0.075	0.086
Chpt1	0.454357	0.501587	-0.0472304	0.448765	0.371	0.3
Chrac1	0.306033	0.345048	-0.0390154	-0.0747261	0.625	0.634
Chst12	0.533371	0.505204	0.0281669	-0.310637	0.139	0.183
Chst14	0.432042	0.470929	-0.0388875	-0.235047	0.072	0.083
Chsy1	0.424932	0.425143	-0.000211456	-0.302166	0.343	0.414
Chtf8	0.37287	0.388258	-0.0153884	-0.157044	0.374	0.416
Chtop	0.306582	0.295982	0.0106006	-0.343639	0.641	0.713
Chuk	0.457422	0.455979	0.00144269	-0.514605	0.257	0.348
Churc1	0.312882	0.312948	-6.61568e-05	0.117934	0.758	0.709
Ciao1	0.414998	0.473159	-0.0581606	-0.653596	0.208	0.302
Ciapin1	0.358243	0.274036	0.0842072	-0.443709	0.653	0.775
Cib1	0.392502	0.479736	-0.0872341	-0.391553	0.296	0.358
Cic	0.414984	0.504197	-0.0892127	0.232919	0.23	0.191
Cinp	0.401476	0.410251	-0.00877435	-0.330284	0.337	0.417
Cipc	0.436473	0.482195	-0.0457219	-0.127472	0.258	0.27
Cir1	0.439901	0.465689	-0.0257885	-0.314499	0.241	0.301
Cirbp	0.333767	0.337306	-0.0035388	-0.203336	0.642	0.674
Cisd1	0.243899	0.276444	-0.0325451	0.376874	0.907	0.819
Cisd2	0.293975	0.237861	0.0561141	-0.420209	0.749	0.837
Cisd3	0.413961	0.422103	-0.00814216	0.334549	0.546	0.482
Cit	0.460048	0.511464	-0.0514154	-1.003	0.112	0.207
Cited1	1.17386	1.16455	0.0093049	1.63707	0.6	0.412
Cited2	0.532873	0.464102	0.0687702	-1.3391	0.58	0.807
Cited4	0.468692	0.541923	-0.073231	0.121888	0.307	0.3
Ciz1	0.49704	0.468471	0.0285688	-0.219149	0.166	0.192
Ckap2	0.519246	0.486224	0.0330215	-0.601272	0.203	0.301
Ckap2l	0.606707	0.5441	0.0626069	-0.483049	0.226	0.333
Ckap4	0.357332	0.35227	0.00506194	-0.0603638	0.717	0.701
Ckap5	0.427693	0.410859	0.0168337	-0.635286	0.372	0.515
Ckb	0.418324	0.309294	0.10903	-0.741765	0.853	0.923
Cklf	0.445822	0.49482	-0.0489985	-0.545916	0.17	0.233
Cks1b	0.313573	0.182497	0.131076	-0.45886	0.904	0.959
Cks2	0.647771	0.474867	0.172905	-0.304377	0.655	0.774
Clasp1	0.406857	0.437361	-0.0305039	0.244829	0.578	0.537
Clasp2	0.472517	0.468641	0.00387607	0.121888	0.13	0.119
Clasrp	0.408337	0.502852	-0.0945146	-0.246651	0.168	0.191
Clcc1	0.426196	0.507727	-0.0815313	-0.372472	0.141	0.18
Clcn3	0.37758	0.418177	-0.040597	-0.595582	0.328	0.45
Clcn4	0.420844	0.44991	-0.0290659	-0.0421749	0.307	0.314
Clcn5	0.439859	0.468325	-0.0284659	-0.0551884	0.482	0.49
Clcn6	0.449766	0.515138	-0.0653726	0.250621	0.105	0.086
Clcn7	0.474669	0.488077	-0.0134086	-0.0976785	0.093	0.102
Cldn12	0.437076	0.484738	-0.0476615	-0.257605	0.143	0.164
Cldn34c1	0.503547	0.519646	-0.016099	0.232071	0.086	0.071
Cldnd1	0.406138	0.342671	0.0634663	-0.578552	0.567	0.722
Clic1	0.205808	0.185537	0.0202715	-0.0347906	0.958	0.956
Clic4	0.27854	0.26764	0.0108992	-0.201265	0.855	0.877
Clic5	0.437625	0.513562	-0.0759367	0.517189	0.15	0.105
Clint1	0.394137	0.376797	0.0173403	-0.410662	0.35	0.447
Clip1	0.368594	0.376658	-0.00806459	-0.543779	0.388	0.505
Clip3	0.556181	0.540258	0.0159231	0.234363	0.092	0.085
Clip4	0.428375	0.512266	-0.0838906	0.686191	0.343	0.224
Clk1	0.382094	0.380934	0.00115988	0.0760149	0.542	0.536
Clk2	0.407934	0.502601	-0.0946665	0.110573	0.161	0.144
Clk3	0.391438	0.437786	-0.0463483	-0.34443	0.266	0.323
Clk4	0.353962	0.42146	-0.0674985	-0.0264648	0.322	0.316
Cln3	0.57503	0.565829	0.00920084	-0.0249535	0.101	0.103
Cln5	0.421577	0.454161	-0.0325841	-0.319818	0.166	0.203
Cln6	0.446588	0.603882	-0.157294	0.357104	0.141	0.11
Cln8	0.428455	0.468849	-0.0403937	-0.0406651	0.138	0.144
Clns1a	0.340621	0.297511	0.04311	-0.664673	0.553	0.704
Clock	0.394283	0.422564	-0.0282804	-0.312099	0.247	0.301
Clp1	0.544404	0.469155	0.0752483	-0.658331	0.112	0.178
Clpb	0.454489	0.435396	0.0190933	-0.0830435	0.222	0.241
Clpp	0.35896	0.320748	0.0382125	-0.0562818	0.557	0.576
Clptm1	0.386212	0.395981	-0.00976855	-0.386932	0.404	0.503
Clptm1l	0.358433	0.404066	-0.0456334	-0.221699	0.387	0.432
Clpx	0.428405	0.443502	-0.0150971	-0.201208	0.291	0.318
Clspn	0.561266	0.557297	0.003969	-0.773316	0.154	0.253
Clstn1	0.423407	0.524768	-0.101361	0.318477	0.193	0.152
Clta	0.264991	0.19636	0.0686312	-0.115538	0.871	0.886
Cltb	0.432395	0.490419	-0.0580239	0.486584	0.317	0.243
Cltc	0.290607	0.311832	-0.021225	0.209428	0.792	0.724
Clu	0.900863	0.634254	0.26661	0.900142	0.312	0.295
Cluap1	0.458141	0.52849	-0.0703492	-0.074804	0.109	0.115
Cluh	0.351336	0.460534	-0.109198	0.514045	0.536	0.398
Clvs1	0.527349	0.528437	-0.00108776	-0.0684433	0.092	0.099
Clybl	0.435816	0.435721	9.49532e-05	0.328654	0.384	0.324
Cmas	0.371219	0.351014	0.0202053	-0.345891	0.557	0.617
Cmbl	0.471592	0.574358	-0.102766	0.0491316	0.138	0.132
Cmc1	0.366194	0.428577	-0.0623826	-0.0531988	0.322	0.322
Cmc2	0.342444	0.380585	-0.0381402	0.377145	0.709	0.624
Cmc4	0.495822	0.447136	0.0486862	0.16843	0.221	0.21
Cmip	0.440224	0.475597	-0.0353731	-0.296338	0.138	0.17
Cmpk1	0.394875	0.416589	-0.0217139	-0.297163	0.374	0.424
Cmss1	0.473718	0.447029	0.0266886	-0.148641	0.189	0.208
Cmtm3	0.511586	0.631668	-0.120082	-0.0165589	0.162	0.149
Cmtm4	0.387747	0.444146	-0.056399	0.220292	0.116	0.099
Cmtm6	0.393215	0.481759	-0.0885441	-0.287367	0.159	0.184
Cmtm7	0.373091	0.337995	0.0350959	-0.152287	0.666	0.712
Cmtm8	0.457131	0.545666	-0.0885347	-0.348645	0.18	0.21
Cmya5	0.524993	0.512854	0.0121386	0.398098	0.157	0.122
Cnbp	0.179527	0.143675	0.0358521	-0.425782	0.967	0.985
Cndp2	0.487982	0.443014	0.0449672	-0.5052	0.212	0.296
Cnep1r1	0.390377	0.426446	-0.0360694	-0.527205	0.297	0.393
Cnih1	0.231022	0.249493	-0.0184706	0.135366	0.879	0.831
Cnih4	0.308497	0.2545	0.0539977	-0.009316	0.839	0.871
Cnn1	0.317715	0.284499	0.0332157	0.174298	0.897	0.907
Cnn2	0.206854	0.16116	0.0456938	-0.159372	0.974	0.993
Cnn3	0.29907	0.284115	0.0149552	-0.388061	0.804	0.82
Cnot1	0.357466	0.376612	-0.0191467	-0.111311	0.511	0.547
Cnot10	0.417897	0.475988	-0.0580905	-0.285616	0.175	0.208
Cnot11	0.449223	0.394164	0.0550595	-0.326974	0.308	0.372
Cnot2	0.44204	0.432048	0.00999175	-0.00874153	0.32	0.339
Cnot3	0.365606	0.420996	-0.0553905	-0.468236	0.229	0.293
Cnot4	0.383474	0.388747	-0.00527358	-0.239586	0.434	0.479
Cnot6	0.330282	0.339363	-0.00908096	0.00790442	0.583	0.586
Cnot6l	0.369674	0.450516	-0.0808425	-0.10418	0.264	0.276
Cnot7	0.376742	0.370452	0.00628973	-0.189272	0.493	0.532
Cnot8	0.38579	0.442539	-0.0567488	-0.333665	0.266	0.329
Cnot9	0.482631	0.420589	0.0620423	-0.626049	0.157	0.249
Cnp	0.491033	0.52216	-0.0311268	0.563593	0.112	0.077
Cnppd1	0.421577	0.494075	-0.072498	0.250621	0.197	0.172
Cnpy2	0.269447	0.272948	-0.00350068	-0.0558627	0.801	0.761
Cnpy3	0.397043	0.453429	-0.0563864	-0.144804	0.234	0.253
Cnpy4	0.48565	0.502517	-0.0168666	-1.10759	0.071	0.152
Cnst	0.48363	0.519767	-0.036137	0.0745822	0.147	0.139
Cntfr	0.674387	0.605967	0.0684202	-0.168789	0.113	0.139
Cntln	0.428673	0.505085	-0.0764123	-0.515542	0.124	0.17
Cntrl	0.510235	0.511797	-0.00156254	-0.325571	0.178	0.212
Cntrob	0.418576	0.463207	-0.0446308	-0.11374	0.078	0.085
Coa3	0.216639	0.221503	-0.00486411	0.180384	0.934	0.888
Coa4	0.449678	0.422275	0.027403	0.185782	0.311	0.295
Coa5	0.364344	0.413561	-0.0492166	0.156806	0.462	0.432
Coa6	0.352785	0.374907	-0.0221215	-0.0768317	0.466	0.503
Coa7	0.400571	0.464503	-0.0639319	-0.423317	0.276	0.341
Coasy	0.405706	0.500929	-0.0952237	-0.299939	0.136	0.158
Cobl	0.531889	0.584836	-0.0529471	1.24036	0.245	0.121
Cobll1	0.438338	0.513609	-0.0752714	-0.0491576	0.179	0.169
Cog1	0.485451	0.468413	0.0170381	-0.436108	0.089	0.122
Cog2	0.446914	0.465914	-0.0189996	-0.342516	0.099	0.129
Cog3	0.425232	0.445035	-0.0198029	-0.159294	0.1	0.112
Cog4	0.480375	0.501615	-0.0212401	-0.0402483	0.246	0.268
Cog5	0.450804	0.450047	0.000756796	-0.0504761	0.232	0.248
Cog6	0.42306	0.480753	-0.0576925	-0.0962923	0.292	0.295
Cog7	0.526145	0.496682	0.0294636	-0.0742546	0.128	0.133
Cog8	0.355122	0.396069	-0.040947	-0.0980778	0.376	0.391
Coil	0.458378	0.46807	-0.0096922	-0.0163481	0.214	0.213
Col12a1	0.534254	0.517635	0.016619	0.0269395	0.155	0.164
Col13a1	0.496116	0.569345	-0.0732292	-0.661014	0.079	0.121
Col18a1	0.481636	0.462704	0.0189327	-0.715508	0.251	0.391
Col1a1	0.835506	0.865828	-0.0303216	-0.944783	0.057	0.11
Col1a2	0.837414	0.649573	0.187841	0.504745	0.099	0.096
Col2a1	0.636377	0.524387	0.11199	-0.793802	0.509	0.705
Col3a1	1.01794	0.66096	0.356983	0.399873	0.057	0.074
Col4a1	0.4345	0.448132	-0.0136326	-0.254506	0.482	0.526
Col4a2	0.409122	0.471696	-0.0625741	0.148855	0.414	0.375
Col4a3bp	0.417856	0.436077	-0.0182214	-0.204815	0.225	0.256
Col4a5	0.434539	0.478914	-0.0443745	0.364089	0.353	0.29
Col4a6	0.511836	0.47825	0.0335864	0.924656	0.182	0.105
Col5a1	0.460396	0.475477	-0.0150805	-0.651147	0.182	0.282
Col5a2	0.450522	0.503895	-0.053373	0.00484849	0.087	0.087
Col6a2	0.561313	0.532729	0.0285845	0.0299654	0.092	0.093
Colec12	0.544836	0.506383	0.0384526	-0.237193	0.154	0.193
Colgalt1	0.385763	0.402859	-0.0170962	-0.279259	0.309	0.372
Commd1	0.296129	0.253016	0.0431128	-0.188829	0.796	0.804
Commd10	0.39623	0.425847	-0.0296174	-0.518983	0.366	0.472
Commd2	0.394624	0.374767	0.019857	-0.284737	0.403	0.463
Commd3	0.4025	0.425917	-0.0234177	0.0293566	0.453	0.451
Commd4	0.386326	0.428426	-0.0421	-0.0494144	0.375	0.388
Commd6	0.314819	0.334441	-0.0196213	-0.093125	0.604	0.605
Commd7	0.366464	0.411007	-0.0445422	-0.342059	0.379	0.441
Commd8	0.351698	0.394088	-0.0423905	-0.0996897	0.483	0.508
Commd9	0.402249	0.445511	-0.0432623	-0.248119	0.333	0.371
Comt	0.372063	0.396952	-0.0248893	0.175148	0.528	0.511
Comtd1	0.383276	0.436092	-0.0528161	0.086264	0.389	0.375
Cop1	0.360351	0.437926	-0.0775747	0.0452666	0.361	0.342
Copa	0.342462	0.360487	-0.018025	-0.0127853	0.53	0.554
Copb1	0.398856	0.386731	0.0121248	-0.724332	0.382	0.519
Copb2	0.356527	0.345094	0.011433	-0.688701	0.534	0.675
Cope	0.289923	0.216937	0.0729857	-0.322876	0.836	0.891
Copg1	0.361699	0.363064	-0.00136538	-0.414363	0.488	0.585
Copg2	0.490519	0.453536	0.0369834	0.0027767	0.278	0.284
Coprs	0.349301	0.323197	0.0261044	-0.226134	0.718	0.764
Cops2	0.333125	0.325819	0.00730649	-0.167214	0.589	0.622
Cops3	0.348986	0.3572	-0.00821417	-0.103964	0.601	0.622
Cops4	0.313742	0.282591	0.031151	-0.404181	0.676	0.752
Cops5	0.294646	0.30722	-0.0125744	-0.123382	0.707	0.7
Cops6	0.323418	0.256435	0.0669832	-0.316382	0.767	0.828
Cops7a	0.322753	0.333232	-0.0104791	-0.165297	0.579	0.6
Cops7b	0.40882	0.441467	-0.0326466	-0.193835	0.274	0.304
Cops8	0.336693	0.29525	0.0414428	-0.103331	0.711	0.732
Cops9	0.224575	0.256346	-0.0317707	0.317409	0.909	0.808
Copz1	0.375454	0.330473	0.044981	-0.511207	0.533	0.667
Copz2	0.477076	0.458862	0.0182133	0.295149	0.413	0.375
Coq10a	0.496661	0.551256	-0.0545945	0.156935	0.15	0.137
Coq10b	0.430194	0.497132	-0.066938	-0.0974251	0.238	0.253
Coq2	0.348208	0.370112	-0.0219041	-0.114231	0.5	0.527
Coq3	0.471853	0.493935	-0.0220823	-0.249094	0.157	0.19
Coq4	0.43915	0.438795	0.000355255	0.129267	0.234	0.219
Coq5	0.348929	0.376348	-0.0274194	0.152749	0.541	0.514
Coq6	0.449597	0.479308	-0.0297102	0.100979	0.299	0.287
Coq7	0.296179	0.287138	0.00904063	0.00855233	0.758	0.759
Coq9	0.338284	0.38998	-0.0516961	0.417529	0.611	0.514
Corin	0.495461	0.587924	-0.0924638	1.05679	0.15	0.074
Coro1b	0.461124	0.447574	0.0135496	-0.163382	0.296	0.343
Coro1c	0.429774	0.377762	0.0520124	-0.355193	0.414	0.505
Coro6	0.415429	0.527163	-0.111734	0.249536	0.293	0.241
Coro7	0.42063	0.526683	-0.106053	-0.325571	0.109	0.135
Cotl1	0.586388	0.551437	0.0349518	-0.169083	0.175	0.2
Cox10	0.366691	0.405326	-0.0386343	-0.000794609	0.379	0.378
Cox11	0.421735	0.390815	0.0309199	-0.080859	0.366	0.404
Cox14	0.202835	0.237678	-0.034843	0.25724	0.945	0.859
Cox15	0.458115	0.489541	-0.0314258	-0.153747	0.142	0.157
Cox16	0.451827	0.482825	-0.0309985	-0.149917	0.1	0.112
Cox17	0.248842	0.278506	-0.0296638	0.141276	0.899	0.834
Cox18	0.414616	0.468199	-0.0535838	-0.451847	0.204	0.283
Cox19	0.386721	0.393362	-0.00664141	0.109451	0.45	0.444
Cox20	0.289599	0.305813	-0.0162135	0.0893934	0.816	0.778
Cox4i1	0.0645703	0.0424231	0.0221472	0.387985	1	1
Cox4i2	0.899756	0.588911	0.310846	-0.429612	0.22	0.406
Cox5a	0.0641577	0.0463245	0.0178332	0.219308	1	1
Cox5b	0.0694357	0.0799231	-0.0104874	0.375062	1	1
Cox6a1	0.11821	0.0823338	0.0358763	0.381656	0.999	0.999
Cox6a2	0.42646	0.499392	-0.0729321	0.822007	0.887	0.816
Cox6b1	0.0623954	0.0650196	-0.00262421	0.419817	1	1
Cox6b2	0.533589	0.563453	-0.0298639	0.156376	0.136	0.133
Cox6c	0.0801997	0.0700411	0.0101586	0.500085	1	1
Cox7a1	0.405535	0.496055	-0.0905208	0.38351	0.762	0.66
Cox7a2	0.0526367	0.0713444	-0.0187077	0.323976	1	0.998
Cox7a2l	0.10698	0.0962059	0.010774	0.437026	1	0.996
Cox7b	0.0949403	0.102305	-0.00736503	0.563153	1	0.994
Cox7c	0.0642095	0.05113	0.0130795	0.287679	1	1
Cox8a	0.0441077	0.0444733	-0.000365524	0.46726	1	1
Cpa2	0.665794	0.61201	0.0537835	-0.556184	0.099	0.135
Cpd	0.381038	0.486677	-0.10564	0.137373	0.325	0.278
Cpe	0.462627	0.538234	-0.075607	0.501532	0.266	0.197
Cpeb2	0.44571	0.470662	-0.0249523	-0.52331	0.211	0.29
Cpeb4	0.449291	0.456559	-0.00726791	0.171216	0.267	0.25
Cpne3	0.383213	0.436877	-0.053664	-0.00364297	0.33	0.32
Cpne5	0.584721	0.559138	0.0255833	0.224211	0.414	0.42
Cpox	0.445231	0.434554	0.0106767	-1.0189	0.25	0.461
Cpped1	0.454179	0.475287	-0.0211078	0.226225	0.253	0.222
Cpq	0.527568	0.512081	0.015487	0.660102	0.191	0.127
Cpsf1	0.446515	0.455847	-0.00933195	0.0192022	0.153	0.146
Cpsf2	0.364956	0.346058	0.0188979	-0.475786	0.459	0.573
Cpsf3	0.407475	0.521435	-0.11396	-0.474644	0.241	0.297
Cpsf4	0.41033	0.442307	-0.0319765	-0.236799	0.153	0.179
Cpsf6	0.350356	0.337827	0.0125285	-0.233058	0.518	0.563
Cpsf7	0.449624	0.448755	0.000869554	-0.0662642	0.239	0.248
Cpt2	0.408671	0.486961	-0.0782901	0.0958927	0.264	0.243
Cptp	0.379262	0.506003	-0.126741	-0.341513	0.086	0.106
Cpxm1	0.527062	0.544942	-0.0178794	-0.347597	0.079	0.103
Cr1l	0.426616	0.479773	-0.0531569	-0.479376	0.197	0.284
Crabp1	0.751543	0.666007	0.0855354	-0.74357	0.109	0.204
Crabp2	0.681388	0.695424	-0.0140366	-2.47938	0.092	0.322
Cradd	0.462912	0.581452	-0.118539	0.107533	0.125	0.112
Cramp1l	0.444463	0.432769	0.0116937	-0.133041	0.145	0.167
Crat	0.42485	0.481869	-0.0570196	0.694467	0.28	0.177
Crb2	0.396213	0.453395	-0.0571825	-0.909476	0.117	0.208
Crbn	0.430528	0.469385	-0.0388561	-0.127472	0.195	0.212
Crcp	0.473165	0.453444	0.0197208	-0.602268	0.213	0.307
Creb1	0.375282	0.449491	-0.0742094	-0.323912	0.278	0.316
Creb3	0.431889	0.50223	-0.0703404	-0.0827298	0.249	0.255
Creb3l2	0.427484	0.425821	0.00166284	0.322338	0.487	0.476
Creb5	0.507494	0.596149	-0.0886552	0.825076	0.197	0.117
Crebbp	0.390672	0.413731	-0.0230592	-0.220935	0.425	0.458
Crebrf	0.42745	0.554717	-0.127268	-0.224763	0.101	0.112
Crebzf	0.459365	0.471043	-0.0116776	-0.263402	0.122	0.148
Creg1	0.426499	0.458519	-0.0320197	-0.646486	0.237	0.357
Creld1	0.395934	0.46523	-0.0692952	0.131226	0.351	0.32
Creld2	0.456426	0.418343	0.0380833	-0.461594	0.32	0.434
Crem	0.473921	0.543757	-0.0698362	0.0240406	0.136	0.135
Crip1	0.45487	0.375454	0.0794154	-0.518435	0.926	0.94
Crip2	0.156573	0.175848	-0.0192758	-0.153873	0.988	0.984
Cript	0.28889	0.310287	-0.0213971	0.0290685	0.749	0.699
Crk	0.347486	0.336835	0.0106508	-0.276262	0.551	0.623
Crkl	0.396882	0.45812	-0.0612379	0.062455	0.262	0.244
Crlf2	0.447808	0.549918	-0.10211	-0.282009	0.082	0.097
Crlf3	0.463848	0.456773	0.00707539	-0.484014	0.254	0.347
Crls1	0.378777	0.438708	-0.0599309	0.398301	0.242	0.187
Crnkl1	0.482175	0.463987	0.0181884	-0.359876	0.197	0.243
Crot	0.423473	0.488916	-0.0654428	-0.500356	0.23	0.304
Crtap	0.410041	0.436994	-0.0269531	0.538626	0.324	0.233
Crtc1	0.455151	0.547866	-0.092715	0.0818105	0.089	0.085
Crtc3	0.427861	0.448741	-0.0208794	0.415619	0.188	0.143
Cry1	0.409232	0.518872	-0.10964	-0.628592	0.108	0.158
Cry2	0.471691	0.46034	0.0113508	0.233998	0.133	0.111
Cryab	0.114356	0.145894	-0.0315378	-0.0642782	0.997	0.979
Crybg3	0.38524	0.426872	-0.0416319	0.19185	0.375	0.339
Cryz	0.44891	0.530415	-0.0815057	-0.203882	0.095	0.106
Cryzl1	0.458672	0.512738	-0.0540654	-0.368976	0.251	0.31
Cryzl2	0.426453	0.498638	-0.072185	0.128614	0.258	0.231
Cs	0.213404	0.220633	-0.00722939	0.302226	0.941	0.891
Csad	0.422442	0.504823	-0.0823813	-0.0066963	0.147	0.143
Csde1	0.251285	0.217578	0.033707	-0.0116318	0.937	0.927
Cse1l	0.36645	0.423884	-0.0574337	-0.362412	0.383	0.455
Csf2ra	0.436353	0.494169	-0.0578164	0.21992	0.168	0.143
Csgalnact2	0.38439	0.460733	-0.0763437	0.0122634	0.099	0.098
Csk	0.400486	0.456091	-0.0556055	-0.208833	0.262	0.295
Csnk1a1	0.21874	0.158773	0.059967	-0.387602	0.953	0.967
Csnk1d	0.35848	0.327722	0.0307576	-0.516689	0.461	0.586
Csnk1e	0.358781	0.347305	0.0114759	-0.427908	0.491	0.612
Csnk1g1	0.395362	0.443	-0.047638	-0.245844	0.192	0.227
Csnk1g2	0.393674	0.434924	-0.0412497	0.0822237	0.322	0.307
Csnk1g3	0.407636	0.433912	-0.0262756	-0.38994	0.299	0.368
Csnk2a1	0.301935	0.340532	-0.0385962	-0.105943	0.611	0.59
Csnk2a2	0.401705	0.411284	-0.00957826	-0.285372	0.312	0.364
Csnk2b	0.315441	0.29324	0.0222009	0.107632	0.753	0.722
Cspg4	0.43638	0.546573	-0.110193	0.506913	0.25	0.177
Cspp1	0.427389	0.451211	-0.0238221	-0.750498	0.217	0.328
Csrp1	0.349246	0.285658	0.0635881	-0.379881	0.879	0.912
Csrp2	0.354638	0.258644	0.0959932	-0.269713	0.991	0.993
Csrp3	0.142785	0.247203	-0.104417	0.429445	0.993	0.972
Cst3	0.318791	0.21533	0.103462	0.0304189	0.979	0.982
Cstb	0.34271	0.374754	-0.0320441	0.13695	0.604	0.542
Cstf1	0.495762	0.473952	0.0218105	-0.475512	0.18	0.247
Cstf2	0.400181	0.437763	-0.0375814	-0.25962	0.221	0.264
Cstf2t	0.386117	0.464252	-0.0781355	0.0681167	0.287	0.267
Cstf3	0.344326	0.399294	-0.0549686	-0.43524	0.479	0.549
Ctbp1	0.302602	0.269692	0.0329098	-0.175021	0.722	0.74
Ctbp2	0.427588	0.403274	0.0243141	-0.19729	0.318	0.386
Ctc1	0.372883	0.439264	-0.0663809	-0.0582662	0.242	0.256
Ctcf	0.377793	0.400302	-0.0225098	-0.50673	0.43	0.538
Ctdnep1	0.386324	0.44721	-0.0608858	0.231512	0.35	0.314
Ctdp1	0.367495	0.462573	-0.0950786	-0.671661	0.078	0.115
Ctdsp1	0.413003	0.406065	0.00693813	-0.0342313	0.366	0.395
Ctdsp2	0.362033	0.44008	-0.0780471	0.093033	0.412	0.377
Ctdspl	0.46353	0.462636	0.000893576	0.250786	0.143	0.123
Ctdspl2	0.414954	0.405209	0.00974541	-0.43165	0.289	0.388
Ctgf	0.748327	0.603079	0.145248	0.978152	0.247	0.164
Ctnna1	0.284168	0.228103	0.0560656	-0.335359	0.818	0.883
Ctnna3	0.425708	0.506446	-0.080738	0.163407	0.317	0.281
Ctnnal1	0.425527	0.542922	-0.117395	-0.176636	0.111	0.117
Ctnnb1	0.273032	0.251694	0.0213378	0.0178273	0.838	0.815
Ctnnbip1	0.379932	0.393633	-0.0137017	-0.200642	0.468	0.502
Ctnnbl1	0.456723	0.48797	-0.0312471	-0.0830171	0.272	0.287
Ctnnd1	0.361601	0.350638	0.0109626	0.106781	0.572	0.584
Ctps	0.464231	0.429202	0.0350285	-0.0978933	0.386	0.395
Ctps2	0.457066	0.526254	-0.0691877	0.144972	0.153	0.14
Ctr9	0.396405	0.432842	-0.0364369	-0.45885	0.268	0.339
Ctsa	0.381716	0.436402	-0.0546854	0.150457	0.409	0.398
Ctsb	0.38806	0.341665	0.0463951	-0.0261107	0.758	0.771
Ctsc	0.451251	0.563402	-0.112151	-0.448201	0.155	0.201
Ctsd	0.415411	0.409936	0.00547426	0.189837	0.693	0.652
Ctsf	0.514467	0.558074	-0.0436066	-0.230784	0.08	0.092
Ctsl	0.468708	0.401525	0.0671825	-0.115255	0.687	0.733
Ctsz	0.452802	0.416571	0.0362304	-0.571851	0.337	0.472
Cttn	0.374152	0.361202	0.0129497	-0.494308	0.417	0.527
Cttnbp2nl	0.421292	0.483409	-0.0621168	-0.360264	0.286	0.331
Ctu2	0.455318	0.46776	-0.0124421	-0.193974	0.172	0.197
Ctxn1	0.557947	0.539883	0.0180636	-0.263074	0.22	0.247
Cuedc1	0.378156	0.475536	-0.0973802	0.136102	0.253	0.219
Cuedc2	0.396784	0.38406	0.0127236	0.147651	0.507	0.495
Cul1	0.311588	0.241402	0.0701861	-0.606454	0.683	0.828
Cul2	0.411279	0.358989	0.0522903	-0.843729	0.311	0.502
Cul3	0.394185	0.37268	0.0215044	-0.124502	0.471	0.524
Cul4a	0.369684	0.396151	-0.0264677	0.0986983	0.451	0.424
Cul4b	0.488984	0.47285	0.0161342	-0.827739	0.128	0.215
Cul5	0.379978	0.380691	-0.000713312	-0.733623	0.392	0.539
Cul7	0.421613	0.44538	-0.0237663	0.0187944	0.288	0.278
Cuta	0.272986	0.297473	-0.024487	0.228398	0.797	0.712
Cutc	0.601445	0.544658	0.0567868	0.195888	0.097	0.087
Cux1	0.38937	0.432407	-0.0430364	0.44014	0.47	0.385
Cwc15	0.256582	0.233386	0.0231963	-0.224988	0.832	0.842
Cwc22	0.438431	0.483595	-0.0451639	-0.697086	0.13	0.208
Cwc25	0.436132	0.523514	-0.087382	-0.65039	0.142	0.204
Cwc27	0.424138	0.465809	-0.0416716	-0.705708	0.217	0.326
Cwf19l2	0.548361	0.464039	0.0843223	-0.725033	0.174	0.274
Cxadr	0.399824	0.430684	-0.0308599	0.0334675	0.461	0.434
Cxcl12	0.830217	0.805847	0.02437	0.827754	0.3	0.219
Cxxc1	0.437531	0.420474	0.0170567	-0.371807	0.204	0.268
Cxxc4	0.503998	0.50801	-0.00401136	0.027251	0.143	0.141
Cxxc5	0.401885	0.442206	-0.0403214	0.0353964	0.418	0.409
Cyb561d2	0.403012	0.514363	-0.111351	-0.269537	0.186	0.216
Cyb5a	0.306677	0.3088	-0.00212328	-0.146788	0.736	0.728
Cyb5b	0.341584	0.359374	-0.0177902	0.0296942	0.546	0.538
Cyb5r1	0.370758	0.442173	-0.0714149	-0.104621	0.245	0.256
Cyb5r3	0.339333	0.287945	0.0513878	-0.410734	0.671	0.753
Cyb5r4	0.408797	0.420322	-0.0115251	-0.24514	0.374	0.438
Cyba	0.353764	0.320867	0.0328966	-0.128376	0.791	0.816
Cyc1	0.191291	0.134018	0.0572733	0.127142	0.986	0.99
Cycs	0.0607659	0.0736264	-0.0128606	0.229793	1	1
Cyfip1	0.438166	0.492516	-0.0543505	-0.664938	0.109	0.161
Cyhr1	0.398088	0.440771	-0.0426822	0.0877397	0.364	0.353
Cyld	0.474958	0.519242	-0.0442833	0.107533	0.121	0.115
Cyp20a1	0.423196	0.484051	-0.0608558	-0.594686	0.2	0.285
Cyp4f16	0.524274	0.584527	-0.0602536	-0.0416108	0.091	0.091
Cyp51	0.482051	0.48919	-0.00713911	-0.533979	0.295	0.407
Cyr61	0.596127	0.626441	-0.0303137	-0.119024	0.578	0.589
Cystm1	0.581442	0.578899	0.00254301	0.559713	0.501	0.423
Cyth1	0.490001	0.571052	-0.0810512	0.0421607	0.109	0.1
Cyth2	0.418013	0.376148	0.0418647	-0.60681	0.367	0.531
Cyth3	0.439995	0.554626	-0.114631	0.21601	0.12	0.1
D030056L22Rik	0.455156	0.450006	0.00515041	-0.603105	0.267	0.378
D10Jhu81e	0.380657	0.404522	-0.0238642	0.367345	0.555	0.485
D10Wsu102e	0.444985	0.46896	-0.0239751	-0.257817	0.212	0.247
D11Wsu47e	0.49951	0.534162	-0.0346524	-0.000102614	0.084	0.086
D16Ertd472e	0.416139	0.538731	-0.122593	-0.806559	0.074	0.126
D17H6S53E	0.626232	0.553803	0.072429	-0.0974251	0.083	0.087
D17Wsu92e	0.474607	0.449355	0.0252519	0.193899	0.303	0.27
D230025D16Rik	0.428323	0.524727	-0.096404	0.0162777	0.101	0.098
D3Ertd254e	0.498534	0.530422	-0.0318882	-0.192623	0.099	0.108
D3Ertd751e	0.544156	0.458343	0.0858128	-0.283931	0.178	0.231
D430042O09Rik	0.444546	0.502406	-0.0578596	-0.0657391	0.134	0.137
D5Ertd579e	0.437757	0.411419	0.0263384	0.0115104	0.366	0.358
D730003I15Rik	0.469472	0.521518	-0.0520458	0.121888	0.078	0.073
D830030K20Rik	0.559432	0.518722	0.0407099	0.300771	0.455	0.464
D8Ertd738e	0.177822	0.131544	0.0462782	0.0723229	0.988	0.976
D930016D06Rik	0.51673	0.457512	0.0592183	-0.0110064	0.136	0.145
Daam1	0.355515	0.451479	-0.0959636	0.00911998	0.483	0.464
Daam2	0.541525	0.516829	0.0246966	0.676856	0.138	0.089
Dab2	0.504548	0.509753	-0.005205	-1.41061	0.164	0.357
Dab2ip	0.365799	0.426622	-0.0608231	-0.387307	0.432	0.507
Dach1	0.516662	0.547335	-0.0306726	-0.842613	0.164	0.273
Dact1	0.523953	0.554832	-0.0308785	-0.479563	0.133	0.178
Dact3	0.410053	0.466858	-0.0568054	0.284363	0.368	0.316
Dad1	0.236229	0.15073	0.0854988	0.0227183	0.962	0.966
Dag1	0.324935	0.326818	-0.00188366	-0.197946	0.746	0.785
Daglb	0.485856	0.46082	0.0250357	0.0412695	0.108	0.109
Dalrd3	0.366598	0.481448	-0.11485	-0.333792	0.132	0.168
Dand5	0.474911	0.541454	-0.0665426	-0.103672	0.083	0.088
Dap	0.568255	0.612397	-0.044142	-0.203279	0.3	0.331
Dap3	0.383713	0.343596	0.0401168	-0.184665	0.528	0.577
Dapk3	0.41314	0.395608	0.0175324	-0.254446	0.484	0.543
Dars	0.354437	0.390899	-0.0364628	-0.55528	0.405	0.52
Dars2	0.462898	0.464022	-0.00112365	0.0296294	0.133	0.128
Daxx	0.435944	0.465033	-0.0290887	-0.479123	0.182	0.239
Dazap1	0.341212	0.295818	0.0453937	-0.385998	0.68	0.75
Dazap2	0.330591	0.348932	-0.0183412	0.221424	0.645	0.57
Dbf4	0.463093	0.466919	-0.00382688	-0.861847	0.234	0.38
Dbi	0.156948	0.136942	0.0200056	-0.194876	0.991	0.992
Dbn1	0.46342	0.48438	-0.0209598	-0.871023	0.124	0.198
Dbnl	0.373325	0.403321	-0.0299961	-0.330144	0.453	0.521
Dbp	0.496976	0.458372	0.0386044	0.0333512	0.097	0.099
Dbr1	0.518126	0.540963	-0.0228368	-0.754022	0.111	0.177
Dbt	0.434032	0.428733	0.00529851	0.0909442	0.386	0.382
Dcaf1	0.421588	0.445144	-0.0235557	0.0636733	0.209	0.198
Dcaf10	0.379123	0.49087	-0.111746	-0.0156156	0.2	0.193
Dcaf11	0.394417	0.448769	-0.0543517	-0.108017	0.337	0.359
Dcaf12	0.444072	0.498517	-0.054445	-0.401359	0.236	0.294
Dcaf12l1	0.729923	0.936625	-0.206702	-1.25893	0.133	0.216
Dcaf13	0.414733	0.477142	-0.0624095	-0.498178	0.237	0.308
Dcaf15	0.369107	0.458719	-0.0896112	-0.177024	0.179	0.193
Dcaf17	0.39089	0.473369	-0.0824788	-0.359084	0.174	0.215
Dcaf4	0.485882	0.501918	-0.0160359	0.361939	0.166	0.131
Dcaf5	0.413041	0.511651	-0.0986094	0.221424	0.187	0.157
Dcaf6	0.524541	0.469153	0.0553884	-0.076892	0.108	0.119
Dcaf7	0.408626	0.423235	-0.0146095	0.417148	0.367	0.296
Dcaf8	0.371874	0.396396	-0.0245219	-0.253687	0.439	0.492
Dcakd	0.317932	0.337607	-0.0196746	0.0182653	0.693	0.632
Dcbld2	0.376195	0.455934	-0.0797386	-0.0843356	0.433	0.44
Dck	0.419839	0.439682	-0.0198433	-0.364703	0.211	0.266
Dclre1a	0.421361	0.502519	-0.0811575	-0.298955	0.08	0.094
Dcp1a	0.413637	0.499546	-0.0859094	-0.176453	0.095	0.1
Dcp1b	0.640354	0.595504	0.0448495	-0.259697	0.383	0.434
Dcp2	0.395844	0.423068	-0.0272239	-0.271933	0.307	0.343
Dcps	0.40444	0.381392	0.0230484	-0.392685	0.361	0.455
Dctd	0.43287	0.471514	-0.0386436	-0.0400796	0.389	0.391
Dctn1	0.364876	0.400386	-0.0355092	0.0738664	0.361	0.354
Dctn2	0.374996	0.347577	0.027419	-0.0135263	0.586	0.595
Dctn3	0.288222	0.246965	0.0412575	-0.16317	0.812	0.833
Dctn4	0.386207	0.457615	-0.0714088	0.41054	0.396	0.311
Dctn5	0.399362	0.456269	-0.0569062	-0.164021	0.259	0.282
Dctn6	0.363506	0.408293	-0.0447873	0.0595646	0.496	0.49
Dctpp1	0.363067	0.336757	0.0263101	0.0389351	0.839	0.82
Dcun1d1	0.359959	0.435713	-0.0757543	-0.217009	0.38	0.42
Dcun1d2	0.467362	0.478536	-0.0111733	0.0840859	0.139	0.134
Dcun1d3	0.451168	0.50066	-0.0494923	-0.0170885	0.111	0.11
Dcun1d4	0.414082	0.486721	-0.0726384	0.376702	0.137	0.1
Dcun1d5	0.274351	0.284362	-0.0100107	-0.165394	0.728	0.74
Dda1	0.36294	0.348048	0.0148921	-0.309106	0.493	0.573
Ddah1	0.461466	0.422347	0.0391191	-0.666688	0.599	0.74
Ddah2	0.485548	0.396845	0.0887025	-0.54364	0.478	0.605
Ddb1	0.27748	0.294691	-0.0172107	-0.102086	0.778	0.769
Ddc	0.733968	0.52971	0.204259	-0.549925	0.188	0.333
Ddhd1	0.402786	0.453619	-0.0508334	0.25724	0.17	0.139
Ddhd2	0.441187	0.481635	-0.040448	-0.780265	0.151	0.247
Ddi2	0.432671	0.469482	-0.0368107	-0.149414	0.297	0.324
Ddias	0.484958	0.467183	0.0177749	-0.51038	0.07	0.106
Ddit3	0.424824	0.527288	-0.102464	0.016599	0.346	0.322
Ddit4	0.666879	0.658731	0.00814814	-0.857152	0.117	0.183
Ddost	0.319	0.319128	-0.000128214	-0.282378	0.653	0.695
Ddr1	0.406736	0.444422	-0.0376857	0.221894	0.537	0.509
Ddrgk1	0.400287	0.435922	-0.0356342	-0.441279	0.312	0.398
Ddt	0.393883	0.273965	0.119918	-1.64937	0.525	0.88
Ddx1	0.374668	0.349902	0.0247658	-0.598958	0.471	0.612
Ddx10	0.453826	0.448363	0.00546315	-0.637445	0.225	0.328
Ddx11	0.45057	0.508213	-0.057643	-0.161046	0.074	0.083
Ddx17	0.298358	0.335982	-0.037624	-0.0198322	0.754	0.728
Ddx18	0.37936	0.393506	-0.0141468	-0.465744	0.38	0.468
Ddx19a	0.407641	0.413304	-0.00566321	-0.456816	0.268	0.354
Ddx19b	0.422592	0.515356	-0.0927647	-0.0774209	0.104	0.104
Ddx20	0.507806	0.501622	0.00618406	-0.657986	0.129	0.198
Ddx21	0.410123	0.437822	-0.0276987	-0.499807	0.354	0.44
Ddx23	0.405369	0.444305	-0.0389359	-0.907141	0.155	0.264
Ddx24	0.352364	0.317235	0.0351292	-0.472443	0.574	0.671
Ddx25	0.45501	0.530518	-0.0755084	-0.429522	0.072	0.097
Ddx27	0.410506	0.423778	-0.0132719	-0.752581	0.224	0.351
Ddx28	0.426951	0.520686	-0.0937349	-0.682388	0.086	0.134
[truncated: 6,881 more rows]

## Sheet: E11.5 Change in VMR
Gene	VMR (Control)	VMR (MatHG)	Change in VMR	avg_log2FC	pct.1	pct.2
0610009B22Rik	0.844857	0.905047	-0.0601908	-0.291519	0.262	0.268
0610009O20Rik	0.686746	0.924474	-0.237727	0.26591	0.289	0.212
0610010F05Rik	0.705674	0.943381	-0.237707	0.150683	0.136	0.107
0610010K14Rik	0.775732	0.800399	-0.0246672	-0.28743	0.301	0.309
0610012G03Rik	0.450945	0.669368	-0.218422	0.138721	0.938	0.918
0610030E20Rik	0.693728	0.924643	-0.230914	0.788245	0.154	0.079
0610037L13Rik	0.761337	0.875571	-0.114234	-0.0893831	0.277	0.249
0610040B10Rik	0.731413	0.936454	-0.205041	0.380367	0.118	0.083
1110002E22Rik	0.682116	0.603624	0.0784912	1.1989	0.194	0.096
1110002L01Rik	0.680394	0.812965	-0.132572	0.975042	0.158	0.08
1110004E09Rik	0.805289	0.942948	-0.137659	-0.33562	0.243	0.248
1110004F10Rik	0.579945	0.72032	-0.140374	-0.500893	0.795	0.905
1110008F13Rik	0.517339	0.727192	-0.209853	-0.039919	0.88	0.911
1110008P14Rik	0.639483	0.877156	-0.237674	0.397817	0.473	0.321
1110012L19Rik	1.01085	0.99074	0.0201093	-0.361303	0.149	0.168
1110019D14Rik	0.976102	0.915713	0.0603894	0.171057	0.097	0.087
1110032A03Rik	0.778739	0.886445	-0.107706	0.281824	0.16	0.119
1110034G24Rik	0.712594	0.976835	-0.264241	0.384424	0.11	0.07
1110038F14Rik	0.695201	0.82942	-0.134219	0.148121	0.312	0.25
1110051M20Rik	0.758834	0.977832	-0.218998	-0.521513	0.112	0.135
1110059E24Rik	0.771608	0.839934	-0.0683261	0.0834636	0.338	0.271
1110059G10Rik	0.741975	0.890421	-0.148446	-0.221058	0.17	0.168
1110065P20Rik	0.605695	0.849459	-0.243764	0.557493	0.492	0.315
1190002N15Rik	0.789884	0.847292	-0.0574086	1.02118	0.368	0.187
1190005I06Rik	0.752447	1.15331	-0.400866	0.393234	0.116	0.074
1190007I07Rik	0.734901	0.879864	-0.144963	0.122309	0.249	0.206
1300002E11Rik	0.76038	0.983596	-0.223215	0.27413	0.162	0.114
1500009L16Rik	0.809707	0.843275	-0.0335679	0.629047	0.205	0.125
1500011B03Rik	0.798332	0.897794	-0.0994625	0.294062	0.104	0.071
1500011K16Rik	0.668291	0.826362	-0.158071	0.14965	0.464	0.371
1500035N22Rik	0.856673	0.925193	-0.0685194	0.452169	0.094	0.072
1600012H06Rik	0.731108	0.743175	-0.0120672	0.93515	0.156	0.079
1600020E01Rik	0.852814	0.939109	-0.0862946	0.442168	0.105	0.072
1700008J07Rik	0.7558	0.880861	-0.125062	0.0859042	0.08	0.071
1700020I14Rik	0.445886	0.740867	-0.294981	0.59235	0.931	0.804
1700021F05Rik	0.747799	0.888979	-0.14118	-0.402455	0.396	0.402
1700025G04Rik	0.644817	0.866989	-0.222172	0.800813	0.457	0.275
1700037H04Rik	0.739317	0.900535	-0.161218	-0.0562209	0.261	0.214
1700096K18Rik	0.730937	0.970145	-0.239208	0.031145	0.085	0.075
1700123O20Rik	0.776217	0.83211	-0.0558931	-0.120452	0.285	0.267
1810013L24Rik	0.744496	0.80391	-0.0594145	0.35986	0.133	0.098
1810021B22Rik	0.871558	0.984967	-0.113409	-0.230472	0.101	0.113
1810022K09Rik	0.639312	0.821773	-0.182461	0.424009	0.604	0.37
1810030O07Rik	0.836579	0.728872	0.107706	0.857671	0.121	0.073
1810037I17Rik	0.460145	0.604367	-0.144222	-0.216702	0.947	0.98
1810043G02Rik	0.67852	1.0625	-0.383985	-0.406933	0.117	0.124
1810055G02Rik	0.856405	0.818618	0.0377867	0.138996	0.1	0.085
1810058I24Rik	0.453648	0.641161	-0.187512	-0.116001	0.941	0.96
2010107E04Rik	0.236779	0.178756	0.0580228	-0.565247	0.999	1
2010111I01Rik	0.736112	0.950648	-0.214536	0.235974	0.195	0.142
2010320M18Rik	0.756406	0.93092	-0.174514	0.200851	0.205	0.156
2210016F16Rik	0.784668	0.887412	-0.102743	-0.263344	0.305	0.298
2210016L21Rik	0.755868	0.934143	-0.178275	0.00250493	0.285	0.23
2300009A05Rik	0.717645	0.869103	-0.151458	-0.0681822	0.332	0.296
2310009B15Rik	0.688148	0.870871	-0.182723	0.310517	0.266	0.187
2310011J03Rik	0.717265	0.912485	-0.195219	-0.127119	0.221	0.198
2310022A10Rik	0.682322	0.917287	-0.234966	-0.18027	0.121	0.118
2310022B05Rik	0.685563	0.890734	-0.205171	0.261699	0.408	0.309
2310030G06Rik	0.787305	0.920915	-0.133609	-0.0249576	0.076	0.073
2310033P09Rik	0.701801	1.01665	-0.31485	-0.406359	0.182	0.169
2310035C23Rik	0.643357	0.768575	-0.125218	0.535937	0.145	0.094
2310039H08Rik	0.727339	0.925026	-0.197687	0.0531292	0.303	0.248
2310040G24Rik	0.901515	0.973556	-0.0720408	0.0603858	0.096	0.089
2310057M21Rik	0.881992	0.986759	-0.104767	-0.265085	0.117	0.118
2310061I04Rik	0.683895	0.929484	-0.245589	0.266476	0.25	0.187
2410002F23Rik	0.851825	0.904478	-0.0526532	0.0088946	0.172	0.15
2410004B18Rik	0.698821	0.896628	-0.197807	0.0232053	0.339	0.273
2410015M20Rik	0.430544	0.551601	-0.121057	-0.398008	0.944	0.991
2510002D24Rik	0.656645	0.904584	-0.247939	0.379841	0.309	0.208
2510009E07Rik	0.677639	0.867521	-0.189882	0.461937	0.193	0.128
2510039O18Rik	0.674485	0.67445	3.55927e-05	0.970738	0.174	0.085
2610001J05Rik	0.585945	0.775917	-0.189972	-0.0560633	0.758	0.746
2610002M06Rik	0.771212	0.984634	-0.213422	0.280709	0.254	0.179
2610008E11Rik	0.675299	0.800234	-0.124935	1.0515	0.152	0.071
2610044O15Rik8	0.670407	0.861038	-0.190631	0.134282	0.108	0.087
2610301B20Rik	0.835122	0.961998	-0.126876	0.0353668	0.117	0.105
2610318N02Rik	0.779938	0.850004	-0.0700658	0.0803042	0.134	0.111
2610507B11Rik	0.605942	0.74421	-0.138268	1.63128	0.501	0.181
2610524H06Rik	0.684746	0.735096	-0.0503497	0.644233	0.21	0.128
2700046G09Rik	0.878094	0.875665	0.00242884	0.413779	0.098	0.07
2700062C07Rik	0.703493	0.913633	-0.210139	0.114473	0.1	0.079
2700081O15Rik	0.806152	0.59414	0.212012	1.07105	0.158	0.082
2700097O09Rik	0.669513	0.898498	-0.228985	0.266476	0.149	0.104
2810001G20Rik	0.764201	0.981956	-0.217754	0.161921	0.144	0.113
2810004N23Rik	0.581092	0.790334	-0.209242	0.18582	0.769	0.636
2810006K23Rik	0.826221	0.9204	-0.0941792	0.253789	0.234	0.181
2810402E24Rik	0.629392	0.911936	-0.282544	0.604172	0.137	0.077
2810403A07Rik	0.617222	0.591808	0.0254141	1.28203	0.253	0.109
2810429I04Rik	0.718653	0.749448	-0.0307951	0.301472	0.113	0.095
2810474O19Rik	0.76903	0.747896	0.0211341	1.49216	0.214	0.076
2900026A02Rik	0.691691	0.762245	-0.0705539	1.19325	0.214	0.098
2900097C17Rik	0.572947	0.808278	-0.235331	1.44031	0.746	0.29
3010003L21Rik	0.877778	0.835187	0.0425907	0.136007	0.09	0.082
3110040N11Rik	0.853787	0.990143	-0.136355	-0.031467	0.102	0.095
3110043O21Rik	0.859836	0.917778	-0.0579418	0.410548	0.16	0.117
3110045C21Rik	0.643271	1.02191	-0.378638	-0.370953	0.073	0.076
3110082I17Rik	0.789543	0.822487	-0.0329437	-0.272773	0.085	0.099
3425401B19Rik	0.806352	0.687593	0.118759	1.01678	0.158	0.087
3632451O06Rik	0.734673	0.96511	-0.230437	0.758927	0.445	0.238
3830406C13Rik	0.873979	0.990286	-0.116307	0.530193	0.146	0.093
4833412C05Rik	0.699223	0.97951	-0.280287	0.117707	0.142	0.119
4833420G17Rik	0.791923	1.04084	-0.248919	0.68619	0.206	0.113
4833439L19Rik	0.706501	0.838618	-0.132118	-0.0698356	0.428	0.373
4921524J17Rik	0.717632	0.886722	-0.16909	-0.429252	0.415	0.408
4930402H24Rik	0.633969	0.787868	-0.153898	1.25231	0.4	0.175
4930430F08Rik	0.76465	0.969151	-0.204501	-0.005304	0.078	0.071
4930452B06Rik	0.724028	1.02701	-0.302978	-0.017645	0.137	0.124
4930453N24Rik	0.809218	0.874121	-0.0649039	-0.00838339	0.189	0.163
4930523C07Rik	0.812739	0.914581	-0.101843	0.970083	0.145	0.075
4930579G24Rik	0.800426	1.01069	-0.210267	-0.269074	0.101	0.097
4931406C07Rik	0.723123	0.841352	-0.11823	0.68619	0.117	0.072
4931406P16Rik	0.628648	0.665677	-0.0370294	1.42525	0.299	0.116
4932438A13Rik	0.671504	0.542889	0.128615	1.56562	0.198	0.072
4933434E20Rik	0.659087	0.852804	-0.193717	0.431891	0.439	0.304
5031425E22Rik	0.694341	0.876205	-0.181864	0.577908	0.209	0.125
5033428I22Rik	0.703061	0.981173	-0.278113	0.348418	0.299	0.21
5033430I15Rik	0.765771	0.903592	-0.137821	0.017117	0.176	0.152
5430431A17Rik	0.646655	0.907593	-0.260938	0.945701	0.761	0.531
5730455P16Rik	0.784171	0.935454	-0.151283	0.840551	0.164	0.087
5730480H06Rik	0.678104	0.930823	-0.252719	-0.166415	0.105	0.101
6030458C11Rik	0.666977	0.867013	-0.200036	0.704995	0.177	0.097
6330403K07Rik	0.995757	1.12363	-0.127873	0.557296	0.277	0.162
6330418K02Rik	0.708818	1.04943	-0.340615	0.130796	0.094	0.071
9030624J02Rik	0.836649	0.99134	-0.154691	-0.168995	0.124	0.115
9130401M01Rik	0.751162	0.82696	-0.0757974	0.22379	0.23	0.186
9430038I01Rik	0.761058	0.759893	0.00116512	0.360051	0.176	0.132
9530068E07Rik	0.62657	0.775843	-0.149273	1.36739	0.62	0.23
9930021J03Rik	0.711719	0.70772	0.00399942	1.25981	0.164	0.067
A130010J15Rik	0.669878	0.74496	-0.0750825	0.428134	0.108	0.074
A430005L14Rik	0.862633	0.998291	-0.135658	0.0526207	0.23	0.182
Aaas	0.878921	0.97108	-0.092159	-0.963076	0.077	0.124
Aaed1	0.674248	0.902508	-0.22826	0.623146	0.258	0.147
Aagab	0.697422	0.888837	-0.191415	0.0815587	0.112	0.093
Aak1	0.672111	0.626898	0.0452124	1.4482	0.302	0.126
Aamdc	0.815549	0.856741	-0.0411923	0.294407	0.23	0.176
Aamp	0.662603	0.81565	-0.153048	-0.522957	0.572	0.723
Aar2	0.761239	0.917569	-0.15633	0.241121	0.109	0.081
Aars	0.658117	0.874296	-0.216179	0.419123	0.258	0.176
Aars2	0.77179	0.843356	-0.0715665	-0.0306133	0.078	0.081
Aasdhppt	0.883002	0.876887	0.00611525	-0.334285	0.246	0.263
Aatf	0.622649	0.867888	-0.245238	-0.370953	0.084	0.089
Abat	0.716213	0.798976	-0.0827628	0.732669	0.209	0.128
Abcb10	0.636205	0.676646	-0.0404403	0.969387	0.157	0.08
Abcb7	0.757219	0.455349	0.301871	1.41545	0.206	0.089
Abcb8	0.692886	0.905581	-0.212696	0.475423	0.197	0.13
Abcc9	0.733736	0.7891	-0.0553636	1.12399	0.309	0.146
Abcd3	0.647297	0.877834	-0.230538	0.487028	0.278	0.176
Abce1	0.631508	0.871632	-0.240124	0.462688	0.559	0.326
Abcf1	0.634296	0.819914	-0.185619	0.436845	0.658	0.485
Abcf2	0.69294	0.868695	-0.175755	0.00674788	0.275	0.227
Abcf3	0.771258	0.941595	-0.170337	-0.176042	0.108	0.101
Abcg2	0.642952	0.97367	-0.330718	0.580837	0.223	0.114
Abhd10	0.777286	0.894194	-0.116909	-0.207101	0.176	0.176
Abhd11	0.785227	0.917287	-0.13206	-0.571547	0.193	0.232
Abhd12	0.783302	0.810523	-0.0272216	0.323634	0.137	0.101
Abhd13	0.801474	0.636621	0.164854	1.05069	0.158	0.083
Abhd14a	0.669581	0.830104	-0.160523	0.305576	0.206	0.15
Abhd16a	0.68087	0.70704	-0.0261694	0.686532	0.142	0.083
Abhd17a	0.660998	0.817887	-0.156889	0.538471	0.443	0.298
Abhd17b	0.89357	0.807187	0.0863836	0.141859	0.129	0.107
Abhd17c	0.698733	0.857271	-0.158538	0.0702736	0.306	0.257
Abhd18	0.698602	0.895016	-0.196414	0.969537	0.194	0.095
Abhd4	0.743796	0.877911	-0.134115	-0.18465	0.238	0.224
Abhd5	0.66393	0.958382	-0.294452	0.0329435	0.105	0.085
Abhd8	0.702445	0.831871	-0.129425	0.294179	0.129	0.09
Abi1	0.754774	0.659499	0.0952754	0.655519	0.178	0.117
Abi2	0.676277	0.739431	-0.0631535	1.23407	0.351	0.159
Abl1	0.701582	0.700447	0.00113502	1.18457	0.289	0.138
Ablim1	0.664127	0.802672	-0.138545	1.59721	0.399	0.152
Abr	0.687254	0.695112	-0.0078583	0.682158	0.182	0.115
Abra	0.743573	0.953546	-0.209973	0.366012	0.178	0.134
Abracl	0.376809	0.535894	-0.159085	0.0147392	0.977	0.986
Abraxas1	0.709613	0.888617	-0.179004	0.0240184	0.136	0.118
Abraxas2	0.749553	0.826466	-0.0769127	0.841895	0.231	0.129
Abt1	0.817041	0.948729	-0.131688	-0.061269	0.142	0.129
Abtb2	0.663048	0.874221	-0.211173	0.895692	0.173	0.091
AC110166.1	0.878646	1.04717	-0.168523	-0.0922374	0.084	0.082
AC133868.2	0.966676	1.08754	-0.120867	-0.526232	0.088	0.106
AC165271.1	0.818841	0.997068	-0.178227	0.0594098	0.302	0.257
Acaa1a	0.729626	0.867276	-0.13765	-0.488076	0.326	0.347
Acaa2	0.696134	0.783008	-0.0868739	-0.687995	0.56	0.708
Acacb	0.675376	0.525029	0.150347	1.14362	0.156	0.075
Acad8	0.749747	0.955475	-0.205729	-0.256918	0.142	0.142
Acad9	0.668059	0.922529	-0.25447	0.136933	0.148	0.113
Acadl	0.641919	0.77432	-0.132401	-0.303839	0.549	0.534
Acadm	0.580372	0.782773	-0.202401	-0.211554	0.638	0.561
Acads	0.665441	0.863672	-0.198232	-0.707793	0.418	0.444
Acadsb	0.71908	0.918114	-0.199035	0.438824	0.16	0.107
Acadvl	0.759949	0.921953	-0.162004	-0.367758	0.239	0.246
Acap2	0.713802	0.623293	0.0905087	1.25559	0.199	0.087
Acat1	0.682435	0.746179	-0.0637441	-0.762929	0.549	0.753
Acat2	0.918658	0.947821	-0.0291628	-0.302058	0.188	0.199
Acbd3	0.718255	0.719079	-0.000823957	1.27562	0.298	0.131
Acbd5	0.642066	0.862014	-0.219948	0.594448	0.229	0.139
Acbd6	0.641749	0.840135	-0.198385	0.445466	0.422	0.286
Acd	0.860283	0.941368	-0.0810845	-0.0552921	0.202	0.177
Acin1	0.535228	0.780102	-0.244874	0.442016	0.799	0.664
Acly	0.667948	0.938008	-0.27006	0.424594	0.302	0.186
Aco1	0.796722	0.914981	-0.118258	0.406654	0.13	0.09
Aco2	0.500468	0.905372	-0.404904	0.587246	0.903	0.729
Acot13	0.640815	0.690318	-0.0495031	-0.612676	0.653	0.784
Acot2	0.7275	0.904388	-0.176888	0.575607	0.165	0.107
Acot7	0.87952	0.868581	0.0109392	-0.0243029	0.109	0.101
Acot8	0.790973	0.894405	-0.103432	-0.445916	0.085	0.105
Acot9	0.996325	0.989873	0.00645132	-0.62279	0.102	0.132
Acox1	0.733477	0.817364	-0.0838863	0.864336	0.215	0.115
Acp1	0.593217	0.782201	-0.188984	-0.196924	0.795	0.862
Acp6	0.730653	0.966521	-0.235868	-0.584157	0.152	0.179
Acsl1	0.770641	0.644849	0.125792	1.07335	0.174	0.093
Acsl3	0.673668	0.672889	0.000778807	1.55159	0.37	0.147
Acsl4	0.721778	0.703052	0.0187257	0.839264	0.134	0.078
Acsl5	0.672983	0.773044	-0.100061	0.511553	0.186	0.116
Acta1	1.18553	1.0938	0.0917324	-0.618237	0.592	0.734
Acta2	0.550941	0.532217	0.0187235	-0.203686	0.968	0.979
Actb	0.732137	0.953281	-0.221144	0.641369	0.903	0.905
Actc1	0.0781315	0.0472473	0.0308843	-0.339114	1	1
Actg1	0.537705	0.741726	-0.204021	0.446021	0.96	0.968
Actl6a	0.718657	0.8277	-0.109043	-0.111689	0.517	0.505
Actn1	0.6393	0.831794	-0.192494	0.591178	0.621	0.396
Actn2	0.596103	0.690421	-0.0943188	-0.259543	0.719	0.688
Actn4	0.639423	0.788887	-0.149464	0.878156	0.632	0.373
Actr10	0.764237	0.863389	-0.0991522	-0.440941	0.31	0.337
Actr1a	0.698994	0.84247	-0.143476	0.186709	0.293	0.235
Actr1b	0.676816	0.873772	-0.196957	0.23736	0.398	0.291
Actr2	0.565961	0.763877	-0.197916	1.24796	0.468	0.197
Actr3	0.50059	0.649052	-0.148462	-0.193968	0.896	0.94
Actr3b	0.776917	0.870781	-0.0938646	0.139355	0.207	0.175
Actr6	0.778532	1.02056	-0.242027	-0.510776	0.122	0.145
Actr8	0.75273	0.902726	-0.149996	0.015325	0.164	0.137
Acvr2b	0.693797	0.63037	0.0634264	1.46599	0.242	0.093
Acyp1	0.70835	0.834484	-0.126135	-0.0565722	0.468	0.413
Acyp2	0.721734	0.955678	-0.233944	-0.0910756	0.241	0.209
Adam10	0.661098	0.689155	-0.0280575	1.88465	0.504	0.144
Adam17	0.696041	0.75676	-0.0607185	1.13071	0.157	0.072
Adam19	0.752019	0.766678	-0.0146583	1.59663	0.25	0.081
Adam9	0.699348	0.758963	-0.0596143	0.658948	0.214	0.131
Adamts1	0.799476	0.847958	-0.0484824	1.20304	0.234	0.093
Adamts9	0.722074	0.531693	0.190381	1.44847	0.207	0.09
Adck1	0.753545	0.808114	-0.0545687	0.317585	0.097	0.077
Adcy5	0.683767	0.75963	-0.0758634	1.49363	0.298	0.118
Adcy6	0.637526	0.633025	0.00450103	1.55761	0.379	0.138
Add1	0.619105	0.784033	-0.164929	1.57073	0.614	0.214
Add3	0.664838	0.812292	-0.147454	0.314536	0.566	0.451
Adgra2	0.767338	0.5857	0.181638	1.49475	0.174	0.068
Adgra3	0.730176	0.765604	-0.0354285	1.09167	0.238	0.111
Adgrl1	0.696441	0.589007	0.107433	1.59057	0.235	0.083
Adgrl2	0.731124	0.57124	0.159884	1.60146	0.254	0.092
Adh5	0.738175	0.805274	-0.0670988	-0.701544	0.561	0.733
Adi1	0.924859	0.764688	0.160172	0.629047	0.101	0.066
Adipor1	0.536388	0.764442	-0.228054	-0.204854	0.806	0.848
Adipor2	0.702854	0.732618	-0.029764	1.41097	0.249	0.096
Adk	0.663944	0.740326	-0.0763825	-0.577842	0.686	0.813
Adm	1.01568	1.14714	-0.131466	0.392007	0.093	0.064
Adnp2	0.721246	0.64857	0.072676	0.538444	0.132	0.088
Ado	0.723337	0.843924	-0.120587	-0.0774538	0.214	0.194
Adora1	0.751719	0.747301	0.00441736	0.67485	0.102	0.066
Adprh	0.759313	0.796003	-0.0366903	-0.0575276	0.461	0.423
Adprhl1	0.827839	0.836441	-0.00860114	-0.366045	0.463	0.515
Adprhl2	0.720563	0.942302	-0.221739	-0.318959	0.133	0.135
Adprm	0.75939	1.0287	-0.26931	-0.0124995	0.089	0.077
Adrm1	0.858752	0.836342	0.0224103	-1.16802	0.302	0.626
Adsl	0.644664	0.841038	-0.196374	-0.189784	0.322	0.293
Adss	0.754762	0.856459	-0.101697	0.740692	0.27	0.155
Adssl1	0.733701	0.895909	-0.162208	-0.205325	0.4	0.371
Aebp2	0.722658	0.635043	0.0876152	1.30959	0.249	0.105
Aen	0.832686	0.848131	-0.0154455	0.104319	0.259	0.223
Aes	0.449458	0.751068	-0.301609	0.360121	0.951	0.897
Afap1	0.692878	0.599829	0.0930489	1.31143	0.275	0.119
Afap1l1	0.654255	0.845118	-0.190864	0.683839	0.41	0.246
Afdn	0.622089	0.678251	-0.0561616	1.54121	0.52	0.218
Aff4	0.618693	0.766079	-0.147387	1.85793	0.594	0.175
Afg3l1	0.626447	0.829345	-0.202898	0.914754	0.318	0.148
Afg3l2	0.659497	0.777774	-0.118277	0.819325	0.324	0.186
Aga	0.953354	0.908073	0.0452813	-0.145661	0.088	0.093
Agap1	0.68237	0.725384	-0.0430136	1.38037	0.215	0.083
Agap3	0.666892	0.664799	0.00209266	1.06323	0.197	0.1
Agfg1	0.722299	0.676481	0.0458183	1.4978	0.279	0.113
Agfg2	0.730734	0.802206	-0.0714717	0.429374	0.142	0.099
Aggf1	0.705316	0.863893	-0.158577	0.978989	0.312	0.158
Agk	0.650015	0.662671	-0.0126551	0.595099	0.146	0.096
Agl	0.608235	0.744251	-0.136015	1.13087	0.452	0.219
Ago2	0.596533	0.797078	-0.200544	1.36426	0.608	0.248
Agpat1	0.635974	0.790412	-0.154437	0.218582	0.097	0.077
Agpat2	0.729015	0.85556	-0.126545	0.772782	0.136	0.073
Agpat3	0.708847	0.641754	0.0670927	1.2061	0.195	0.091
Agpat5	0.682132	0.691039	-0.00890703	1.41577	0.29	0.117
Agps	0.681903	0.762998	-0.0810942	1.05312	0.273	0.134
Agrn	0.701605	0.706812	-0.00520644	1.46215	0.218	0.084
Agtpbp1	0.733768	0.856669	-0.122901	0.735088	0.14	0.085
Agtrap	0.653606	0.765478	-0.111872	0.805077	0.172	0.093
Ahctf1	0.61873	0.562956	0.0557739	1.49858	0.258	0.1
Ahcy	1.05806	0.907994	0.150063	0.136448	0.088	0.082
Ahcyl1	0.722772	0.73581	-0.0130379	0.933381	0.302	0.175
Ahcyl2	0.711205	0.545426	0.16578	0.988589	0.157	0.085
Ahdc1	0.685502	0.690722	-0.00522042	0.917392	0.154	0.083
Ahnak	0.642903	0.780238	-0.137335	1.83742	0.516	0.178
Ahsa1	0.768894	0.831403	-0.0625089	-0.982591	0.427	0.702
Ahsa2	0.756834	0.941665	-0.184831	-0.209014	0.262	0.236
AI314180	0.66588	0.715636	-0.0497553	1.39616	0.294	0.113
AI413582	0.854781	0.922223	-0.067442	0.406654	0.174	0.126
AI597479	0.695408	0.802684	-0.107276	0.327666	0.117	0.088
Aida	0.678334	0.859529	-0.181195	0.600134	0.258	0.156
Aif1l	0.675632	0.927948	-0.252317	0.080089	0.444	0.339
Aifm1	0.692164	0.827437	-0.135273	0.428907	0.334	0.223
Aifm2	0.796252	0.993308	-0.197055	0.600757	0.116	0.07
Aig1	0.714593	0.83922	-0.124627	0.639278	0.283	0.171
Aimp1	0.605892	0.817845	-0.211954	-0.123173	0.719	0.715
Aimp2	0.872066	0.86291	0.00915598	-0.622318	0.293	0.354
Aip	0.734419	0.87529	-0.140871	-0.503656	0.299	0.323
Airn	0.662677	0.750803	-0.0881254	1.50249	0.404	0.161
Ajuba	0.770203	0.903267	-0.133064	0.60702	0.142	0.088
Ak1	0.611402	0.730657	-0.119255	-0.498351	0.657	0.645
Ak2	0.657024	0.792975	-0.13595	-0.209202	0.678	0.73
Ak3	0.707653	0.845051	-0.137398	0.208521	0.324	0.252
Ak4	0.749999	0.646596	0.103402	0.809082	0.178	0.12
Ak6	0.749801	0.891211	-0.14141	0.0874252	0.366	0.304
Akap1	0.653945	0.6625	-0.00855406	1.02913	0.27	0.14
Akap10	0.647331	0.873927	-0.226596	0.392007	0.104	0.071
Akap11	0.698057	0.656792	0.041265	1.65762	0.334	0.121
Akap12	0.757126	0.840383	-0.0832571	1.99099	0.302	0.075
Akap13	0.630359	0.755992	-0.125633	1.41454	0.443	0.169
Akap2	0.744089	0.774461	-0.0303724	0.0755623	0.148	0.137
Akap6	0.672367	0.644403	0.0279642	1.47126	0.203	0.083
Akap7	0.791538	0.878552	-0.0870144	0.14681	0.205	0.172
Akap8	0.693818	0.809555	-0.115737	0.624573	0.316	0.202
Akap8l	0.852332	0.909959	-0.0576272	0.337912	0.165	0.128
Akap9	0.582185	0.712157	-0.129973	1.91474	0.711	0.213
Akip1	0.847134	0.992616	-0.145482	-0.115394	0.16	0.151
Akirin1	0.697603	0.893925	-0.196322	0.0308154	0.415	0.333
Akirin2	0.616369	0.84258	-0.226211	-0.154664	0.642	0.604
Akr1a1	0.426681	0.532858	-0.106177	-0.306398	0.939	0.995
Akr1b10	0.696114	0.827829	-0.131715	-0.253117	0.31	0.308
Akr1b3	0.616316	0.793012	-0.176695	-0.391002	0.707	0.749
Akr1b8	0.868169	1.05696	-0.188789	0.27541	0.176	0.131
Akr1e1	0.74116	0.918207	-0.177047	-0.451296	0.229	0.263
Akr7a5	0.871255	0.935314	-0.0640591	-0.432819	0.195	0.218
Akt1	0.553712	0.82645	-0.272738	1.10728	0.761	0.358
Akt1s1	0.647916	0.809899	-0.161983	-0.492722	0.508	0.548
Akt2	0.690266	0.823248	-0.132982	0.465856	0.324	0.222
Aktip	0.774837	0.957593	-0.182755	0.173478	0.279	0.205
Alad	0.915231	0.942234	-0.0270037	-1.52466	0.164	0.482
Alas1	0.952477	0.992009	-0.0395325	-1.00159	0.118	0.191
Alcam	0.757656	0.84305	-0.0853941	1.20262	0.428	0.205
Aldh18a1	0.698061	0.773575	-0.0755135	0.371065	0.162	0.117
Aldh1b1	0.817029	0.965728	-0.148699	-0.714662	0.309	0.365
Aldh2	0.875307	0.908814	-0.0335067	0.244706	0.101	0.077
Aldh5a1	0.786168	0.75468	0.0314881	0.444207	0.15	0.116
Aldh6a1	0.764629	0.916492	-0.151863	-0.146247	0.116	0.117
Aldh7a1	0.753593	0.96812	-0.214527	-0.386092	0.242	0.242
Aldoa	0.208129	0.149046	0.0590828	-0.68362	0.999	1
Aldoc	0.797967	0.989021	-0.191054	0.146654	0.077	0.064
Alg10b	0.641102	0.616307	0.0247948	1.12144	0.188	0.09
Alg11	0.876807	0.728329	0.148479	0.823425	0.133	0.077
Alg14	0.720561	0.8187	-0.0981391	0.703685	0.249	0.143
Alg3	0.657979	0.965862	-0.307883	-0.458416	0.086	0.092
Alg5	0.68153	0.829243	-0.147713	0.582125	0.141	0.083
Alkbh1	0.67605	0.656935	0.0191154	1.16637	0.283	0.129
Alkbh2	0.725768	0.970818	-0.24505	0.166703	0.104	0.085
Alkbh3	0.790175	0.887885	-0.0977104	-0.277207	0.165	0.171
Alkbh5	0.637282	0.812725	-0.175443	0.895354	0.519	0.305
Alkbh6	0.73843	0.982816	-0.244386	-0.241116	0.254	0.239
Alkbh7	0.770175	0.888872	-0.118697	-0.336188	0.314	0.322
Alkbh8	0.640682	0.74275	-0.102068	1.03567	0.194	0.091
Alpk2	0.67655	0.688768	-0.0122183	1.44171	0.46	0.199
Alpk3	0.634788	0.73295	-0.0981616	1.50023	0.388	0.155
Alyref	0.752508	0.730751	0.021757	0.147411	0.36	0.351
Alyref2	0.839277	0.970383	-0.131106	-0.414808	0.092	0.108
Amacr	0.885611	0.993177	-0.107566	-0.513911	0.078	0.103
Amd1	0.864414	0.967679	-0.103265	0.196087	0.186	0.144
Amdhd2	0.746111	0.858471	-0.11236	0.14362	0.122	0.099
Amer1	0.671929	0.622389	0.0495407	1.53925	0.239	0.085
Amfr	0.683505	0.809805	-0.1263	1.07371	0.314	0.146
Ammecr1	0.697843	0.778658	-0.0808147	1.42103	0.394	0.166
Ammecr1l	0.69057	0.853233	-0.162663	0.809619	0.265	0.141
Amn1	0.683237	0.81274	-0.129503	0.948275	0.269	0.137
Amotl1	0.608343	0.724282	-0.115938	1.94339	0.588	0.154
Amotl2	0.726925	0.76009	-0.0331648	0.675143	0.176	0.098
Amz2	0.646289	0.920075	-0.273786	0.0542082	0.293	0.24
Anapc1	0.71736	0.58588	0.13148	1.5304	0.312	0.122
Anapc10	0.77954	0.906783	-0.127243	-0.0490254	0.242	0.202
Anapc11	0.434684	0.613013	-0.178329	-0.0611773	0.943	0.965
Anapc13	0.477965	0.649796	-0.17183	-0.526872	0.887	0.948
Anapc15	0.699253	0.88298	-0.183727	0.27183	0.384	0.281
Anapc16	0.599085	0.787042	-0.187957	0.63666	0.653	0.369
Anapc2	0.643449	0.841481	-0.198031	0.15902	0.172	0.132
Anapc4	0.795528	0.975285	-0.179757	0.0352059	0.221	0.175
Anapc5	0.53622	0.739186	-0.202966	-0.152913	0.848	0.902
Anapc7	0.668631	0.884581	-0.21595	0.177434	0.209	0.156
Angel2	0.675594	0.77712	-0.101526	0.857206	0.348	0.199
Angpt1	0.871663	0.940877	-0.0692141	1.1133	0.324	0.173
Angptl2	0.693067	0.881749	-0.188682	1.18315	0.199	0.083
Ank	0.729539	0.798397	-0.0688584	1.10548	0.173	0.082
Ank1	0.75789	1.07523	-0.317335	0.126546	0.09	0.07
Ank2	0.668799	0.620985	0.0478143	1.12298	0.246	0.12
Ank3	0.590649	0.848463	-0.257814	1.55082	0.656	0.273
Ankfy1	0.647742	0.731358	-0.083616	1.38804	0.194	0.073
Ankhd1	0.652465	0.836863	-0.184398	1.38538	0.274	0.099
Ankmy2	0.916475	0.955174	-0.0386991	0.193462	0.129	0.106
Ankra2	0.664797	0.954375	-0.289578	0.137571	0.188	0.142
Ankrd1	0.86199	1.02228	-0.160289	-0.315219	0.839	0.878
Ankrd10	0.656248	0.778042	-0.121795	0.858019	0.287	0.158
Ankrd11	0.519554	0.793568	-0.274014	0.925813	0.827	0.579
Ankrd12	0.710493	0.826983	-0.11649	0.957995	0.221	0.105
Ankrd13a	0.718335	0.891819	-0.173484	0.64803	0.173	0.101
Ankrd13c	0.643838	0.883224	-0.239386	0.464746	0.274	0.179
Ankrd16	0.766406	0.80483	-0.0384241	0.604799	0.132	0.087
Ankrd17	0.607395	0.768188	-0.160793	1.26801	0.515	0.214
Ankrd24	0.663754	0.80827	-0.144517	0.128973	0.169	0.133
Ankrd29	0.780217	0.942981	-0.162764	0.482205	0.182	0.121
Ankrd37	0.853249	0.824178	0.0290713	0.601739	0.15	0.109
Ankrd39	0.720758	0.787784	-0.0670257	0.53648	0.186	0.122
Ankrd40	0.590023	0.752314	-0.162291	1.14944	0.402	0.187
Ankrd46	0.693442	0.867283	-0.173841	0.109672	0.198	0.162
Ankrd49	0.696194	0.77663	-0.0804368	0.911446	0.238	0.121
Ankrd54	0.811432	0.971191	-0.159759	0.227948	0.086	0.062
Anks3	0.894899	0.898801	-0.003902	0.176534	0.085	0.073
Ankzf1	0.804302	0.905092	-0.10079	0.36226	0.144	0.103
Anln	0.877077	0.811911	0.0651658	1.31871	0.243	0.107
Anp32a	0.493443	0.63357	-0.140128	-0.528569	0.899	0.972
Anp32b	0.375935	0.608352	-0.232417	0.147997	0.984	0.984
Anp32e	0.511204	0.720188	-0.208984	-0.121378	0.871	0.897
Antxr2	0.730292	0.760402	-0.0301102	0.97856	0.311	0.164
Anxa11	0.917987	0.728708	0.18928	-0.121594	0.07	0.077
Anxa2	0.783518	0.853551	-0.0700323	-0.320327	0.649	0.798
Anxa3	0.907428	0.999785	-0.0923577	-0.119035	0.164	0.155
Anxa5	0.635394	0.741467	-0.106073	-0.650607	0.722	0.871
Anxa6	0.584334	0.790213	-0.205879	-0.0579229	0.814	0.807
Anxa7	0.638541	0.885882	-0.247341	0.207583	0.243	0.175
Ap1ar	0.648791	0.966964	-0.318173	0.42623	0.229	0.144
Ap1b1	0.68974	0.755519	-0.0657797	0.974434	0.176	0.088
Ap1g1	0.6521	0.705542	-0.0534419	1.26428	0.287	0.13
Ap1m1	0.820499	0.881805	-0.0613053	-0.171422	0.336	0.304
Ap1s1	0.700191	0.797574	-0.0973825	-0.368739	0.577	0.677
Ap1s2	0.851934	0.927301	-0.0753665	-0.00654204	0.173	0.156
Ap2a1	0.727549	0.940332	-0.212783	-0.174869	0.245	0.232
Ap2a2	0.679045	0.817713	-0.138668	0.847311	0.338	0.182
Ap2b1	0.605495	0.767993	-0.162498	0.90567	0.379	0.191
Ap2m1	0.599868	0.678759	-0.0788907	-0.660221	0.766	0.926
Ap2s1	0.530469	0.743281	-0.212812	-0.175114	0.84	0.884
Ap3b1	0.724947	0.704154	0.0207937	0.737688	0.205	0.127
Ap3b2	0.980815	1.20944	-0.228624	-0.0230302	0.134	0.122
Ap3d1	0.618884	0.754891	-0.136006	1.05226	0.262	0.121
Ap3m1	0.788539	0.848528	-0.0599885	0.168735	0.289	0.235
Ap3s1	0.739195	0.907288	-0.168092	-0.423655	0.517	0.585
Ap3s2	0.820413	0.895143	-0.0747306	-0.291402	0.235	0.24
Ap4s1	0.733821	0.85493	-0.12111	0.14888	0.415	0.336
Ap5m1	0.738855	0.763188	-0.0243337	0.574599	0.145	0.099
Ap5s1	0.642808	0.986237	-0.343429	-0.0768408	0.149	0.126
Apba3	0.725044	0.932792	-0.207748	-0.0330838	0.108	0.095
Apbb1	0.791608	0.976839	-0.185231	-0.0590095	0.219	0.197
Apbb2	0.672953	0.724872	-0.0519189	1.01265	0.237	0.113
Apc	0.634252	0.662209	-0.0279579	1.76953	0.36	0.116
Apeh	0.729763	0.838104	-0.108341	0.27541	0.138	0.101
Apex1	0.795835	0.822302	-0.0264661	-0.554498	0.553	0.724
Aph1a	0.636086	0.836165	-0.200079	0.813684	0.327	0.162
Api5	0.727511	0.851967	-0.124456	0.296471	0.207	0.148
Apip	0.824741	0.952936	-0.128195	-0.324709	0.298	0.292
Aplp2	0.673421	0.836226	-0.162805	0.576798	0.628	0.469
Apmap	0.791511	0.68515	0.10636	0.105485	0.073	0.071
Apobec2	0.489749	0.604751	-0.115002	-0.387246	0.791	0.757
Apoe	1.19085	1.05722	0.133632	0.207185	0.411	0.511
Apoo	0.685346	0.74107	-0.0557245	-0.622807	0.531	0.576
Apool	0.831142	0.885319	-0.0541773	-0.432131	0.352	0.371
Apopt1	0.686551	0.842555	-0.156003	0.099876	0.388	0.311
App	0.622959	0.848141	-0.225182	1.24118	0.648	0.246
Appbp2	0.582601	0.810242	-0.227641	0.641283	0.492	0.31
Appl1	0.683411	0.856984	-0.173572	0.785891	0.366	0.211
Appl2	0.732368	0.751023	-0.0186543	0.557963	0.117	0.077
Aprt	0.579699	0.767693	-0.187993	-0.0738572	0.831	0.881
Aptx	0.804915	0.771659	0.0332556	0.166256	0.169	0.15
Aqr	0.636223	0.863203	-0.22698	0.916076	0.217	0.105
Araf	0.633132	0.861995	-0.228864	0.343557	0.396	0.281
Arcn1	0.648235	0.803885	-0.15565	0.951761	0.415	0.22
Arf1	0.371531	0.490166	-0.118635	-0.341357	0.976	0.988
Arf2	0.68626	0.887793	-0.201532	0.0273666	0.16	0.136
Arf3	0.733006	0.877082	-0.144076	0.51773	0.354	0.235
Arf4	0.620457	0.723422	-0.102966	-0.361786	0.773	0.901
Arf5	0.488506	0.656171	-0.167665	-0.392284	0.896	0.961
Arf6	0.853539	0.866864	-0.0133256	-0.336602	0.25	0.26
Arfgap1	0.74152	0.849848	-0.108328	0.242922	0.201	0.155
Arfgap2	0.646617	0.830775	-0.184158	0.298008	0.242	0.167
Arfgef1	0.606873	0.729743	-0.12287	1.6421	0.41	0.151
Arfip1	0.682245	0.911237	-0.228992	0.30564	0.215	0.153
Arfip2	0.744823	0.85784	-0.113017	0.307118	0.15	0.107
Arfrp1	0.681378	0.795192	-0.113814	0.0513229	0.328	0.285
Arglu1	0.526816	0.8203	-0.293484	1.00956	0.834	0.544
Arhgap1	0.66847	0.897683	-0.229212	0.403386	0.449	0.315
Arhgap10	0.68042	0.796692	-0.116272	0.609506	0.23	0.145
Arhgap11a	0.925876	1.01477	-0.0888922	1.15195	0.215	0.102
Arhgap17	0.831529	0.759978	0.0715519	1.30147	0.165	0.071
Arhgap18	0.753647	0.907185	-0.153538	0.537416	0.202	0.127
Arhgap21	0.693372	0.715399	-0.0220275	1.12023	0.215	0.098
Arhgap29	0.636956	0.739657	-0.102702	1.13946	0.468	0.265
Arhgap31	0.687257	0.842751	-0.155494	1.22908	0.505	0.214
Arhgap35	0.688679	0.690495	-0.00181618	1.50556	0.253	0.095
Arhgap5	0.531251	0.811102	-0.279851	1.5376	0.81	0.315
Arhgap6	0.708425	0.703843	0.00458212	0.839264	0.136	0.075
Arhgdia	0.58049	0.758067	-0.177577	-0.402662	0.767	0.858
Arhgdib	0.798056	1.00406	-0.206005	-0.595514	0.178	0.238
Arhgef1	0.761377	0.768974	-0.00759702	0.589518	0.121	0.076
Arhgef12	0.609852	0.701725	-0.0918729	1.79321	0.406	0.13
Arhgef2	0.711958	0.71107	0.000888299	0.859578	0.254	0.136
Arhgef39	0.706639	0.877076	-0.170437	0.283911	0.08	0.065
Arhgef7	0.583703	0.668838	-0.0851345	1.31596	0.445	0.199
Arid1a	0.543913	0.809291	-0.265378	1.45838	0.766	0.258
Arid2	0.603508	0.682605	-0.0790968	1.29592	0.32	0.132
Arid3a	0.776402	0.62357	0.152831	1.5104	0.185	0.069
Arid3b	0.625143	0.860013	-0.23487	1.02845	0.312	0.152
Arid4a	0.644025	0.842365	-0.198341	0.949088	0.218	0.101
Arid4b	0.663636	0.75136	-0.0877238	1.47367	0.559	0.199
Arid5b	0.895691	0.90678	-0.0110894	1.09808	0.222	0.105
Arih1	0.606068	0.713789	-0.107721	1.16327	0.399	0.194
Arih2	0.757039	0.836807	-0.0797681	0.804133	0.221	0.122
Arl1	0.635471	0.845908	-0.210437	0.0214764	0.681	0.647
Arl16	0.806964	0.850581	-0.0436177	0.347865	0.166	0.127
Arl2	0.67968	0.846836	-0.167156	-0.188663	0.415	0.383
Arl2bp	0.613901	0.765561	-0.151659	-0.280351	0.66	0.699
Arl3	0.647206	0.785277	-0.138071	-0.0584056	0.662	0.589
Arl4a	0.925396	0.922933	0.00246291	0.0505103	0.254	0.22
Arl5a	0.626848	0.824018	-0.19717	0.989988	0.531	0.287
Arl5b	0.617256	0.66039	-0.0431341	1.07446	0.219	0.1
Arl6	0.884167	0.89335	-0.00918323	-0.309553	0.136	0.163
Arl6ip1	0.832678	1.096	-0.263318	0.570856	0.763	0.715
Arl6ip4	0.637466	0.765636	-0.12817	0.703887	0.561	0.328
Arl6ip5	0.587109	0.853444	-0.266335	0.302869	0.524	0.403
Arl6ip6	0.68953	0.867397	-0.177868	0.356213	0.266	0.181
Arl8a	0.67278	0.661312	0.0114678	1.13428	0.156	0.067
Arl8b	0.674036	0.807652	-0.133616	0.621629	0.366	0.23
Armc1	0.613653	0.838957	-0.225304	0.01747	0.472	0.396
Armc10	0.786028	0.929812	-0.143784	0.548628	0.173	0.105
Armc8	0.728922	0.665765	0.0631568	0.78105	0.226	0.138
Armcx1	0.75052	0.936155	-0.185635	-0.00130787	0.165	0.138
Armcx2	0.63555	0.801874	-0.166325	0.476412	0.41	0.273
Armcx3	0.674555	0.824484	-0.14993	0.606579	0.399	0.247
Armcx4	0.670304	0.63805	0.0322541	0.959798	0.221	0.116
Armt1	0.773124	0.851998	-0.0788741	0.463987	0.108	0.078
Arnt	0.730463	0.873034	-0.142571	0.747366	0.148	0.081
Arpc1a	0.623653	0.766054	-0.142401	-0.427313	0.71	0.823
Arpc1b	0.856503	0.901742	-0.0452385	-0.570372	0.428	0.588
Arpc2	0.477877	0.557802	-0.0799252	-0.340099	0.927	0.985
Arpc3	0.671809	0.805212	-0.133403	-0.4312	0.711	0.836
Arpc4	0.702296	0.789386	-0.0870906	-0.548614	0.628	0.788
Arpc5	0.589368	0.766671	-0.177304	-0.361423	0.79	0.879
Arpc5l	0.671681	0.820066	-0.148385	-0.0162573	0.638	0.644
Arpin	0.749486	0.910582	-0.161096	-0.0705585	0.149	0.138
Arpp19	0.52261	0.660549	-0.137939	-0.673068	0.846	0.944
Arrdc3	0.702311	0.915132	-0.212821	1.10805	0.269	0.117
Arrdc4	0.745269	1.02745	-0.282182	-0.120547	0.102	0.097
Arvcf	0.724002	0.791772	-0.06777	0.610668	0.178	0.116
Arxes1	0.686306	0.736878	-0.0505714	0.645535	0.19	0.118
Arxes2	0.736983	0.775592	-0.0386098	0.860121	0.249	0.135
As3mt	0.860505	0.92573	-0.0652259	0.0134387	0.281	0.242
Asah1	0.761272	0.761477	-0.000205684	1.04408	0.218	0.108
Asap1	0.697919	0.822946	-0.125028	1.82497	0.488	0.131
Asap2	0.691308	0.758708	-0.0673999	1.15074	0.169	0.072
Asb2	0.617803	0.824155	-0.206353	-0.173359	0.64	0.567
Asb3	0.783392	0.850324	-0.0669326	-0.168765	0.076	0.079
Asb4	0.873895	1.04742	-0.173524	1.02826	0.294	0.15
Asb7	0.773462	0.633316	0.140146	0.754577	0.128	0.077
Asb8	0.709729	0.903668	-0.193938	-0.301691	0.343	0.331
Ascc1	0.756747	1.01389	-0.257147	0.0139059	0.217	0.172
Ascc2	0.903615	0.943974	-0.0403597	0.497135	0.105	0.069
Ascc3	0.647592	0.674662	-0.0270698	1.22912	0.299	0.138
Asf1a	0.826138	0.899124	-0.0729854	-0.310199	0.339	0.371
Asf1b	0.949656	0.959777	-0.0101217	-0.185564	0.164	0.155
Ash1l	0.584399	0.757026	-0.172626	1.76575	0.628	0.187
Ash2l	0.797374	0.97434	-0.176966	-0.0841705	0.279	0.245
Asl	1.06053	0.962305	0.0982226	-0.427097	0.062	0.083
Asna1	0.765492	0.837586	-0.0720933	-0.809323	0.395	0.617
Asns	0.932447	1.13285	-0.200403	-0.671186	0.07	0.078
Asnsd1	0.688385	0.839646	-0.151261	-0.0665783	0.449	0.396
Asph	0.617483	0.771961	-0.154479	1.107	0.448	0.219
Aspm	0.850355	0.737511	0.112844	1.75868	0.207	0.071
Aspscr1	0.770209	0.913916	-0.143707	-0.159702	0.29	0.26
Asrgl1	0.842604	1.07721	-0.234606	-0.16103	0.104	0.104
Asxl1	0.621481	0.826416	-0.204936	1.00953	0.249	0.114
Asxl2	0.750492	0.605783	0.144708	1.56302	0.339	0.132
Atad1	0.685652	0.792053	-0.106402	0.931974	0.275	0.136
Atad2	0.801026	0.933431	-0.132405	1.34176	0.346	0.128
Atad2b	0.687257	0.69837	-0.0111136	1.12298	0.246	0.119
Atad3a	0.687784	0.890329	-0.202545	0.232074	0.388	0.302
Atat1	0.825584	0.838082	-0.0124982	0.313741	0.247	0.201
Atcayos	0.604635	0.870497	-0.265861	0.957244	0.672	0.432
Ate1	0.629336	0.736894	-0.107558	1.05611	0.297	0.144
Atf1	0.643571	0.894003	-0.250432	0.128618	0.23	0.174
Atf2	0.678653	0.727863	-0.0492099	0.994132	0.262	0.128
Atf3	0.93963	0.988265	-0.0486341	-0.0814469	0.108	0.108
Atf4	0.680384	0.792436	-0.112052	0.0741698	0.491	0.465
Atf5	0.973275	0.991239	-0.0179637	0.0221914	0.112	0.101
Atf6	0.730454	0.711388	0.0190663	1.34707	0.234	0.1
Atf6b	0.68847	0.823791	-0.135321	0.840034	0.168	0.086
Atf7ip	0.678986	0.693095	-0.0141089	1.65666	0.371	0.133
Atg10	0.807037	0.971314	-0.164278	-0.154976	0.198	0.187
Atg101	0.688327	0.971566	-0.283239	-0.242797	0.222	0.199
Atg12	0.760448	0.957939	-0.197491	0.328468	0.193	0.132
Atg16l1	0.716887	1.00661	-0.28972	0.669689	0.128	0.07
Atg3	0.768131	0.94784	-0.179709	-0.177028	0.316	0.279
Atg4b	0.804454	0.90514	-0.100686	-0.127682	0.186	0.171
Atg4d	0.752745	0.930379	-0.177634	-0.0620634	0.191	0.17
Atg5	0.73522	0.95053	-0.21531	0.602574	0.226	0.132
Atg7	0.775394	0.857011	-0.0816172	0.233909	0.086	0.071
Atic	0.757524	0.841919	-0.0843951	0.257328	0.261	0.198
Atl2	0.755321	0.791274	-0.0359534	0.697526	0.162	0.101
Atmin	0.681458	0.70998	-0.0285224	0.938902	0.14	0.075
Atn1	0.660133	0.75328	-0.0931469	1.152	0.174	0.074
Atox1	0.45233	0.64743	-0.1951	-0.0946772	0.952	0.966
Atp11a	0.736663	0.629661	0.107001	1.10515	0.195	0.096
Atp11b	0.66252	0.621248	0.0412716	1.1667	0.195	0.09
Atp13a3	0.697269	0.61222	0.0850487	1.30175	0.306	0.135
Atp1a1	0.515153	1.01704	-0.501885	0.667657	0.918	0.721
Atp1a2	0.752777	0.825247	-0.0724699	1.22838	0.297	0.134
Atp1b1	0.578134	1.112	-0.533863	0.935625	0.903	0.505
Atp1b2	0.705071	0.964785	-0.259714	0.654733	0.186	0.104
Atp1b3	0.685847	0.769858	-0.0840114	1.20602	0.525	0.242
Atp2a2	0.60522	1.5274	-0.922176	1.3796	0.935	0.42
Atp2b1	0.628101	0.855208	-0.227107	1.64446	0.774	0.27
Atp2b4	0.638607	0.610319	0.0282877	1.89208	0.331	0.097
Atp2c1	0.654052	0.653639	0.00041317	1.39793	0.271	0.105
Atp5a1	0.198091	0.207143	-0.0090522	-0.434854	0.999	1
Atp5b	0.161355	0.140002	0.0213531	-0.721362	1	1
Atp5c1	0.21241	0.221982	-0.00957205	-0.450956	0.997	1
Atp5d	0.180994	0.221288	-0.0402935	-0.240996	1	1
Atp5e	0.30241	0.226332	0.0760781	-0.549735	1	1
Atp5f1	0.187073	0.194756	-0.00768295	-0.43746	0.999	1
Atp5g1	0.0962277	0.163518	-0.0672903	-0.0491563	1	1
Atp5g2	0.16682	0.276603	-0.109783	0.0577697	1	1
Atp5g3	0.17226	0.291463	-0.119203	0.273153	0.999	1
Atp5h	0.17347	0.171194	0.0022761	-0.416331	0.999	1
Atp5j	0.117814	0.129202	-0.0113885	-0.294368	1	1
Atp5j2	0.229131	0.176229	0.0529018	-0.481544	1	1
Atp5k	0.300544	0.25724	0.0433034	-0.835822	0.996	1
Atp5l	0.169067	0.163064	0.00600287	-0.253517	1	1
Atp5o.1	0.153892	0.128064	0.0258278	-0.4967	1	1
Atp5s	0.843946	0.949838	-0.105892	-0.34787	0.134	0.154
Atp6ap1	0.767776	0.709598	0.0581772	0.942546	0.255	0.136
Atp6ap2	0.607722	0.856963	-0.249241	0.0953645	0.13	0.101
Atp6v0a1	0.691229	0.562911	0.128319	1.33265	0.242	0.107
Atp6v0a2	0.702616	0.74567	-0.0430543	1.31231	0.186	0.076
Atp6v0b	0.634162	0.863378	-0.229217	0.166552	0.65	0.598
Atp6v0d1	0.724354	0.907789	-0.183435	-0.306248	0.286	0.267
Atp6v0e	0.566647	0.847492	-0.280845	0.246997	0.823	0.791
Atp6v0e2	0.769462	0.975715	-0.206253	0.00177322	0.125	0.115
Atp6v1a	0.633789	0.800714	-0.166926	0.814602	0.41	0.242
Atp6v1b2	0.657506	0.909989	-0.252482	-0.00181074	0.322	0.271
Atp6v1c1	0.766886	0.861589	-0.0947024	0.056539	0.324	0.276
Atp6v1d	0.600068	0.80927	-0.209202	-0.112592	0.645	0.587
Atp6v1e1	0.610421	0.779472	-0.16905	-0.480332	0.677	0.745
Atp6v1f	0.514412	0.655785	-0.141374	-0.255281	0.868	0.937
Atp6v1g1	0.430783	0.634562	-0.203779	-0.0661809	0.938	0.966
Atp6v1g2	0.826434	0.932429	-0.105995	0.17094	0.112	0.095
Atp6v1h	0.628513	0.730541	-0.102028	0.500313	0.177	0.116
Atpaf1	0.657379	0.848556	-0.191177	-0.123924	0.267	0.249
Atpaf2	0.74516	0.943935	-0.198774	-0.322797	0.207	0.211
Atpif1	0.293325	0.307304	-0.0139797	-0.455504	0.997	0.999
Atr	0.632566	0.534081	0.098485	1.48385	0.195	0.072
Atraid	0.730186	0.779024	-0.0488383	0.790728	0.323	0.184
Atrx	0.529677	0.816778	-0.287101	0.896426	0.896	0.717
Atxn1	0.724886	0.735861	-0.0109754	1.39189	0.332	0.145
Atxn10	0.646008	0.734157	-0.0881491	-0.524177	0.737	0.856
Atxn2	0.660875	0.770727	-0.109852	1.4511	0.436	0.175
Atxn2l	0.698081	0.634594	0.063487	1.11447	0.255	0.125
Atxn7l3	0.604547	0.647967	-0.0434201	1.40398	0.182	0.07
Atxn7l3b	0.454706	0.754437	-0.299731	0.550073	0.928	0.876
AU019823	0.760625	0.805668	-0.0450432	0.583243	0.168	0.105
AU020206	0.681415	0.749651	-0.0682356	1.27149	0.203	0.085
AU022252	0.695083	0.803639	-0.108556	0.503516	0.285	0.189
AU040320	0.689425	0.552709	0.136717	1.02206	0.146	0.079
Auh	0.678118	0.867731	-0.189613	-0.190381	0.283	0.266
Aunip	1.02805	0.919717	0.10833	-0.411031	0.074	0.091
Aup1	0.647805	0.63618	0.0116248	1.03041	0.231	0.113
Aurka	0.955706	1.22172	-0.266009	-0.632874	0.177	0.177
Aurkaip1	0.573745	0.707267	-0.133522	-0.219786	0.79	0.881
Aurkb	0.942629	1.01306	-0.0704286	-0.0110575	0.136	0.122
Auts2	0.742411	0.720649	0.021762	1.59687	0.34	0.119
Aven	0.797639	0.611476	0.186163	1.18159	0.15	0.07
Avpi1	0.7014	0.810616	-0.109216	0.398533	0.324	0.233
AW209491	0.779842	0.74035	0.0394914	0.176534	0.089	0.073
AW549877	0.731983	0.821793	-0.0898098	0.500532	0.182	0.118
Axl	0.806053	0.651199	0.154854	1.26325	0.154	0.066
Azi2	0.666506	0.834682	-0.168176	0.596564	0.435	0.291
Azin1	0.634185	0.824522	-0.190337	0.205076	0.646	0.496
B230118H07Rik	0.778505	0.884817	-0.106312	-0.119601	0.336	0.31
B230217C12Rik	0.767332	0.76931	-0.00197744	0.16066	0.085	0.075
B230219D22Rik	0.568875	0.804887	-0.236012	0.457601	0.773	0.586
B230354K17Rik	0.761425	0.663815	0.0976091	1.30712	0.177	0.078
B2m	0.72467	0.88474	-0.16007	-0.215607	0.493	0.568
B3gat3	0.711689	0.821235	-0.109545	0.918553	0.206	0.104
B3gnt5	0.646541	0.778142	-0.131601	1.09655	0.243	0.11
B4galt1	0.752587	0.652506	0.100081	1.0179	0.198	0.102
B4galt3	0.842848	0.753714	0.089134	0.45786	0.132	0.101
B4galt5	0.664293	0.544889	0.119404	1.1712	0.184	0.088
B4galt6	0.633376	0.826807	-0.193431	1.12365	0.379	0.171
B4gat1	0.680042	0.868316	-0.188273	0.210333	0.118	0.087
B9d1	0.765678	0.826295	-0.0606175	0.451048	0.11	0.077
B9d2	0.790316	0.901326	-0.11101	0.101115	0.185	0.157
Babam1	0.690403	0.850255	-0.159852	-0.120321	0.387	0.334
Babam2	0.821508	0.818136	0.00337276	0.0952851	0.237	0.199
Bach2	0.747994	0.67533	0.0726635	1.20584	0.181	0.083
Bad	0.700661	0.869202	-0.168541	0.0359101	0.328	0.267
Bag1	0.505818	0.650323	-0.144505	-0.18324	0.891	0.931
Bag2	0.723956	0.8338	-0.109844	-0.204209	0.476	0.459
Bag3	0.732608	0.754413	-0.0218054	0.587052	0.246	0.164
Bag5	0.82849	0.822533	0.00595781	0.10087	0.193	0.169
Bag6	0.649984	0.848443	-0.19846	-0.0239966	0.382	0.321
Baiap2l2	0.892524	1.15625	-0.263725	0.377508	0.122	0.083
Bak1	0.707877	0.915071	-0.207195	-0.41116	0.246	0.246
Bambi	0.757666	1.03951	-0.28184	0.725165	0.77	0.5
Banf1	0.426656	0.615934	-0.189278	0.00837997	0.94	0.972
Banp	0.739342	0.921796	-0.182454	0.304521	0.126	0.091
Bap1	0.720182	0.958784	-0.238602	0.609681	0.239	0.138
Bax	0.575399	0.740408	-0.165009	-0.130323	0.801	0.859
Baz1a	0.824745	0.596001	0.228743	1.1018	0.146	0.074
Baz1b	0.634433	0.800867	-0.166434	1.57124	0.604	0.192
Baz2a	0.697981	0.644695	0.053286	1.11447	0.235	0.118
Baz2b	0.633633	0.751661	-0.118029	1.57397	0.54	0.189
Bbip1	0.619553	0.841021	-0.221468	0.0236778	0.481	0.387
Bbx	0.64788	0.762559	-0.114679	1.41705	0.445	0.189
BC003331	0.655509	0.911718	-0.25621	0.712611	0.246	0.134
BC003965	0.664789	0.834386	-0.169597	0.380763	0.403	0.279
BC004004	0.69598	0.838812	-0.142832	0.523694	0.327	0.207
BC005537	0.616123	0.695301	-0.0791782	1.02801	0.428	0.22
BC005561	0.725581	0.653109	0.0724719	1.0602	0.243	0.126
BC005624	0.660597	0.87095	-0.210353	0.0179001	0.203	0.166
BC022687	0.975975	0.983291	-0.00731556	0.139843	0.101	0.096
BC031181	0.690598	0.834173	-0.143575	0.213398	0.541	0.444
BC052040	0.862422	1.02576	-0.163341	0.217233	0.125	0.094
Bcam	0.657004	0.884797	-0.227793	0.51266	0.422	0.255
Bcap29	0.738768	0.871525	-0.132757	0.433651	0.262	0.179
Bcap31	0.734221	0.826757	-0.0925356	0.281374	0.424	0.345
Bcar1	0.668655	0.853971	-0.185317	0.739407	0.275	0.15
Bcas2	0.607752	0.675436	-0.0676838	-0.592029	0.761	0.929
Bcat1	0.795328	1.03157	-0.236242	-0.456584	0.138	0.167
Bcat2	0.82065	0.88671	-0.0660602	-0.411787	0.215	0.237
Bccip	0.789048	0.845416	-0.0563683	-0.467169	0.338	0.396
Bche	0.732313	0.582542	0.149771	1.08201	0.181	0.094
Bckdha	0.900321	0.951405	-0.0510836	-0.226564	0.128	0.14
Bckdhb	0.797299	0.906392	-0.109093	-0.556309	0.133	0.178
Bckdk	0.633297	0.818791	-0.185494	-0.407516	0.427	0.417
Bcl10	0.662782	0.992843	-0.330061	-0.226005	0.233	0.193
Bcl11a	0.753512	0.7472	0.00631199	0.622592	0.227	0.14
Bcl2	0.742837	0.797886	-0.0550482	1.17206	0.289	0.142
Bcl2l1	0.782364	0.983257	-0.200893	0.373789	0.138	0.088
Bcl2l11	0.698207	0.831642	-0.133435	0.903486	0.144	0.073
Bcl2l12	0.743015	0.935407	-0.192392	-0.443198	0.197	0.208
Bcl2l13	0.617394	0.777344	-0.15995	0.397721	0.189	0.126
Bcl7a	0.705664	0.841661	-0.135996	1.16631	0.247	0.11
Bcl7b	0.828655	0.954435	-0.125779	0.051352	0.206	0.169
Bcl7c	0.755904	0.810907	-0.0550032	0.497802	0.275	0.192
Bcl9	0.646014	0.729076	-0.0830619	1.27091	0.362	0.155
Bcl9l	0.699854	0.545222	0.154631	1.30906	0.173	0.072
Bclaf1	0.555084	0.810134	-0.25505	0.696045	0.818	0.618
Bclaf3	0.825302	0.826425	-0.00112359	0.399041	0.092	0.068
Bcor	0.688502	0.858658	-0.170157	1.12538	0.287	0.135
Bcorl1	0.730987	0.724038	0.00694863	0.474876	0.144	0.112
Bcr	0.87395	0.967611	-0.0936614	1.04408	0.223	0.123
Bcs1l	0.761179	0.933549	-0.17237	-0.534452	0.089	0.112
Bdp1	0.696414	0.759173	-0.0627595	1.31274	0.259	0.107
Becn1	0.659748	0.83405	-0.174302	-0.19054	0.311	0.286
Bend4	0.642209	0.806732	-0.164524	0.978906	0.328	0.17
Bend5	0.870082	0.98607	-0.115988	0.509994	0.097	0.066
Bet1	0.68268	0.893866	-0.211186	-0.117569	0.305	0.252
Bet1l	0.747224	0.948593	-0.201369	-0.16804	0.156	0.146
Bex1	0.538279	0.690073	-0.151794	0.0595679	0.902	0.887
Bex2	0.946635	1.04773	-0.101095	0.320787	0.33	0.215
Bex3	0.261089	0.383344	-0.122254	0.117088	0.996	1
Bex4	0.504593	0.631679	-0.127086	-0.161809	0.936	0.968
Bfar	0.721828	0.728919	-0.00709102	1.32046	0.242	0.098
Bhlhb9	0.677963	0.858729	-0.180766	-0.194256	0.34	0.317
Bhlhe41	0.8266	0.922489	-0.0958887	0.512722	0.13	0.089
Bicd1	0.632225	0.627985	0.00424014	1.20374	0.16	0.072
Bicd2	0.66005	0.840868	-0.180817	0.990275	0.316	0.152
Bik	0.795685	0.99518	-0.199495	-0.1354	0.164	0.152
Bin3	0.730583	0.853171	-0.122587	-0.150563	0.069	0.071
Birc2	0.792584	0.758536	0.0340479	0.883148	0.172	0.094
Birc5	0.981477	1.08736	-0.105879	-0.263877	0.628	0.775
Birc6	0.571343	0.684576	-0.113233	2.0025	0.641	0.181
Blcap	0.690504	0.870065	-0.179562	0.179244	0.096	0.077
Blm	0.80992	0.694564	0.115356	1.00379	0.16	0.083
Blmh	0.621188	0.834107	-0.212919	0.0249752	0.646	0.605
Bloc1s1	0.684183	0.92863	-0.244447	-0.775344	0.173	0.217
Bloc1s2	0.715598	0.851845	-0.136247	-0.375989	0.287	0.298
Bloc1s4	0.737947	0.863481	-0.125534	-0.158105	0.132	0.125
Bloc1s5	0.788196	0.94343	-0.155234	-0.0490254	0.157	0.144
Bloc1s6	0.702312	0.980662	-0.27835	0.263762	0.197	0.133
Blvra	0.914647	0.924256	-0.00960958	-0.511435	0.137	0.17
Blvrb	0.90563	0.960508	-0.0548783	-1.00347	0.201	0.418
Blzf1	0.686152	0.791753	-0.105601	0.459122	0.172	0.12
Bmi1	0.670413	0.822365	-0.151952	0.894391	0.15	0.071
Bmp10	0.951671	0.939286	0.0123845	0.59407	0.134	0.078
Bmp2	1.60572	1.71951	-0.113785	1.64285	0.13	0.05
Bmp4	1.41163	1.57489	-0.163256	1.35476	0.181	0.069
Bmp5	0.750898	0.753683	-0.00278448	0.652763	0.188	0.127
Bmp7	0.602612	0.831507	-0.228895	0.63662	0.536	0.343
Bmpr1a	0.613121	0.762831	-0.14971	1.37201	0.432	0.175
Bmpr2	0.597688	0.647606	-0.0499184	1.91145	0.403	0.121
Bms1	0.747869	0.743079	0.00479017	1.13155	0.231	0.105
Bmt2	0.648077	0.711111	-0.0630338	1.07335	0.275	0.127
Bmyc	0.66235	0.842288	-0.179937	0.357852	0.368	0.252
Bnip1	0.801628	0.911664	-0.110036	-0.0603852	0.245	0.23
Bnip2	0.639956	0.808606	-0.16865	0.213365	0.551	0.42
Bnip3	0.770587	0.935669	-0.165081	0.200402	0.614	0.51
Bnip3l	0.593394	0.725841	-0.132447	0.111292	0.886	0.923
Bod1	0.66814	0.720454	-0.0523141	1.22299	0.384	0.175
Bod1l	0.67511	0.806226	-0.131116	1.80875	0.516	0.153
Bok	0.79119	0.941076	-0.149886	-0.0144682	0.286	0.26
Bola1	0.731283	0.865206	-0.133923	0.0618296	0.367	0.302
Bola2	0.596374	0.778916	-0.182542	-0.348067	0.691	0.801
Bola3	0.452828	0.584338	-0.13151	-0.298385	0.938	0.969
Bop1	0.974239	0.949387	0.0248518	-0.274277	0.112	0.125
Bora	0.733863	0.7302	0.0036625	0.829866	0.173	0.099
Borcs5	0.776589	0.959629	-0.18304	-0.495499	0.07	0.089
Borcs6	0.663195	0.86754	-0.204345	0.234415	0.11	0.077
Borcs7	0.646174	0.817239	-0.171066	0.428315	0.463	0.328
Borcs8	0.688423	0.996287	-0.307864	0.190063	0.242	0.176
Bpgm	0.706396	0.887347	-0.180951	0.353034	0.188	0.111
Bphl	0.768371	0.921543	-0.153172	-0.453754	0.237	0.267
Bpnt1	0.860533	0.935752	-0.0752182	-0.388728	0.133	0.155
Bptf	0.592255	0.709035	-0.116779	1.65022	0.648	0.205
Braf	0.690038	0.56529	0.124747	1.06455	0.164	0.08
Brap	0.73077	0.97704	-0.24627	0.340615	0.137	0.093
Brcc3	0.793695	0.866268	-0.0725733	-0.466712	0.258	0.275
Brd1	0.765456	0.744431	0.0210247	1.07651	0.176	0.085
Brd2	0.6897	0.753101	-0.0634005	1.37212	0.566	0.216
Brd3	0.560341	0.79442	-0.234079	0.635033	0.75	0.568
Brd4	0.588054	0.785491	-0.197437	1.07497	0.594	0.242
Brd7	0.601454	0.82837	-0.226917	0.460601	0.653	0.385
Brd8	0.670222	0.796491	-0.12627	1.07553	0.367	0.175
Brd9	0.643291	0.832105	-0.188813	0.302301	0.309	0.216
Brf1	0.876154	0.745232	0.130922	0.779463	0.11	0.066
Brf2	0.909742	1.03764	-0.127894	-0.0510732	0.093	0.088
Bri3	0.425394	0.635391	-0.209997	0.196736	0.967	0.96
Bri3bp	0.719589	0.76167	-0.0420809	0.821167	0.36	0.212
Brip1os	0.680047	0.763928	-0.0838811	0.727079	0.157	0.09
Brix1	0.769553	0.914451	-0.144898	-0.886542	0.221	0.285
Brk1	0.453304	0.668867	-0.215563	-0.142482	0.911	0.943
Brms1	0.752179	0.804086	-0.0519074	0.0523993	0.134	0.117
Brms1l	0.693895	0.871153	-0.177259	0.0992669	0.173	0.139
Brox	0.878614	0.749936	0.128678	0.446393	0.168	0.129
Brwd1	0.637352	0.840132	-0.20278	0.408959	0.355	0.234
Brwd3	0.721413	0.649089	0.0723236	1.46455	0.221	0.089
Bscl2	0.764904	0.903359	-0.138455	0.352	0.23	0.163
Bsdc1	0.695387	0.91325	-0.217864	0.410866	0.165	0.11
Bsg	0.504249	0.98243	-0.478181	0.248515	0.963	0.917
Btaf1	0.690441	0.811258	-0.120817	1.19124	0.23	0.099
Btbd1	0.574899	0.750501	-0.175602	-0.197119	0.713	0.685
Btbd10	0.709194	0.848827	-0.139633	0.440974	0.173	0.12
Btbd2	0.725135	0.844381	-0.119246	-0.566601	0.227	0.261
Btbd6	0.676034	0.942987	-0.266953	-0.348586	0.08	0.087
Btbd7	0.596958	0.662662	-0.0657045	1.39827	0.388	0.151
Btbd9	0.662861	0.687416	-0.024555	0.761941	0.142	0.083
Btf3	0.260083	0.341832	-0.0817484	-0.244246	0.997	0.999
Btf3l4	0.64934	0.864202	-0.214862	-0.525282	0.182	0.203
Btg1	0.832217	0.904725	-0.0725083	-0.0598411	0.485	0.508
Btg2	0.954204	0.952287	0.00191656	1.18559	0.347	0.178
Btg3	0.78917	0.912095	-0.122925	-0.888229	0.173	0.254
Btrc	0.692673	1.05434	-0.361668	0.118085	0.137	0.096
Bub1	0.77644	0.929208	-0.152768	0.256444	0.21	0.157
Bub1b	0.762997	0.887593	-0.124596	0.504989	0.23	0.156
Bub3	0.791532	0.894837	-0.103306	-0.449646	0.564	0.672
Bud13	0.694012	0.807662	-0.11365	0.209508	0.097	0.079
Bud23	0.818534	0.944387	-0.125853	-0.262577	0.223	0.228
Bud31	0.626887	0.794257	-0.16737	-0.640248	0.644	0.799
Bves	0.618574	0.846098	-0.227524	0.583243	0.549	0.375
Bysl	0.750885	0.898031	-0.147146	0.176534	0.255	0.193
Bzw1	0.54517	0.731868	-0.186698	-0.341653	0.81	0.88
Bzw2	0.559617	0.710322	-0.150704	-0.196171	0.828	0.85
C030006K11Rik	0.808402	1.02081	-0.212412	-0.0490254	0.068	0.063
C030037D09Rik	0.887511	1.00024	-0.112733	0.214009	0.13	0.107
C130080G10Rik	0.834908	1.11927	-0.284364	0.279239	0.35	0.272
C1d	0.637675	0.737109	-0.099434	-0.398461	0.734	0.864
C1galt1	0.812225	0.614023	0.198202	1.08848	0.152	0.081
C1galt1c1	0.736126	0.93831	-0.202184	0.155115	0.088	0.069
C1qbp	0.502804	0.627012	-0.124209	-0.238186	0.912	0.966
C1qtnf12	0.754396	0.832408	-0.0780118	0.270593	0.133	0.103
C1qtnf4	0.769666	0.91696	-0.147294	0.64592	0.254	0.15
C2cd5	0.712215	0.72373	-0.0115144	1.23204	0.169	0.079
C330007P06Rik	0.732655	0.998437	-0.265782	0.341607	0.14	0.1
C330018D20Rik	0.98596	1.00601	-0.0200546	-0.396489	0.086	0.107
C330027C09Rik	0.809789	0.792911	0.016879	0.942413	0.189	0.104
C530008M17Rik	0.804075	0.964946	-0.160872	0.207466	0.291	0.23
C87436	0.67297	0.914509	-0.241539	0.0184582	0.114	0.091
CAAA01118383.1	0.729684	0.807157	-0.0774725	0.897337	0.185	0.093
Caap1	0.700868	0.889385	-0.188517	0.61832	0.154	0.086
Cab39	0.63051	0.718991	-0.0884806	1.37949	0.411	0.175
Cab39l	0.78619	0.990532	-0.204342	-0.00603945	0.145	0.126
Cabcoco1	0.927506	1.06526	-0.137756	-0.744768	0.074	0.113
Cabin1	0.698787	0.756386	-0.0575992	1.17901	0.237	0.11
Cacfd1	0.797994	0.836551	-0.0385571	0.756661	0.205	0.118
Cacna1c	0.666677	0.715113	-0.0484366	1.59835	0.35	0.121
Cacna1d	0.803692	0.751475	0.052217	1.33739	0.176	0.076
Cacna1h	0.659994	0.595846	0.0641474	1.61383	0.283	0.107
Cacna2d1	0.713733	0.753115	-0.0393821	0.763064	0.246	0.145
Cacna2d2	1.05725	1.17739	-0.120131	1.4584	0.374	0.155
Cacnb2	0.679423	0.655065	0.0243583	1.44038	0.281	0.116
Cactin	0.615605	0.770903	-0.155299	0.416996	0.148	0.096
Cacul1	0.734524	0.852602	-0.118078	0.607673	0.215	0.134
Cacybp	0.584062	0.712479	-0.128417	-0.35108	0.83	0.929
Cadm1	0.809221	0.725967	0.0832549	1.15956	0.188	0.089
Calcoco1	0.815197	0.8791	-0.0639027	0.205835	0.1	0.083
Cald1	0.792244	0.953515	-0.161272	1.04982	0.715	0.58
Calm1	0.387159	0.56225	-0.17509	-0.160287	0.967	0.992
Calm2	0.429616	0.563278	-0.133662	-0.644403	0.951	0.988
Calm3	0.517936	0.672481	-0.154545	-0.294166	0.879	0.94
Calr	0.548225	1.02507	-0.476843	0.888411	0.969	0.874
Calu	0.619591	0.948176	-0.328585	0.830421	0.767	0.469
Camk1	0.774957	0.90892	-0.133963	-0.238251	0.301	0.291
Camk2a	0.651189	0.656589	-0.00539925	1.29665	0.398	0.181
Camk2d	0.532948	0.790854	-0.257906	0.779795	0.668	0.417
Camk2g	0.641262	0.743215	-0.101953	0.867704	0.402	0.231
Caml	0.893735	0.677052	0.216683	0.803725	0.122	0.074
Camsap1	0.69055	0.602216	0.0883344	1.33879	0.194	0.083
Camta1	0.537297	0.822163	-0.284866	0.396304	0.746	0.547
Cand1	0.607996	0.764931	-0.156935	0.832138	0.386	0.206
Cand2	0.646008	0.793911	-0.147902	0.902865	0.36	0.197
Canx	0.515893	0.980687	-0.464795	0.85235	0.924	0.688
Cap1	0.675185	1.01495	-0.339767	0.0227104	0.082	0.069
Cap2	0.544193	0.718036	-0.173843	0.276264	0.697	0.557
Capn2	0.719911	0.828674	-0.108763	0.349169	0.336	0.252
Capn3	0.803755	1.02039	-0.216637	-0.160534	0.078	0.077
Capn6	0.798027	0.948836	-0.150808	0.320519	0.464	0.364
Capn7	0.697821	0.873189	-0.175368	0.386553	0.235	0.169
Capns1	0.634682	0.763363	-0.128681	-0.52221	0.754	0.877
Caprin1	0.544722	0.763793	-0.219071	0.202732	0.848	0.82
Caprin2	0.731411	0.801216	-0.0698058	0.494397	0.105	0.071
Capza1	0.594183	0.756131	-0.161949	0.439791	0.634	0.421
Capza2	0.589198	0.666618	-0.0774205	-0.652043	0.819	0.927
Capzb	0.42007	0.577865	-0.157795	-0.336001	0.953	0.978
Car14	0.750573	0.896504	-0.145931	0.437203	0.225	0.156
Car2	0.822144	1.0694	-0.24726	-2.29512	0.09	0.439
Card19	0.742453	0.838849	-0.0963953	0.00937629	0.363	0.315
Carhsp1	0.653467	0.808026	-0.154559	0.0677659	0.632	0.563
Carm1	0.631274	0.593316	0.0379572	1.35	0.257	0.111
Carnmt1	0.728761	0.859202	-0.130441	-0.235824	0.395	0.347
Cars	0.892419	0.931714	-0.0392954	0.0541377	0.106	0.089
Cars2	0.679568	0.931581	-0.252013	-0.083466	0.142	0.12
Casc3	0.676479	0.82399	-0.147512	1.06076	0.195	0.089
Casc4	0.66257	0.674667	-0.0120968	1.36259	0.285	0.118
Casd1	0.74418	0.622906	0.121274	1.34959	0.269	0.113
Cask	0.606981	0.746173	-0.139192	0.643546	0.122	0.071
Casp2	0.790902	0.813998	-0.0230962	0.566986	0.1	0.064
Casp3	0.72976	0.862919	-0.133158	0.663812	0.259	0.148
Casp6	0.791184	0.992318	-0.201134	-0.163511	0.257	0.23
Casp7	0.821838	1.03766	-0.215822	-0.305199	0.114	0.121
Casp8ap2	0.75799	0.844497	-0.0865068	1.25835	0.398	0.155
Casq1	0.921753	1.14091	-0.219162	0.128674	0.445	0.337
Casq2	0.91763	0.852682	0.0649479	1.12058	0.125	0.066
Cast	0.685567	0.89287	-0.207302	0.328138	0.363	0.258
Casz1	0.633954	0.774037	-0.140083	1.30286	0.536	0.241
Cat	0.68141	0.81647	-0.13506	0.415937	0.259	0.171
Cav1	1.11364	1.19168	-0.0780345	0.468374	0.202	0.154
Cav3	0.780428	0.92065	-0.140223	0.252719	0.448	0.357
Cavin1	0.596875	0.849171	-0.252296	0.954468	0.569	0.31
Cavin2	0.92435	1.03236	-0.108014	0.28801	0.359	0.272
Cavin3	0.78018	0.992178	-0.211998	0.0739855	0.584	0.457
Cbfa2t2	0.633711	0.828493	-0.194782	0.719559	0.17	0.095
Cbfb	0.642978	0.853944	-0.210966	0.0157022	0.312	0.247
Cbl	0.723465	0.69424	0.0292249	1.41922	0.299	0.129
Cblb	0.63876	0.663092	-0.0243322	0.803377	0.146	0.083
Cbll1	0.69969	0.663314	0.0363763	0.939387	0.145	0.075
Cbr1	0.807562	0.955064	-0.147502	-0.346807	0.237	0.238
Cbr4	0.850874	0.997425	-0.146551	-0.21895	0.177	0.178
Cbwd1	0.884937	0.951132	-0.0661946	-0.107919	0.074	0.073
Cbx1	0.603097	0.808255	-0.205158	0.189996	0.738	0.735
Cbx3	0.526901	0.79713	-0.270229	0.620319	0.938	0.896
Cbx4	0.778706	0.679644	0.099062	0.711509	0.138	0.089
Cbx5	0.45686	0.760943	-0.304083	0.738043	0.939	0.86
Cbx6	0.73685	0.660772	0.0760781	0.964768	0.274	0.154
Cby1	0.668557	0.866562	-0.198005	0.044084	0.291	0.232
Ccar1	0.608743	0.808887	-0.200144	0.433639	0.694	0.546
Ccar2	0.713273	0.95392	-0.240647	0.00372629	0.113	0.09
Ccdc102a	0.71252	0.922173	-0.209653	-0.150185	0.084	0.083
Ccdc107	0.736718	0.73323	0.00348803	0.92379	0.336	0.181
Ccdc112	0.724288	1.09104	-0.366755	0.309978	0.114	0.079
Ccdc115	0.679816	0.812278	-0.132461	0.288364	0.395	0.294
Ccdc12	0.616088	0.778	-0.161913	-0.0242748	0.726	0.752
Ccdc124	0.647464	0.785331	-0.137867	-0.399214	0.642	0.717
Ccdc127	0.625538	0.936965	-0.311427	0.512533	0.241	0.133
Ccdc130	0.800048	0.918095	-0.118046	-0.0130599	0.074	0.071
Ccdc136	0.62432	0.931984	-0.307664	0.362446	0.226	0.16
Ccdc141	0.474278	0.793165	-0.318887	0.946804	0.832	0.554
Ccdc167	0.710247	0.895594	-0.185347	-0.308489	0.245	0.242
Ccdc174	0.770457	0.905447	-0.13499	0.453646	0.253	0.169
Ccdc181	0.672822	0.939761	-0.266939	-0.359638	0.078	0.085
Ccdc186	0.699839	0.813643	-0.113804	1.0519	0.202	0.094
Ccdc25	0.722884	0.968283	-0.245398	0.149775	0.29	0.216
Ccdc28b	0.866992	0.924869	-0.0578763	0.227125	0.213	0.171
Ccdc32	0.702234	0.863189	-0.160955	-0.159449	0.105	0.102
Ccdc34	0.679263	0.903503	-0.22424	0.0237414	0.665	0.641
Ccdc43	0.846074	0.967139	-0.121065	0.0460166	0.242	0.208
Ccdc47	0.650111	0.761703	-0.111592	0.976614	0.362	0.181
Ccdc50	0.623993	0.804857	-0.180863	0.940633	0.479	0.258
Ccdc51	0.853327	1.02834	-0.175016	0.128618	0.093	0.075
Ccdc58	0.647759	0.8095	-0.161741	-0.214514	0.48	0.435
Ccdc59	0.670266	0.875323	-0.205056	0.203622	0.505	0.321
Ccdc6	0.667879	0.720761	-0.0528821	0.967405	0.285	0.146
Ccdc61	0.740211	0.895973	-0.155762	0.0334368	0.102	0.091
Ccdc66	0.731943	0.898959	-0.167016	0.746883	0.169	0.095
Ccdc69	0.701691	0.889999	-0.188308	0.102978	0.14	0.126
Ccdc71	0.675367	0.865609	-0.190242	0.146352	0.178	0.134
Ccdc77	0.728868	0.806797	-0.0779295	0.676665	0.166	0.101
Ccdc8	0.684398	0.858861	-0.174463	0.272538	0.343	0.261
Ccdc80	0.853925	0.781078	0.0728467	1.4162	0.18	0.072
Ccdc86	0.812671	0.862491	-0.04982	-0.0339185	0.142	0.127
Ccdc88a	0.633464	0.825681	-0.192218	1.50536	0.641	0.224
Ccdc9	0.832222	0.930484	-0.0982622	0.345874	0.093	0.07
Ccdc90b	0.703202	0.870999	-0.167797	-0.112609	0.39	0.347
Ccdc91	0.614062	0.956471	-0.34241	0.436401	0.193	0.115
Ccdc97	0.668675	0.769354	-0.100679	0.358193	0.11	0.082
Ccl27a	0.752718	0.838176	-0.0854586	0.250535	0.279	0.221
Ccm2	0.747866	0.992669	-0.244803	0.250535	0.269	0.184
Ccna2	0.920248	1.09058	-0.170327	-0.400795	0.371	0.451
Ccnb1	1.08731	1.22695	-0.139642	-0.526119	0.281	0.304
Ccnb2	0.943343	0.955003	-0.0116606	-0.573519	0.33	0.518
Ccnc	0.735645	0.952732	-0.217087	-0.622179	0.106	0.132
Ccnd1	0.832502	0.908424	-0.0759222	0.758927	0.52	0.275
Ccnd2	0.739696	0.948917	-0.209221	0.484337	0.872	0.905
Ccnd3	0.442733	0.545295	-0.102562	-0.403652	0.948	0.989
Ccndbp1	0.814218	1.00334	-0.189121	-0.239164	0.138	0.132
Ccne1	0.770732	0.892719	-0.121987	-0.139138	0.136	0.131
Ccne2	0.951919	1.16496	-0.213044	0.0720984	0.165	0.132
Ccnf	0.687946	0.890555	-0.202608	0.256388	0.106	0.077
Ccng1	0.614401	0.887812	-0.273411	-0.0300574	0.621	0.509
Ccng2	0.792662	1.01603	-0.223371	-0.15865	0.101	0.096
Ccnh	0.844898	0.799899	0.0449986	-0.291386	0.207	0.233
Ccni	0.62948	0.804992	-0.175512	0.963914	0.6	0.289
Ccnjl	0.725163	0.707919	0.0172435	0.214009	0.104	0.086
Ccnk	0.702519	0.614976	0.0875431	1.23022	0.194	0.089
Ccnl1	0.715622	0.767933	-0.0523107	1.21401	0.427	0.175
Ccnl2	0.650346	0.748702	-0.0983559	0.641871	0.335	0.2
Ccnt1	0.684715	0.682757	0.00195806	1.18544	0.254	0.116
Ccnt2	0.61926	0.751216	-0.131956	1.28639	0.423	0.175
Ccny	0.648096	0.910514	-0.262418	0.377647	0.388	0.258
Ccpg1os	0.916198	1.06323	-0.147027	-0.142135	0.08	0.081
Ccs	0.825232	0.948824	-0.123592	-0.277844	0.149	0.158
Ccser2	0.649552	0.8451	-0.195548	0.52471	0.485	0.329
Cct2	0.508317	0.693541	-0.185224	-0.0319074	0.894	0.918
Cct3	0.564619	0.667269	-0.10265	-0.549856	0.843	0.946
Cct4	0.551592	0.616051	-0.0644586	-0.667086	0.859	0.958
Cct5	0.571484	0.622223	-0.0507387	-0.672327	0.831	0.951
Cct7	0.630037	0.650237	-0.0201995	-0.722303	0.802	0.944
Cct8	0.617501	0.651814	-0.0343129	-0.783865	0.803	0.948
Ccz1	0.762883	0.926285	-0.163402	0.0612592	0.33	0.259
Cd151	0.646335	0.78266	-0.136325	0.757257	0.299	0.161
Cd164	0.598621	0.68773	-0.0891092	1.43991	0.589	0.228
Cd24a	0.756373	0.891736	-0.135362	-0.110582	0.645	0.707
Cd2bp2	0.752137	0.942854	-0.190717	0.217913	0.202	0.144
Cd302	0.83377	0.953961	-0.120192	0.0971954	0.092	0.077
Cd320	0.716759	0.889037	-0.172278	0.666915	0.203	0.113
Cd36	0.814648	0.809971	0.00467662	0.559037	0.168	0.122
Cd3eap	0.683283	0.925136	-0.241853	0.196854	0.229	0.166
Cd44	0.665219	0.668239	-0.00301984	1.39033	0.319	0.131
Cd47	0.718583	0.853874	-0.135291	1.05003	0.311	0.146
Cd59a	0.762901	0.935808	-0.172907	0.347952	0.17	0.105
Cd63	0.769096	0.91698	-0.147884	0.153503	0.694	0.761
Cd81	0.588588	0.878043	-0.289455	-0.0740579	0.878	0.895
Cd9	1.10323	1.18341	-0.0801745	-0.101767	0.078	0.064
Cd99l2	0.711031	0.612981	0.0980501	1.35404	0.211	0.089
Cdadc1	0.753315	0.849234	-0.0959187	0.519223	0.191	0.125
Cdc123	0.698989	0.865648	-0.166658	-0.616411	0.513	0.617
Cdc14b	0.668467	0.731023	-0.0625559	1.20951	0.31	0.138
Cdc16	0.750659	0.946076	-0.195417	-0.301244	0.306	0.278
Cdc20	1.16271	1.26439	-0.101679	-0.939108	0.173	0.23
Cdc23	0.666757	0.839589	-0.172832	0.0586044	0.251	0.209
Cdc25a	0.674072	0.77103	-0.0969573	1.25773	0.219	0.086
Cdc25c	0.935229	0.997791	-0.0625611	-0.0455532	0.1	0.1
Cdc26	0.592412	0.758685	-0.166273	-0.215049	0.725	0.799
Cdc27	0.725876	0.841592	-0.115717	0.954392	0.315	0.159
Cdc34	0.623123	0.787662	-0.164539	0.124434	0.677	0.602
Cdc37	0.574807	0.732298	-0.157491	-0.481116	0.771	0.876
Cdc37l1	0.690451	0.806689	-0.116238	0.926561	0.445	0.255
Cdc40	0.666107	0.872179	-0.206071	0.835976	0.246	0.13
Cdc42	0.413164	0.449762	-0.0365983	-0.592803	0.959	0.994
Cdc42bpa	0.65825	0.524909	0.133341	1.59057	0.241	0.089
Cdc42bpb	0.645279	0.806813	-0.161534	1.39053	0.197	0.073
Cdc42ep3	0.814959	0.887951	-0.0729921	0.361699	0.173	0.125
Cdc42se1	0.845632	0.853819	-0.00818735	0.472321	0.189	0.132
Cdc42se2	0.832403	0.805779	0.0266245	0.746313	0.258	0.161
Cdc45	0.968378	1.04348	-0.0751047	-0.418259	0.074	0.088
Cdc5l	0.65948	0.777692	-0.118212	0.828255	0.527	0.26
Cdc6	1.08097	0.943906	0.137064	0.214009	0.068	0.064
Cdc7	0.637636	0.871852	-0.234216	0.122694	0.104	0.084
Cdc73	0.63852	0.620846	0.0176732	1.41869	0.339	0.142
Cdca2	0.767722	0.948037	-0.180315	0.392749	0.124	0.077
Cdca3	0.887921	0.968765	-0.080844	-0.0106514	0.501	0.484
Cdca4	0.697737	0.88686	-0.189124	-0.0846493	0.117	0.101
Cdca5	1.02543	0.900791	0.124637	0.342165	0.096	0.078
Cdca7	0.907782	0.915371	-0.00758851	0.619709	0.154	0.095
Cdca8	0.958356	1.1277	-0.169345	-0.0384954	0.539	0.534
Cdh13	0.771372	0.7481	0.0232725	0.683955	0.23	0.151
Cdh16	0.858172	1.03168	-0.173508	-0.301532	0.149	0.167
Cdh2	0.594431	0.929251	-0.33482	1.56758	0.832	0.321
Cdh3	0.773013	0.552042	0.22097	1.0628	0.19	0.101
Cdip1	0.643341	0.820748	-0.177407	0.677008	0.532	0.349
Cdipt	0.669214	0.871795	-0.202581	0.556534	0.214	0.126
Cdk1	0.977993	1.18766	-0.20967	-1.00441	0.445	0.618
Cdk10	0.710938	0.917361	-0.206423	-0.243718	0.092	0.095
Cdk11b	0.641911	0.918553	-0.276642	1.05603	0.553	0.219
Cdk12	0.666282	0.825323	-0.15904	1.45217	0.356	0.128
Cdk13	0.700911	0.569373	0.131538	1.70705	0.261	0.089
Cdk14	0.683478	0.714878	-0.0313999	1.23977	0.238	0.102
Cdk16	0.626104	0.80204	-0.175936	0.0792509	0.455	0.375
Cdk17	0.735929	0.895027	-0.159097	0.361763	0.132	0.092
Cdk2	0.76449	0.882519	-0.118029	-0.257297	0.178	0.172
Cdk2ap1	0.715787	0.802214	-0.0864265	0.468676	0.638	0.542
Cdk2ap2	0.669025	0.868496	-0.199471	0.170302	0.362	0.281
Cdk4	0.438645	0.565899	-0.127254	-0.339653	0.948	0.988
Cdk5	0.896373	0.931442	-0.0350688	-0.057454	0.133	0.131
Cdk5rap2	0.742402	0.74879	-0.00638752	1.5993	0.197	0.066
Cdk5rap3	0.762285	1.00167	-0.239386	-0.405719	0.172	0.187
Cdk6	0.704766	0.645256	0.0595096	1.6591	0.338	0.126
Cdk7	0.855541	0.855015	0.000525511	0.058881	0.197	0.176
Cdk8	0.632309	0.740014	-0.107705	1.18481	0.29	0.125
Cdk9	0.719474	0.807101	-0.0876266	0.662795	0.194	0.109
Cdkal1	0.768065	0.862591	-0.0945261	0.152608	0.129	0.107
Cdkl1	0.780532	1.02188	-0.241345	0.481821	0.137	0.084
Cdkn1a	0.968543	1.41387	-0.445326	0.0966987	0.182	0.126
Cdkn1b	0.716682	0.701216	0.0154656	1.38494	0.194	0.077
Cdkn1c	0.499264	0.47358	0.0256835	-0.218219	0.961	0.991
Cdkn2aipnl	0.657408	0.846486	-0.189079	0.798972	0.287	0.156
Cdkn2d	0.738053	0.957424	-0.219371	-0.0970798	0.472	0.398
Cdkn3	0.881413	1.06326	-0.18185	-0.305008	0.21	0.196
Cdo1	1.07692	1.30178	-0.224866	-0.558105	0.114	0.139
Cdpf1	0.734308	0.880531	-0.146223	0.216499	0.293	0.224
Cds2	0.660599	0.584237	0.076362	1.38161	0.177	0.07
Cdt1	0.759383	0.987471	-0.228088	0.039283	0.197	0.155
Cdv3	0.502925	0.813278	-0.310353	1.19524	0.922	0.703
Cdyl	0.635512	0.908291	-0.272779	0.750442	0.29	0.161
Cebpb	0.795583	0.971508	-0.175925	-0.0929687	0.106	0.09
Cebpg	0.722155	0.720182	0.00197303	0.957995	0.215	0.11
Cebpz	0.701705	0.832929	-0.131224	0.414575	0.282	0.199
Cebpzos	0.613087	0.821941	-0.208854	0.14608	0.453	0.337
Celf1	0.513486	0.831166	-0.317681	1.17189	0.851	0.405
Celf2	0.551712	0.868414	-0.316702	0.60164	0.547	0.332
Cend1	0.864738	0.95522	-0.0904828	0.142348	0.157	0.138
Cenpa	0.982495	1.04723	-0.0647334	0.179045	0.699	0.783
Cenpb	0.623662	0.556055	0.0676069	1.77375	0.263	0.083
Cenpc1	0.836431	0.901703	-0.0652722	0.647543	0.164	0.098
Cenpe	1.00798	1.01811	-0.0101291	0.752497	0.233	0.154
Cenpf	1.20706	1.14471	0.0623411	1.62124	0.544	0.22
Cenph	0.93057	0.909796	0.0207735	0.0965514	0.113	0.097
Cenpi	0.746799	0.905987	-0.159188	0.126546	0.097	0.078
Cenpk	0.952726	1.05457	-0.101848	-0.669612	0.144	0.174
Cenpl	0.917953	1.03332	-0.115368	-0.273656	0.072	0.077
Cenpm	0.8861	0.91775	-0.0316501	-0.153723	0.298	0.29
Cenpn	0.796794	0.926626	-0.129831	0.0359561	0.125	0.112
Cenpp	0.909433	0.98229	-0.0728577	-0.184185	0.144	0.134
Cenpq	0.778982	0.941896	-0.162913	0.250535	0.185	0.132
Cenps	0.759389	1.0721	-0.312714	-0.509282	0.168	0.181
Cenpt	0.826864	0.897308	-0.0704436	-0.201028	0.14	0.146
Cenpu	0.752817	0.814195	-0.0613776	0.272903	0.088	0.068
Cenpv	0.660811	0.517981	0.14283	0.56066	0.121	0.085
Cenpw	0.73241	0.890823	-0.158413	-0.0398981	0.524	0.531
Cenpx	0.593749	0.773869	-0.18012	-0.0697107	0.767	0.796
Cep104	0.679893	0.777844	-0.0979509	0.809619	0.156	0.085
Cep120	0.863055	0.728555	0.1345	0.870935	0.152	0.091
Cep164	0.779916	0.870731	-0.090815	1.16812	0.267	0.114
Cep170	0.714508	0.833149	-0.118642	0.870055	0.251	0.138
Cep19	0.780529	0.952331	-0.171802	0.333308	0.198	0.145
Cep192	0.758595	0.715642	0.0429522	0.85392	0.203	0.11
Cep295	0.707509	0.763034	-0.0555243	1.23747	0.193	0.083
Cep41	0.917038	0.878069	0.0389695	-0.00838339	0.077	0.077
Cep44	0.730531	0.888569	-0.158038	0.793582	0.186	0.096
Cep55	0.96385	0.892079	0.0717708	0.483196	0.129	0.097
Cep57	0.690145	0.897264	-0.207119	0.147441	0.274	0.207
Cep57l1	0.609574	0.688001	-0.0784264	0.859344	0.15	0.077
Cep63	0.666525	0.870932	-0.204407	0.404486	0.21	0.144
Cep68	0.727619	0.786842	-0.0592229	0.865345	0.158	0.085
Cep70	0.762031	1.04535	-0.283316	0.178734	0.116	0.085
Cep83	0.716038	0.898381	-0.182343	0.45396	0.281	0.185
Cep85	0.656282	0.654999	0.00128259	0.685081	0.126	0.075
Cep89	0.762409	0.830357	-0.0679474	0.834631	0.137	0.071
Cers2	0.673692	0.757487	-0.0837951	0.90334	0.295	0.144
Cers4	0.716716	0.727896	-0.0111795	1.44941	0.332	0.133
Cers5	0.695731	0.792077	-0.096346	0.776477	0.194	0.106
Cers6	0.690411	0.546415	0.143997	1.68349	0.219	0.077
Cetn2	0.732728	0.908866	-0.176138	-0.604885	0.319	0.353
Cetn3	0.557989	0.690856	-0.132867	-0.512819	0.822	0.923
Cfap20	0.733331	0.810398	-0.0770668	-0.0666792	0.58	0.552
Cfap36	0.723378	0.917385	-0.194007	-0.179637	0.302	0.281
Cfap97	0.684708	0.851397	-0.166689	0.787111	0.229	0.126
Cfdp1	0.624269	0.771064	-0.146795	-0.400114	0.763	0.868
Cfl1	0.263291	0.315444	-0.0521521	-0.682519	0.989	1
Cfl2	0.406345	0.467336	-0.0609905	-0.631262	0.957	0.986
Cflar	0.748918	0.825339	-0.0764219	0.507583	0.158	0.109
Cggbp1	0.579403	0.838298	-0.258895	0.814056	0.626	0.298
Cgnl1	0.771761	0.770355	0.00140605	2.16374	0.422	0.089
Cgrrf1	0.596388	0.758654	-0.162266	0.47947	0.148	0.092
Chaf1a	0.722444	0.834882	-0.112438	0.500722	0.138	0.089
Chaf1b	1.14789	1.01423	0.133665	-0.974532	0.07	0.131
Champ1	0.843249	0.862394	-0.0191452	0.989928	0.14	0.067
Chchd1	0.439947	0.650578	-0.210631	-0.0178803	0.941	0.956
Chchd10	0.204855	0.233642	-0.0287871	0.120212	0.991	0.999
Chchd2	0.0748301	0.182728	-0.107898	0.198607	1	1
Chchd3	0.500244	0.666846	-0.166602	-0.169414	0.864	0.899
Chchd4	0.654233	0.801106	-0.146872	-0.0709352	0.524	0.482
Chchd5	0.685508	0.918293	-0.232786	0.00101531	0.278	0.23
Chchd6	0.784025	0.849221	-0.0651957	-0.0713932	0.279	0.257
Chchd7	0.578122	0.799413	-0.221291	0.0811519	0.719	0.628
Chd1	0.595668	0.753554	-0.157886	1.57575	0.41	0.126
Chd1l	0.701511	0.852696	-0.151185	0.356521	0.117	0.087
Chd2	0.6859	0.772458	-0.0865588	1.58114	0.354	0.133
Chd3	0.627501	0.789412	-0.161911	1.53666	0.439	0.157
Chd3os	0.727078	1.05975	-0.33267	0.18544	0.086	0.063
Chd4	0.507941	0.863348	-0.355406	1.16664	0.904	0.585
Chd6	0.66896	0.778691	-0.109731	1.28266	0.278	0.118
Chd7	0.608709	0.695147	-0.0864378	1.35572	0.499	0.222
Chd8	0.63187	0.760595	-0.128725	1.22958	0.331	0.136
Chd9	0.637334	0.614904	0.0224298	1.35603	0.211	0.088
Chek1	0.808902	0.980575	-0.171673	0.115875	0.116	0.094
Cherp	0.680729	0.77964	-0.0989114	0.734163	0.206	0.118
Chfr	0.719683	0.832282	-0.112598	0.557788	0.177	0.113
Chic2	0.699841	0.832478	-0.132637	-0.231074	0.364	0.39
Chid1	0.620766	0.728628	-0.107862	0.963466	0.197	0.097
Chit1	0.985978	1.36157	-0.375588	-0.415901	0.062	0.071
Chka	0.750001	0.655509	0.0944921	0.670867	0.156	0.105
Chkb	0.757102	0.799633	-0.0425312	0.551044	0.235	0.166
Chm	0.788614	0.727827	0.0607869	0.678972	0.158	0.105
Chml	0.752361	0.556047	0.196315	1.3604	0.17	0.082
Chmp1a	0.828804	0.876824	-0.0480203	-0.0878115	0.283	0.261
Chmp1b	0.660985	0.895814	-0.234829	0.0346853	0.18	0.144
Chmp2a	0.657049	0.838889	-0.18184	-0.455531	0.656	0.746
Chmp2b	0.775137	0.969307	-0.19417	-0.0558574	0.242	0.198
Chmp3	0.686379	0.868579	-0.1822	0.490663	0.395	0.265
Chmp4b	0.614723	0.786776	-0.172053	0.17094	0.702	0.654
Chmp5	0.679753	0.895715	-0.215962	-0.0670853	0.509	0.449
Chmp6	0.62612	0.919136	-0.293016	-0.0949412	0.235	0.188
Chmp7	0.687118	0.894824	-0.207706	-0.139628	0.205	0.191
Chn1	0.710335	0.804315	-0.09398	0.619396	0.169	0.105
Chordc1	0.736264	0.849644	-0.11338	0.438768	0.295	0.206
Chp1	0.695757	0.871077	-0.17532	0.292864	0.285	0.209
Chpf	0.695828	0.759189	-0.0633603	0.559338	0.121	0.073
Chpt1	0.685886	0.797828	-0.111942	1.21594	0.326	0.152
Chrac1	0.591776	0.784446	-0.19267	0.193915	0.566	0.426
Chsy1	0.598922	0.575868	0.0230537	1.62905	0.319	0.108
Chtf8	0.659834	0.861256	-0.201423	0.279897	0.336	0.235
Chtop	0.555475	0.745908	-0.190433	0.139488	0.694	0.609
Chuk	0.685559	0.828144	-0.142586	0.952586	0.237	0.119
Churc1	0.561151	0.753017	-0.191866	0.0548474	0.79	0.727
Ciao1	0.887207	0.991532	-0.104326	-0.239449	0.14	0.144
Ciapin1	0.745892	0.817772	-0.0718801	-0.242629	0.424	0.404
Cib1	0.865048	0.874736	-0.00968782	-0.152313	0.195	0.194
Cib2	0.765399	1.13966	-0.374257	0.044084	0.072	0.061
Cic	0.656407	0.602151	0.0542566	1.50046	0.257	0.093
Cinp	0.70512	0.949797	-0.244677	-0.282897	0.305	0.283
Cipc	0.73106	0.883824	-0.152763	1.01969	0.23	0.114
Cir1	0.830368	0.828014	0.00235478	0.102726	0.161	0.141
Cirbp	0.665259	0.792227	-0.126967	-0.129167	0.565	0.537
Cisd1	0.465334	0.70679	-0.241456	0.119404	0.888	0.82
Cisd2	0.589556	0.84008	-0.250524	0.576476	0.743	0.532
Cisd3	0.772911	0.957541	-0.18463	-0.224297	0.364	0.342
Cited1	1.27257	1.18406	0.0885056	-1.06415	0.528	0.702
Cited2	0.737244	0.97047	-0.233226	0.124966	0.379	0.279
Cited4	0.785122	0.941723	-0.156601	-0.115857	0.271	0.229
Ciz1	0.712154	0.760532	-0.0483772	0.551642	0.148	0.094
Ckap2	0.866825	0.885281	-0.0184557	0.221622	0.173	0.145
Ckap2l	0.880499	1.06501	-0.184514	0.285288	0.191	0.139
Ckap4	0.598468	0.872623	-0.274155	0.778319	0.749	0.506
Ckap5	0.702688	0.78535	-0.082662	1.20779	0.375	0.177
Ckb	0.700555	0.75554	-0.0549842	-0.507941	0.769	0.861
Ckm	1.04541	1.06059	-0.0151833	-0.415348	0.072	0.093
Cks1b	0.5341	0.681346	-0.147246	-0.111858	0.914	0.954
Cks2	0.944282	1.06901	-0.124731	-0.314062	0.717	0.832
Clasp1	0.614015	0.807665	-0.19365	1.29763	0.566	0.261
Clasp2	0.723145	0.688285	0.0348599	0.905378	0.126	0.068
Clasrp	0.750546	0.760709	-0.0101635	0.551044	0.102	0.07
Clcn3	0.676359	0.716458	-0.0400991	1.46743	0.316	0.12
Clcn4	0.664571	0.641728	0.0228435	1.02435	0.265	0.131
Clcn5	0.667675	0.734867	-0.0671926	1.62905	0.436	0.16
Cldnd1	0.600528	0.856611	-0.256084	1.17224	0.648	0.263
Clic1	0.502615	0.60732	-0.104705	-0.242984	0.918	0.975
Clic4	0.506069	0.817782	-0.311713	0.947567	0.89	0.631
Clint1	0.640954	0.721541	-0.0805869	1.26265	0.371	0.162
Clip1	0.665531	0.671728	-0.00619699	1.60157	0.378	0.142
Clip4	0.689383	0.851449	-0.162066	0.517154	0.302	0.205
Clk1	0.688512	0.660678	0.0278339	0.909154	0.342	0.181
Clk3	0.699033	0.939247	-0.240213	0.135582	0.201	0.144
Clk4	0.685003	0.877942	-0.192939	0.403043	0.191	0.125
Cln5	0.669131	0.778549	-0.109417	0.714294	0.146	0.083
Cln6	0.801599	0.72613	0.0754689	0.351513	0.11	0.088
Cln8	0.792222	0.865853	-0.0736315	0.68619	0.116	0.067
Clns1a	0.712094	0.81683	-0.104736	-0.150699	0.568	0.56
Clock	0.60052	0.569337	0.0311826	1.35313	0.253	0.101
Clpb	0.607749	0.845543	-0.237794	0.425513	0.158	0.104
Clpp	0.715891	0.840653	-0.124763	-0.410036	0.387	0.392
Clptm1	0.698322	0.782036	-0.0837134	0.842704	0.265	0.132
Clptm1l	0.631513	0.779361	-0.147849	0.88758	0.379	0.195
Clpx	0.660071	0.854634	-0.194563	0.313432	0.253	0.181
Clspn	0.741084	0.838877	-0.0977935	1.1576	0.158	0.075
Clstn1	0.804607	0.766097	0.03851	0.819017	0.168	0.092
Clta	0.535724	0.713309	-0.177585	-0.118069	0.856	0.911
Cltb	0.748112	0.871306	-0.123195	-0.577597	0.249	0.302
Cltc	0.535386	0.798334	-0.262948	1.10787	0.819	0.453
Clu	1.13066	1.29909	-0.168438	0.775619	0.214	0.126
Cluap1	0.822375	1.05972	-0.237348	0.0555797	0.092	0.08
Cluh	0.655241	0.792494	-0.137253	0.971153	0.427	0.248
Clybl	0.785608	0.884355	-0.098747	-0.606657	0.255	0.313
Cmas	0.672054	0.818013	-0.145959	-0.328555	0.552	0.674
Cmbl	0.86133	1.04328	-0.181946	0.175874	0.09	0.073
Cmc1	0.71332	0.901265	-0.187944	0.248443	0.307	0.238
Cmc2	0.579793	0.773819	-0.194026	0.118239	0.766	0.634
Cmc4	0.787992	1.02454	-0.236549	-0.114773	0.141	0.122
Cmpk1	0.720315	0.880757	-0.160443	-0.365362	0.503	0.566
Cmss1	0.779494	0.883453	-0.10396	-0.0928516	0.164	0.156
Cmtm3	1.00501	1.07281	-0.0678028	0.587226	0.125	0.068
Cmtm7	0.61983	0.867256	-0.247426	0.543039	0.589	0.331
Cnbp	0.441573	0.54424	-0.102667	-0.452408	0.947	0.989
Cndp2	0.71233	0.948994	-0.236664	-0.287015	0.129	0.132
Cnep1r1	0.757869	0.881746	-0.123877	0.659635	0.279	0.163
Cnih1	0.564541	0.821986	-0.257444	0.229665	0.803	0.742
Cnih4	0.607221	0.874469	-0.267248	0.422755	0.779	0.637
Cnn1	0.553331	0.723006	-0.169675	-0.325633	0.785	0.77
Cnn2	0.500906	0.631623	-0.130717	-0.0995926	0.922	0.955
Cnn3	0.603595	0.73925	-0.135655	-0.310011	0.793	0.897
Cnot1	0.656384	0.764688	-0.108304	1.24769	0.467	0.215
Cnot10	0.678115	0.83111	-0.152995	0.256003	0.144	0.109
Cnot11	0.746073	0.908704	-0.16263	-0.234565	0.211	0.199
Cnot2	0.717375	0.836484	-0.119109	0.215258	0.295	0.223
Cnot3	0.695435	0.856837	-0.161402	0.824597	0.226	0.119
Cnot4	0.661664	0.794646	-0.132982	0.682289	0.392	0.221
Cnot6	0.570249	0.787241	-0.216992	1.3958	0.684	0.243
Cnot6l	0.668644	0.913714	-0.24507	0.982683	0.287	0.133
Cnot7	0.704119	0.890852	-0.186733	0.0592751	0.449	0.364
Cnot8	0.625216	0.901365	-0.276149	0.120435	0.219	0.172
Cnot9	0.727781	0.774057	-0.0462754	0.573337	0.142	0.09
Cnp	0.74394	0.98643	-0.24249	-0.194076	0.09	0.083
Cnppd1	0.803398	0.974314	-0.170916	0.390887	0.13	0.086
Cnpy2	0.560314	0.77108	-0.210766	0.203524	0.807	0.791
Cnpy3	0.65256	0.688863	-0.0363036	0.803821	0.17	0.095
Cnst	0.827105	0.72399	0.103115	0.96247	0.144	0.076
Cntrl	0.762687	0.803005	-0.0403185	1.33879	0.181	0.071
Coa3	0.485289	0.662441	-0.177151	0.0087241	0.898	0.926
Coa4	0.704483	0.932705	-0.228222	0.124678	0.237	0.193
Coa5	0.633671	0.90135	-0.267679	0.503235	0.398	0.259
Coa6	0.73464	0.829665	-0.0950246	0.0114332	0.415	0.357
Coa7	0.820787	0.913156	-0.0923685	0.369959	0.241	0.17
Coasy	0.836966	0.842967	-0.00600095	0.492545	0.146	0.095
Cobl	0.859703	0.965711	-0.106007	0.268252	0.235	0.195
Cog2	0.633094	0.794041	-0.160947	0.187341	0.085	0.067
Cog4	0.728708	0.932756	-0.204049	-0.0864475	0.198	0.171
Cog5	0.699243	0.787934	-0.0886914	0.760291	0.222	0.129
Cog6	0.738217	0.874382	-0.136165	0.31395	0.258	0.196
Cog7	0.651873	0.746232	-0.0943589	0.00641361	0.078	0.073
Cog8	0.75017	0.905377	-0.155207	-0.205436	0.286	0.266
Coil	0.720668	0.958936	-0.238268	0.352039	0.152	0.107
Col12a1	0.935046	0.886509	0.0485377	1.23275	0.138	0.064
Col18a1	0.79462	0.940859	-0.146238	0.455398	0.428	0.359
Col1a2	1.56029	1.47246	0.0878313	1.1866	0.253	0.059
Col2a1	0.906751	1.01406	-0.107314	1.55386	0.387	0.138
Col3a1	1.47638	1.48579	-0.00940384	-0.0275101	0.312	0.367
Col4a1	0.621661	0.813132	-0.191471	1.06327	0.691	0.386
Col4a2	0.69187	0.732692	-0.0408218	2.01852	0.555	0.144
Col4a3bp	0.689385	0.713754	-0.0243696	1.23312	0.206	0.089
Col4a5	0.638093	0.691049	-0.0529553	1.45293	0.386	0.153
Col5a1	0.874628	0.810406	0.0642222	1.51907	0.186	0.071
Colec12	0.860519	0.808319	0.0522	0.963466	0.141	0.075
Colgalt1	0.709522	0.673734	0.0357881	1.29678	0.281	0.123
Commd1	0.629632	0.756179	-0.126548	-0.479058	0.737	0.854
Commd10	0.805566	0.86779	-0.0622242	-0.403904	0.295	0.308
Commd2	0.74199	0.89676	-0.15477	-0.0343731	0.331	0.269
Commd3	0.757896	0.872402	-0.114505	-0.344365	0.528	0.569
Commd4	0.773951	0.920176	-0.146226	-0.136153	0.253	0.23
Commd6	0.613666	0.818171	-0.204505	0.232777	0.58	0.396
Commd7	0.768785	0.888258	-0.119473	-0.117197	0.277	0.246
Commd8	0.656701	0.882324	-0.225623	-0.103988	0.4	0.334
Commd9	0.720966	0.954517	-0.233551	-0.518774	0.202	0.227
Comt	0.621786	0.777201	-0.155415	0.869141	0.535	0.265
Comtd1	0.759894	0.935113	-0.17522	-0.0603112	0.21	0.186
Cop1	0.667676	0.879171	-0.211495	0.825523	0.354	0.19
Copa	0.622446	0.807855	-0.185408	0.670176	0.613	0.327
Copb1	0.698685	0.857689	-0.159003	0.862189	0.451	0.214
Copb2	0.638013	0.845307	-0.207294	0.0884781	0.576	0.456
Cope	0.641036	0.720483	-0.0794466	-0.666068	0.754	0.901
Copg1	0.636541	0.905139	-0.268598	-0.369074	0.372	0.336
Copg2	0.808551	0.9638	-0.155249	-0.148561	0.195	0.19
Coprs	0.698231	0.808364	-0.110133	0.234669	0.477	0.395
Cops2	0.639665	0.837048	-0.197383	-0.311758	0.544	0.543
Cops3	0.668945	0.844137	-0.175192	-0.291933	0.493	0.466
Cops4	0.68768	0.763568	-0.0758888	-0.464002	0.626	0.743
Cops5	0.605039	0.783031	-0.177993	-0.722729	0.653	0.782
Cops6	0.67779	0.706908	-0.0291179	-0.772868	0.719	0.9
Cops7a	0.652386	0.787465	-0.135079	-0.353864	0.483	0.499
Cops7b	0.765675	0.827186	-0.0615108	0.562243	0.217	0.143
Cops8	0.652716	0.799772	-0.147055	-0.257297	0.648	0.689
Cops9	0.480798	0.630115	-0.149316	-0.414979	0.904	0.96
Copz1	0.774329	0.841292	-0.0669626	-0.537721	0.523	0.671
Copz2	0.777263	0.898386	-0.121123	-0.20553	0.324	0.299
Coq10a	0.916323	0.936837	-0.0205138	-0.0784	0.086	0.088
Coq10b	0.766355	0.986233	-0.219878	-0.23345	0.161	0.15
Coq2	0.665451	0.867378	-0.201926	0.268871	0.463	0.345
Coq3	0.77377	0.867247	-0.093477	-0.345862	0.101	0.113
Coq4	0.798399	1.0318	-0.233399	-0.542065	0.146	0.171
Coq5	0.704843	0.82361	-0.118767	-0.00332533	0.399	0.352
Coq6	0.859192	0.920667	-0.0614749	-0.574135	0.169	0.213
Coq7	0.587319	0.745262	-0.157944	-0.376196	0.59	0.62
Coq9	0.644091	0.846057	-0.201966	-0.276594	0.5	0.457
Coro1b	0.751849	0.920302	-0.168453	-0.246044	0.223	0.208
Coro1c	0.686793	0.896672	-0.209879	0.340895	0.444	0.288
Coro6	0.767543	0.921486	-0.153944	-0.107919	0.225	0.221
Cotl1	0.81867	1.07489	-0.256223	-0.0667441	0.299	0.259
Cox10	0.677902	0.829244	-0.151342	0.747441	0.33	0.201
Cox11	0.762721	0.829838	-0.0671172	-0.0481097	0.202	0.194
Cox14	0.452572	0.638741	-0.186169	0.0729122	0.927	0.939
Cox15	0.722055	0.871464	-0.149409	-0.0628312	0.152	0.14
Cox17	0.475146	0.612352	-0.137206	-0.471888	0.904	0.96
Cox18	0.642799	0.87532	-0.232522	-0.00031009	0.149	0.129
Cox19	0.772242	0.905513	-0.13327	0.109128	0.367	0.291
Cox20	0.508644	0.727183	-0.21854	-0.317755	0.82	0.844
Cox4i1	0.136352	0.228315	-0.0919627	0.173285	1	1
Cox4i2	1.2344	1.47703	-0.242628	1.20989	0.168	0.071
Cox5a	0.117451	0.16724	-0.0497891	-0.0743755	1	1
Cox5b	0.180654	0.202949	-0.0222954	-0.255928	1	1
Cox6a1	0.277384	0.539769	-0.262385	0.251004	1	0.993
Cox6a2	0.583159	0.695983	-0.112824	0.0726288	0.832	0.89
Cox6b1	0.153734	0.158862	-0.00512789	-0.335728	1	1
Cox6b2	0.882901	0.99008	-0.107179	-0.051885	0.125	0.101
Cox6c	0.183849	0.257692	-0.0738426	0.0253021	1	0.999
Cox7a1	0.635517	0.779561	-0.144044	-0.43907	0.63	0.629
Cox7a2	0.161541	0.250129	-0.0885889	0.00530134	1	1
Cox7a2l	0.272548	0.360188	-0.0876401	-0.106673	0.999	1
Cox7b	0.216642	0.214962	0.0016798	-0.124363	1	1
Cox7c	0.172714	0.171558	0.00115586	-0.190251	1	1
Cox8a	0.128235	0.161464	-0.0332293	0.125599	1	1
Cox8b	0.929425	1.2082	-0.278774	-0.767471	0.093	0.13
Cpd	0.704781	0.622631	0.0821498	1.68282	0.315	0.113
Cpe	0.811965	0.776662	0.0353029	0.513127	0.235	0.158
Cpeb2	0.684072	0.539897	0.144175	1.01152	0.165	0.088
Cpeb3	0.739426	0.823164	-0.0837377	0.629047	0.108	0.071
Cpeb4	0.606695	0.728699	-0.122005	1.22753	0.282	0.124
Cpne3	0.727075	0.842738	-0.115663	0.650263	0.279	0.167
Cpne5	0.93303	1.00305	-0.0700212	0.408138	0.281	0.22
Cpox	0.714548	0.867861	-0.153313	0.602957	0.271	0.17
Cpped1	0.699887	1.02869	-0.328804	0.266476	0.242	0.173
Cpq	0.761208	1.07502	-0.31381	-0.0606133	0.106	0.089
Cpsf2	0.704973	0.801594	-0.0966209	0.602574	0.388	0.249
Cpsf3	0.768463	1.01298	-0.244515	-0.741322	0.142	0.181
Cpsf4	0.800033	0.903369	-0.103336	0.0744577	0.113	0.089
Cpsf6	0.6211	0.806822	-0.185722	0.558534	0.517	0.311
Cpsf7	0.726693	0.678847	0.0478454	0.824177	0.182	0.105
Cpt2	0.740009	0.958932	-0.218923	-0.48712	0.174	0.202
Cr1l	0.725684	0.835201	-0.109518	1.03903	0.209	0.089
Cradd	0.782132	1.00674	-0.224609	-0.247571	0.073	0.074
Crat	0.639072	0.908742	-0.26967	0.0912491	0.251	0.202
Crbn	0.677548	1.09158	-0.41403	-0.445916	0.089	0.095
Crcp	0.846484	0.939764	-0.0932791	-0.0462267	0.14	0.126
Creb1	0.717422	0.780928	-0.0635057	0.989988	0.259	0.125
Creb3	0.940697	0.805762	0.134935	0.228509	0.108	0.09
Creb3l2	0.676736	0.793937	-0.117201	1.76811	0.589	0.175
Creb5	0.860018	0.905848	-0.04583	0.808956	0.237	0.138
Crebbp	0.671381	0.671572	-0.00019167	1.67905	0.424	0.158
Creg1	0.848872	0.807529	0.0413427	-0.13301	0.176	0.202
Creld1	0.683536	0.879131	-0.195595	0.984763	0.278	0.132
Creld2	0.819587	0.862545	-0.0429582	1.22836	0.274	0.124
Crem	0.744546	1.03929	-0.294741	0.00501446	0.097	0.08
Crip1	0.573824	0.777726	-0.203902	0.214215	0.936	0.942
Crip2	0.273533	0.267354	0.00617827	-0.445177	0.993	0.999
Cript	0.590418	0.784132	-0.193714	-0.130019	0.721	0.754
Crk	0.622081	0.769022	-0.146941	0.98784	0.572	0.317
Crkl	0.687561	0.723856	-0.0362947	0.89698	0.198	0.102
Crlf3	0.780974	0.765373	0.0156009	1.34441	0.241	0.097
Crls1	0.676305	0.556156	0.120148	1.02804	0.158	0.089
Crnkl1	0.660958	0.892947	-0.231989	-0.0162886	0.14	0.113
Crot	0.685647	0.98963	-0.303983	0.0230662	0.177	0.144
Crtap	0.708314	0.7576	-0.0492867	0.353105	0.226	0.162
Crtc3	0.704101	0.632065	0.0720366	1.12925	0.166	0.083
Cry1	0.874824	0.919634	-0.0448103	-0.0583632	0.082	0.083
Cryab	0.242467	0.231547	0.01092	-0.304114	0.991	1
Crybg3	0.710423	0.648158	0.062265	1.81288	0.374	0.132
Cryz	0.757599	0.924986	-0.167387	0.238587	0.089	0.065
Cryzl1	0.751576	0.91265	-0.161073	-0.511614	0.182	0.207
Cryzl2	0.775513	1.03039	-0.254877	-0.361431	0.162	0.172
Cs	0.505303	0.644575	-0.139272	0.016786	0.888	0.923
Csad	0.776586	0.96188	-0.185295	0.641537	0.132	0.075
Csde1	0.482893	0.818167	-0.335274	0.94744	0.944	0.765
Cse1l	0.60165	0.724021	-0.122371	0.708217	0.396	0.236
Csf2ra	0.833617	0.64285	0.190767	0.723683	0.14	0.091
Csk	0.698043	0.912253	-0.21421	0.29356	0.247	0.169
Csnk1a1	0.457484	0.689323	-0.231839	0.554131	0.953	0.926
Csnk1d	0.677243	0.893806	-0.216563	0.146105	0.375	0.284
Csnk1e	0.541854	0.807809	-0.265955	1.20842	0.618	0.237
Csnk1g1	0.826777	0.665101	0.161676	1.10637	0.152	0.076
Csnk1g2	0.662127	0.639785	0.0223427	1.6494	0.338	0.122
Csnk1g3	0.679523	0.862465	-0.182942	0.653376	0.311	0.177
Csnk2a1	0.573941	0.757912	-0.183971	1.1451	0.695	0.311
Csnk2a2	0.683986	0.620699	0.0632874	1.29363	0.302	0.13
Csnk2b	0.698274	0.815978	-0.117703	-0.536562	0.638	0.788
Cspg4	0.775347	0.526943	0.248404	1.76213	0.237	0.09
Cspp1	0.772366	0.657734	0.114632	1.8995	0.235	0.07
Csrp1	0.662639	0.723376	-0.0607376	-0.501327	0.805	0.91
Csrp2	0.60487	0.694825	-0.0899546	0.520024	0.967	0.976
Csrp3	0.230057	0.196409	0.0336476	-0.233245	0.992	1
Cst3	0.560405	1.04892	-0.488518	0.649185	0.963	0.88
Cstb	0.709558	0.836736	-0.127178	-0.204095	0.613	0.669
Cstf1	0.800411	0.827447	-0.0270359	0.436401	0.176	0.123
Cstf2	0.647096	0.742534	-0.0954377	0.715461	0.195	0.113
Cstf2t	0.718302	0.83065	-0.112348	0.601434	0.23	0.142
Cstf3	0.634609	0.833837	-0.199228	0.448474	0.359	0.24
Ctbp1	0.604004	0.767992	-0.163988	-0.402834	0.75	0.867
Ctbp2	0.635146	0.828192	-0.193046	0.566986	0.282	0.176
Ctc1	0.778988	0.699883	0.0791056	0.890433	0.188	0.106
Ctcf	0.682101	0.763701	-0.0815998	1.59383	0.556	0.175
Ctdnep1	0.711768	0.709005	0.0027629	1.27871	0.334	0.138
Ctdsp1	0.671086	0.798047	-0.126961	0.389333	0.324	0.238
Ctdsp2	0.643719	0.805979	-0.162259	0.753956	0.4	0.223
Ctdspl2	0.654753	0.836727	-0.181974	0.836851	0.316	0.174
Ctgf	1.12208	0.989121	0.132964	0.926028	0.223	0.124
Ctnna1	0.536723	0.784993	-0.24827	0.408921	0.844	0.731
Ctnna3	0.662501	0.681526	-0.0190254	0.959798	0.217	0.116
Ctnnal1	0.747917	0.775889	-0.0279716	0.233118	0.112	0.088
Ctnnb1	0.50998	0.823681	-0.313702	0.506394	0.894	0.795
Ctnnbip1	0.677801	0.869238	-0.191437	0.45396	0.549	0.313
Ctnnbl1	0.899099	0.912833	-0.013734	-0.0713932	0.181	0.165
Ctnnd1	0.602499	0.77942	-0.176921	0.971934	0.513	0.261
Ctps	0.761294	0.840704	-0.0794099	-0.260593	0.339	0.334
Ctps2	0.875672	0.924352	-0.0486799	-0.341807	0.108	0.126
Ctr9	0.720307	0.780688	-0.0603806	0.857671	0.246	0.132
Ctsa	0.68408	0.866614	-0.182533	0.526948	0.295	0.184
Ctsb	0.593196	0.901907	-0.308712	0.473868	0.798	0.727
Ctsc	0.842282	1.02717	-0.184885	0.122694	0.098	0.081
Ctsd	0.677655	0.916086	-0.238431	0.490983	0.678	0.575
Ctsl	0.766043	0.927432	-0.161389	0.42439	0.658	0.6
Ctsz	0.642391	0.865512	-0.223122	0.531749	0.238	0.135
Cttn	0.614324	0.878089	-0.263766	0.405057	0.382	0.242
Cttnbp2nl	0.714937	0.847893	-0.132956	1.09522	0.261	0.123
Ctu2	0.809833	0.881223	-0.07139	-0.241318	0.076	0.077
Ctxn1	0.710862	0.992593	-0.281731	0.302546	0.198	0.131
Cuedc1	0.696184	0.833132	-0.136948	0.828887	0.217	0.119
Cuedc2	0.724423	0.846271	-0.121848	-0.24983	0.367	0.355
Cul1	0.5628	0.773167	-0.210367	0.667563	0.733	0.45
Cul2	0.704536	0.895763	-0.191227	0.427812	0.309	0.211
Cul3	0.609426	0.760568	-0.151142	1.29245	0.461	0.199
Cul4a	0.704137	0.896707	-0.19257	-0.0191098	0.364	0.314
Cul4b	0.848038	0.840909	0.00712824	0.568292	0.101	0.066
Cul5	0.613564	0.779681	-0.166116	1.15031	0.399	0.185
Cul7	0.778068	0.720684	0.0573839	1.18119	0.246	0.116
Cuta	0.564351	0.776016	-0.211665	-0.187819	0.707	0.725
Cux1	0.55876	0.8384	-0.27964	1.27067	0.618	0.248
Cwc15	0.564151	0.728664	-0.164513	-0.166263	0.806	0.849
Cwc22	0.617423	0.828831	-0.211408	0.66438	0.15	0.087
Cwc25	0.792353	0.988434	-0.19608	0.430267	0.101	0.065
Cwc27	0.640712	0.872837	-0.232125	0.0300088	0.16	0.134
Cwf19l2	0.612652	0.767847	-0.155195	0.806351	0.176	0.09
Cxadr	0.628083	0.681751	-0.0536679	1.24376	0.368	0.159
Cxcl12	0.964645	1.06712	-0.102479	1.01421	0.38	0.203
Cxxc1	0.759899	0.925687	-0.165788	0.124883	0.166	0.133
Cxxc5	0.637203	0.858774	-0.221571	0.842239	0.432	0.236
Cyb5a	0.630726	0.769057	-0.138331	-0.0328606	0.753	0.826
Cyb5b	0.622192	0.790916	-0.168725	0.259383	0.475	0.347
Cyb5r1	0.725681	0.562416	0.163265	1.17035	0.199	0.094
Cyb5r3	0.66936	0.977689	-0.308329	0.220729	0.657	0.556
Cyb5r4	0.71499	0.886809	-0.171819	-0.175991	0.342	0.304
Cyba	0.69074	0.887156	-0.196416	0.462575	0.657	0.456
Cyc1	0.348269	0.373683	-0.0254147	-0.494749	0.983	0.998
Cycs	0.139408	0.160908	-0.0214998	-0.506419	1	1
Cyfip1	0.848175	0.846678	0.00149619	0.846403	0.15	0.079
Cyhr1	0.637164	0.661509	-0.0243454	1.27674	0.326	0.146
Cyld	0.857391	0.84635	0.011041	0.724806	0.117	0.073
Cyp20a1	0.786361	0.710853	0.0755079	1.00302	0.134	0.07
Cyp51	0.643465	0.741269	-0.0978042	1.13743	0.273	0.121
Cyr61	0.931648	1.05268	-0.121029	0.535937	0.379	0.186
Cystm1	0.815369	1.01866	-0.203291	0.211841	0.423	0.334
Cyth1	0.795848	0.862588	-0.0667397	0.0947101	0.101	0.086
Cyth2	0.777966	0.925949	-0.147982	-0.23345	0.259	0.241
Cyth3	0.683172	0.934681	-0.251509	0.800415	0.145	0.074
D030056L22Rik	0.710594	0.909215	-0.198621	-0.139058	0.184	0.162
D10Jhu81e	0.68953	0.873792	-0.184261	-0.353369	0.404	0.39
D10Wsu102e	0.794515	0.748474	0.0460407	1.45621	0.214	0.088
D17Wsu92e	0.654135	0.845355	-0.191219	1.24088	0.307	0.126
D3Ertd751e	0.732657	0.877993	-0.145336	0.655682	0.177	0.111
D430042O09Rik	0.618436	0.660382	-0.0419468	0.718314	0.122	0.071
D5Ertd579e	0.630491	0.672574	-0.0420823	1.54158	0.392	0.153
D830030K20Rik	0.874698	1.06716	-0.192465	-0.214351	0.302	0.278
D8Ertd738e	0.396535	0.600362	-0.203827	-0.0451419	0.973	0.985
Daam1	0.61233	0.716008	-0.103678	1.52279	0.497	0.206
Dab2	0.827272	0.984536	-0.157264	0.943155	0.14	0.064
Dab2ip	0.648075	0.771092	-0.123017	1.57144	0.441	0.174
Dact3	0.702161	0.805357	-0.103196	1.1249	0.348	0.163
Dad1	0.497078	0.862606	-0.365528	0.273466	0.934	0.885
Dag1	0.542606	0.891763	-0.349157	1.79353	0.803	0.25
Dalrd3	0.757861	0.979323	-0.221462	0.141601	0.116	0.089
Dap	0.82689	0.952536	-0.125646	-0.192293	0.31	0.276
Dap3	0.700146	0.845893	-0.145747	0.121286	0.41	0.316
Dapk3	0.752728	0.92222	-0.169492	-0.0240491	0.355	0.288
Dapp1	0.707181	0.848129	-0.140948	0.247617	0.089	0.071
Dars	0.758781	0.858489	-0.0997079	-0.208479	0.328	0.288
Dars2	0.819785	0.870407	-0.0506215	-0.164503	0.082	0.086
Daxx	0.746862	0.871654	-0.124792	0.127852	0.149	0.119
Dazap1	0.64599	0.781797	-0.135807	-0.529746	0.67	0.812
Dazap2	0.643123	0.782382	-0.139258	-0.300709	0.586	0.703
Dbf4	0.73865	0.924912	-0.186262	0.270786	0.273	0.192
Dbi	0.355583	0.470386	-0.114803	-0.187261	0.98	0.991
Dbn1	0.771497	0.868026	-0.0965286	0.53507	0.109	0.063
Dbnl	0.640621	0.846808	-0.206187	0.0551817	0.352	0.273
Dbp	0.72552	0.984781	-0.259261	0.0233255	0.077	0.07
Dbr1	0.675264	0.944067	-0.268802	-0.281157	0.069	0.071
Dbt	0.734381	0.796611	-0.0622299	0.668985	0.282	0.188
Dcaf1	0.692042	0.801835	-0.109793	0.962656	0.173	0.083
Dcaf10	0.926393	0.819077	0.107316	0.629047	0.144	0.099
Dcaf11	0.691078	0.949027	-0.257949	-0.0126386	0.278	0.234
Dcaf12	0.786206	0.758995	0.0272108	0.237167	0.164	0.138
Dcaf12l1	0.975451	0.849481	0.12597	0.66931	0.096	0.07
Dcaf13	0.83696	0.908348	-0.0713876	-0.457797	0.149	0.169
Dcaf17	0.614778	0.814785	-0.200006	0.752195	0.134	0.073
Dcaf4	0.76022	0.95141	-0.19119	-0.124039	0.098	0.095
Dcaf5	0.694307	0.783587	-0.0892803	1.29493	0.186	0.076
Dcaf6	0.757412	0.926162	-0.16875	0.176534	0.106	0.088
Dcaf7	0.609632	0.734968	-0.125337	0.837861	0.302	0.158
Dcaf8	0.655247	0.864012	-0.208765	0.826914	0.504	0.272
Dcakd	0.682235	0.778624	-0.0963888	-0.395812	0.637	0.74
Dcbld2	0.647274	0.693617	-0.0463428	1.41158	0.402	0.164
Dck	0.703771	0.815683	-0.111912	0.751252	0.21	0.125
Dcp1b	0.900832	1.10609	-0.205259	0.463394	0.222	0.159
Dcp2	0.669448	0.775646	-0.106198	1.12488	0.309	0.141
Dcps	0.937641	0.888761	0.0488806	-0.50538	0.229	0.279
Dctd	0.68209	0.834265	-0.152176	0.380226	0.331	0.236
Dctn1	0.649177	0.862694	-0.213517	0.363702	0.32	0.219
Dctn2	0.682284	0.841496	-0.159212	-0.129549	0.588	0.596
Dctn3	0.583664	0.747614	-0.163949	-0.302329	0.759	0.821
Dctn4	0.655291	0.855163	-0.199872	0.883907	0.35	0.179
Dctn5	0.746793	0.904301	-0.157508	-0.203354	0.17	0.157
Dctn6	0.745681	0.833607	-0.0879259	-0.0738213	0.376	0.338
Dctpp1	0.59929	0.741929	-0.142639	-0.0681463	0.834	0.904
Dcun1d1	0.669895	0.839069	-0.169175	0.214009	0.343	0.263
Dcun1d2	0.644067	0.831271	-0.187204	0.466775	0.146	0.1
Dcun1d4	0.785133	0.858287	-0.0731538	0.307118	0.1	0.078
Dcun1d5	0.575815	0.739958	-0.164143	-0.197716	0.755	0.819
Dda1	0.629456	0.893505	-0.264049	0.163108	0.516	0.339
Ddah1	0.698235	0.951354	-0.253119	0.573353	0.468	0.321
Ddah2	0.772695	0.910079	-0.137384	0.00389494	0.602	0.653
Ddb1	0.560169	0.789868	-0.2297	0.286109	0.789	0.744
Ddc	1.00429	1.22849	-0.224197	-0.318831	0.125	0.119
Ddhd1	0.636552	0.662583	-0.0260308	0.813964	0.161	0.086
Ddhd2	0.673948	0.782186	-0.108238	1.15127	0.157	0.069
Ddi2	0.666944	0.819202	-0.152258	1.20033	0.314	0.139
Ddit3	0.731379	0.90709	-0.17571	0.592052	0.168	0.107
Ddit4	0.800284	0.856444	-0.0561594	0.18544	0.088	0.067
Ddost	0.739028	0.878607	-0.139579	-0.0481323	0.553	0.597
Ddr1	0.620044	0.829335	-0.209291	1.12862	0.508	0.24
Ddrgk1	0.675072	0.881056	-0.205984	0.502355	0.227	0.131
Ddt	0.679794	0.924308	-0.244515	0.203186	0.327	0.238
Ddx1	0.675307	0.838656	-0.163349	-0.134319	0.489	0.449
Ddx10	0.73293	0.87625	-0.14332	0.45551	0.152	0.099
Ddx17	0.567911	0.836232	-0.268321	1.59309	0.811	0.281
Ddx18	0.766773	0.879241	-0.112468	-0.271614	0.265	0.252
Ddx19a	0.733714	0.850518	-0.116805	-0.0294852	0.237	0.209
Ddx20	0.797646	0.846401	-0.0487552	-0.12041	0.08	0.082
Ddx21	0.648372	0.851913	-0.203541	0.620086	0.315	0.188
Ddx24	0.655925	0.857853	-0.201928	0.485081	0.593	0.338
Ddx27	0.71963	0.934904	-0.215274	0.815059	0.254	0.129
Ddx39	0.846026	0.924548	-0.0785214	-1.04197	0.366	0.627
Ddx39b	0.651808	0.77413	-0.122321	-0.638702	0.727	0.877
Ddx3x	0.567194	0.812868	-0.245674	0.953934	0.802	0.508
Ddx41	0.713362	0.863659	-0.150296	0.216921	0.141	0.105
Ddx42	0.610013	0.787019	-0.177006	1.42907	0.496	0.17
Ddx46	0.58465	0.779114	-0.194464	1.42091	0.661	0.234
Ddx47	0.78663	0.913663	-0.127033	-0.158147	0.189	0.177
Ddx49	0.733995	0.824082	-0.0900877	0.284135	0.148	0.119
Ddx5	0.42282	0.579836	-0.157015	-0.18734	0.96	0.982
Ddx50	0.591104	0.806139	-0.215035	0.453458	0.719	0.534
Ddx52	0.7932	0.911688	-0.118488	0.268105	0.206	0.147
Ddx54	0.652709	0.847508	-0.194799	0.286578	0.287	0.202
Ddx56	0.852351	0.928241	-0.0758899	-0.512786	0.132	0.156
Ddx6	0.597117	0.774887	-0.17777	1.59974	0.648	0.214
Deaf1	0.676708	0.874772	-0.198063	0.217851	0.113	0.083
Decr1	0.750158	0.947682	-0.197524	-0.647399	0.245	0.279
Decr2	0.774575	0.954328	-0.179753	-0.42158	0.15	0.175
Dedd	0.711218	1.03266	-0.321445	-0.0162886	0.136	0.114
Def8	0.749638	0.93226	-0.182621	0.211728	0.169	0.133
Degs1	0.694757	0.825699	-0.130942	0.696657	0.367	0.217
Dek	0.611455	0.798032	-0.186577	0.186978	0.839	0.873
Dennd1b	0.696449	0.656694	0.039755	1.33954	0.197	0.082
Dennd5a	0.681972	0.799703	-0.117731	1.0515	0.367	0.171
Dennd5b	0.785675	0.793392	-0.0077168	1.21858	0.165	0.073
Dennd6a	0.720641	0.792356	-0.0717149	0.463556	0.197	0.135
Denr	0.533714	0.732492	-0.198778	-0.236349	0.798	0.84
Depdc1a	0.827826	1.02157	-0.193744	0.31568	0.16	0.108
Dera	0.670218	0.927871	-0.257653	0.0958829	0.303	0.235
Derl1	0.669456	0.768067	-0.0986113	0.848056	0.295	0.146
Derl2	0.665817	0.830258	-0.164441	0.690886	0.168	0.086
Des	0.338708	0.484565	-0.145857	-0.106603	0.967	0.979
Desi1	0.673329	0.931389	-0.25806	0.126893	0.267	0.196
Desi2	0.579274	0.783595	-0.204321	0.99506	0.609	0.337
Dexi	0.799097	0.813824	-0.0147269	0.0573199	0.162	0.143
Dffa	0.737813	0.748149	-0.0103363	0.715346	0.173	0.104
Dgcr14	0.749149	0.911329	-0.16218	-0.0490254	0.101	0.091
Dgcr2	0.610044	0.678957	-0.0689125	1.13271	0.225	0.105
Dgcr6	0.711412	0.83584	-0.124428	0.293094	0.368	0.263
Dgcr8	0.648645	0.682786	-0.0341414	0.913255	0.174	0.092
Dgkd	0.820524	0.780315	0.0402088	0.778102	0.174	0.1
Dgkh	0.6481	0.626232	0.0218678	1.53389	0.193	0.071
Dgkk	0.756226	0.913402	-0.157176	1.0396	0.207	0.101
Dgkz	0.745385	0.677256	0.0681293	1.32479	0.235	0.099
Dguok	0.703003	0.891928	-0.188924	0.0059489	0.239	0.199
Dhcr24	0.628075	0.73375	-0.105675	1.18264	0.344	0.156
Dhcr7	0.803752	0.705192	0.0985606	0.521243	0.125	0.09
Dhdds	0.89274	1.0146	-0.121864	0.148615	0.132	0.108
Dhfr	0.802451	0.878935	-0.0764835	-0.118326	0.21	0.201
Dhodh	0.748144	0.868668	-0.120525	-0.270427	0.124	0.127
Dhps	0.711385	0.864874	-0.15349	-0.179472	0.194	0.189
Dhrs1	0.674963	0.891874	-0.216911	-0.0540459	0.261	0.225
Dhrs4	0.817291	0.956281	-0.138989	-0.538332	0.241	0.274
Dhrs7	0.994857	1.12366	-0.128805	-0.0239802	0.126	0.113
Dhrs7b	0.673377	0.745063	-0.0716859	1.01861	0.15	0.07
Dhx15	0.644536	0.702693	-0.0581568	0.629047	0.391	0.254
Dhx29	0.691767	0.894714	-0.202946	0.874699	0.211	0.105
Dhx30	0.64939	0.766841	-0.11745	0.799979	0.342	0.198
Dhx32	0.906307	0.950255	-0.0439477	0.202782	0.161	0.135
Dhx36	0.626837	0.663608	-0.0367708	1.36991	0.358	0.146
Dhx40	0.834245	0.850523	-0.016277	0.803377	0.132	0.077
Dhx8	0.78934	0.76042	0.0289208	0.264282	0.084	0.067
Dhx9	0.617032	0.719497	-0.102465	1.73505	0.624	0.206
Diablo	0.705554	0.817201	-0.111647	-0.0535473	0.4	0.346
Diaph3	0.704993	0.8129	-0.107907	0.900349	0.188	0.093
Dicer1	0.597209	0.718445	-0.121236	1.54303	0.499	0.19
Dido1	0.638613	0.731422	-0.0928086	1.38424	0.305	0.119
Dimt1	0.824776	0.838779	-0.014003	-0.0230302	0.13	0.123
Dip2b	0.66793	0.671219	-0.00328896	1.10735	0.217	0.106
Dis3	0.84307	0.861409	-0.0183388	0.972251	0.213	0.117
Dkc1	0.825324	0.865678	-0.040354	0.155349	0.242	0.187
Dkk3	0.818686	0.8491	-0.0304142	1.21855	0.346	0.169
Dlat	0.617585	0.779453	-0.161868	-0.281931	0.555	0.518
Dlc1	0.642859	0.799887	-0.157028	1.1241	0.398	0.176
Dld	0.579207	0.773207	-0.194	0.0418013	0.581	0.492
Dlg1	0.693832	0.509798	0.184035	1.41754	0.189	0.079
Dlgap4	0.746409	0.84432	-0.0979119	0.726822	0.314	0.186
Dlgap5	0.700586	1.00365	-0.303066	0.690447	0.168	0.087
Dlst	0.567853	0.748709	-0.180856	0.414179	0.64	0.482
Dmac1	0.579588	0.804977	-0.225389	0.166866	0.721	0.586
Dmac2	0.816206	0.913731	-0.0975258	0.106164	0.267	0.232
Dmap1	0.812336	0.987635	-0.175299	-0.52411	0.136	0.163
Dmd	0.676616	0.647391	0.0292245	1.89307	0.282	0.087
Dmtf1	0.78635	0.855669	-0.0693181	1.0825	0.239	0.113
Dmwd	0.623539	0.676413	-0.0528737	1.18298	0.227	0.102
Dmxl1	0.726738	0.671152	0.0555865	1.22817	0.262	0.12
Dna2	0.812075	0.813198	-0.00112313	0.307118	0.118	0.093
Dnaja1	0.554249	0.708514	-0.154265	-0.335207	0.843	0.932
Dnaja2	0.537039	0.71775	-0.18071	-0.177247	0.815	0.864
Dnaja3	0.754798	0.889576	-0.134778	-0.204684	0.271	0.263
Dnaja4	0.796906	1.08707	-0.290163	0.108214	0.126	0.104
Dnajb1	0.686391	0.944087	-0.257697	0.273285	0.254	0.167
Dnajb11	0.684753	0.88555	-0.200797	0.895635	0.499	0.233
Dnajb12	0.637848	0.716703	-0.0788555	1.09471	0.198	0.088
Dnajb14	0.682453	0.744476	-0.0620239	1.04569	0.305	0.15
Dnajb2	0.708946	1.0172	-0.30825	0.480724	0.176	0.103
Dnajb4	0.68122	0.936736	-0.255517	0.487954	0.29	0.186
Dnajb5	0.749788	1.07346	-0.323675	-0.692882	0.07	0.091
Dnajb6	0.643504	0.819454	-0.17595	-0.351904	0.6	0.705
Dnajb9	0.753953	0.796415	-0.0424621	0.836372	0.144	0.073
Dnajc1	0.66501	0.757436	-0.092426	1.23312	0.178	0.069
Dnajc10	0.635898	0.771981	-0.136083	1.40181	0.338	0.125
Dnajc11	0.723344	0.847815	-0.124471	0.165962	0.262	0.207
Dnajc12	0.847086	0.981359	-0.134274	-0.40198	0.077	0.089
Dnajc13	0.691224	0.670229	0.020995	1.54158	0.289	0.112
Dnajc14	0.692692	0.816508	-0.123816	0.399913	0.144	0.096
Dnajc15	0.485562	0.702306	-0.216744	0.10749	0.888	0.84
Dnajc17	0.866783	1.04883	-0.182045	-0.468986	0.073	0.086
Dnajc18	0.745819	0.676243	0.0695766	1.08043	0.153	0.076
Dnajc19	0.558304	0.773479	-0.215175	0.0416974	0.807	0.788
Dnajc2	0.632338	0.827311	-0.194973	0.273837	0.706	0.551
Dnajc21	0.664114	0.779201	-0.115087	0.685229	0.297	0.168
Dnajc24	0.823513	0.933353	-0.10984	0.074606	0.213	0.178
Dnajc25	0.765528	0.81313	-0.0476022	0.629047	0.154	0.096
Dnajc3	0.726887	0.688417	0.0384698	1.11684	0.245	0.117
Dnajc30	0.76952	0.953739	-0.18422	0.0929936	0.274	0.22
Dnajc4	0.634646	0.866729	-0.232083	0.0314176	0.221	0.176
Dnajc5	0.546323	0.739708	-0.193385	1.19856	0.703	0.328
Dnajc7	0.614978	0.814925	-0.199947	-0.428546	0.555	0.547
Dnajc8	0.579212	0.766277	-0.187065	-0.440342	0.797	0.899
Dnajc9	0.800711	0.893157	-0.0924458	-0.132728	0.504	0.527
Dnal4	0.723043	0.891477	-0.168434	0.276257	0.169	0.119
Dnlz	0.58171	0.755793	-0.174082	0.159403	0.737	0.637
Dnm1l	0.623551	0.786979	-0.163428	0.756392	0.511	0.31
Dnm2	0.737236	0.949572	-0.212336	0.288391	0.215	0.151
Dnmt1	0.736406	0.878394	-0.141988	1.14726	0.435	0.168
Dnmt3a	0.535837	0.813719	-0.277882	1.47829	0.798	0.288
Dnpep	0.761334	0.869916	-0.108582	-0.639258	0.285	0.331
Dnph1	0.791059	0.923691	-0.132633	0.232288	0.15	0.115
Dnttip1	0.712151	0.743689	-0.0315386	0.49231	0.188	0.126
Dnttip2	0.716265	1.00134	-0.285079	0.303471	0.31	0.199
Doc2g	0.89135	1.01875	-0.127397	-0.494012	0.291	0.349
Dock1	0.739766	0.811577	-0.0718108	1.08848	0.146	0.065
Dock6	0.741534	0.919188	-0.177654	0.0696191	0.089	0.067
Dock7	0.686517	0.563587	0.12293	1.62336	0.261	0.098
Dohh	0.695996	0.854085	-0.158089	0.0102771	0.428	0.35
Dok4	0.821712	0.99847	-0.176758	0.961063	0.242	0.117
Donson	0.732632	1.02683	-0.294201	-0.0173165	0.08	0.066
Dot1l	0.644694	0.732672	-0.0879779	1.37051	0.398	0.161
Dpagt1	0.563295	0.861055	-0.297761	0.386004	0.138	0.086
Dpf2	0.731016	0.878251	-0.147235	0.483196	0.352	0.228
Dpf3	0.671279	0.872233	-0.200954	0.694044	0.239	0.144
Dph3	0.551109	0.750395	-0.199286	0.217265	0.803	0.746
Dph5	0.861769	0.753141	0.108629	0.198902	0.101	0.09
Dph6	0.742202	0.643392	0.0988102	0.543317	0.11	0.08
Dpm1	0.816469	0.948501	-0.132033	-0.102848	0.185	0.164
Dpm2	0.757196	0.795667	-0.0384711	0.121859	0.243	0.201
Dpm3	0.682691	0.793223	-0.110532	0.294491	0.346	0.242
Dpp3	0.758602	0.898204	-0.139601	-0.26214	0.33	0.319
Dpp8	0.729263	0.905035	-0.175772	0.99599	0.243	0.117
Dpp9	0.664076	0.951239	-0.287163	-0.270259	0.104	0.107
Dpy19l1	0.654065	0.462375	0.19169	1.27814	0.162	0.071
Dpy30	0.496899	0.680343	-0.183444	-0.155252	0.904	0.934
Dpysl2	0.634507	0.762345	-0.127838	1.34211	0.652	0.255
Dpysl3	0.634837	0.85044	-0.215603	0.646664	0.797	0.479
Dr1	0.739673	0.945328	-0.205655	0.132371	0.16	0.129
Dram2	0.691677	0.835799	-0.144122	0.33832	0.235	0.163
Drap1	0.540432	0.809704	-0.269272	0.233178	0.758	0.669
Drg1	0.763325	0.847921	-0.0845959	-0.827895	0.34	0.498
Drg2	0.766408	0.911388	-0.14498	-0.21895	0.173	0.164
Drosha	0.65688	0.807013	-0.150134	0.693463	0.254	0.142
Dsc2	0.790624	0.756281	0.0343427	0.885822	0.169	0.093
Dscr3	0.970489	0.899529	0.0709605	0.0985318	0.146	0.126
Dsg2	0.732888	0.586878	0.146009	1.14572	0.203	0.101
Dsn1	0.846313	1.1103	-0.263989	-0.492944	0.076	0.088
Dsp	0.572176	0.951876	-0.379701	1.53419	0.705	0.288
Dst	0.61596	0.688443	-0.0724832	1.81161	0.527	0.194
Dstn	0.190372	0.216136	-0.0257638	-0.397083	0.999	1
Dtd1	0.79435	0.906158	-0.111808	-0.0134015	0.214	0.185
Dtd2	0.721376	1.08829	-0.366917	-0.28498	0.133	0.128
Dtl	0.790832	0.856333	-0.0655005	0.940508	0.194	0.095
Dtna	0.81069	0.820262	-0.00957231	-0.449905	0.092	0.118
Dtnbp1	0.794551	0.812971	-0.0184208	-0.0138507	0.29	0.266
Dtwd1	0.792744	0.91572	-0.122976	-0.30007	0.086	0.089
Dtx2	0.854881	0.872517	-0.0176362	0.122985	0.128	0.113
Dtx3	0.668106	0.770633	-0.102527	0.385775	0.211	0.147
Dtymk	0.562964	0.813788	-0.250825	-0.0674113	0.814	0.839
Dus1l	0.736304	0.936136	-0.199832	-0.181292	0.158	0.149
Dus3l	0.711772	0.811802	-0.10003	-0.161235	0.1	0.098
Dusp1	0.79844	0.816356	-0.017916	0.0240184	0.129	0.107
Dusp10	0.693419	0.943499	-0.25008	-0.53654	0.086	0.11
Dusp11	0.562098	0.83227	-0.270171	0.725682	0.364	0.191
Dusp12	0.887623	0.829301	0.058322	0.0969359	0.145	0.132
Dusp16	0.670158	0.660058	0.0101007	0.895562	0.181	0.101
Dusp18	0.767586	0.836025	-0.0684393	0.788623	0.194	0.114
Dusp19	0.927167	0.969153	-0.0419856	0.109268	0.09	0.074
Dusp22	0.770229	0.933234	-0.163005	0.22515	0.144	0.112
Dusp23	0.960335	0.991051	-0.0307164	0.226948	0.113	0.091
Dusp26	0.829589	1.23004	-0.400452	0.00581401	0.118	0.103
Dusp27	0.614496	0.842346	-0.227849	0.825847	0.419	0.225
Dusp3	0.653234	0.883886	-0.230652	0.710528	0.332	0.186
Dusp6	0.856742	0.833303	0.023439	0.383934	0.168	0.115
Dusp8	0.769544	0.926886	-0.157342	0.882803	0.118	0.068
Dusp9	0.659352	0.897374	-0.238022	0.0510705	0.081	0.069
Dut	0.701984	0.797443	-0.0954588	-0.0992387	0.787	0.868
Dvl2	0.593808	0.815305	-0.221497	0.214009	0.09	0.069
Dvl3	0.764741	0.745012	0.0197283	0.722621	0.213	0.135
Dxo	0.975148	0.764476	0.210672	-0.00985478	0.072	0.077
Dym	0.793249	0.825138	-0.0318892	0.220766	0.124	0.098
Dync1h1	0.666808	0.627721	0.0390868	1.64688	0.367	0.133
Dync1i2	0.590299	0.799994	-0.209695	-0.021718	0.642	0.613
Dync1li1	0.670522	0.821953	-0.151431	0.115875	0.306	0.246
Dync1li2	0.70372	0.852872	-0.149153	0.692409	0.269	0.146
Dynll1	0.207602	0.270307	-0.0627052	-0.0797643	0.999	1
Dynll2	0.506047	0.813019	-0.306972	0.328378	0.868	0.782
Dynlrb1	0.384702	0.491842	-0.10714	-0.319821	0.963	0.989
Dynlt1a	0.737034	0.93206	-0.195027	-0.913212	0.176	0.248
Dynlt1c	0.819276	1.02309	-0.203814	-0.978908	0.096	0.145
Dynlt1f	0.704265	0.777098	-0.0728329	-0.789986	0.519	0.758
Dynlt3	0.681459	0.875993	-0.194534	0.0685371	0.416	0.342
Dyrk1a	0.651295	0.627964	0.0233316	1.27794	0.324	0.14
Dyrk2	0.678607	0.805924	-0.127317	1.13269	0.438	0.209
Dzip1l	0.761727	0.690036	0.0716906	1.20328	0.211	0.101
Dzip3	0.643356	0.685417	-0.0420614	0.946943	0.285	0.148
E030030I06Rik	0.894267	0.924977	-0.0307105	0.119574	0.092	0.078
E130307A14Rik	0.76479	0.835401	-0.0706116	0.994502	0.164	0.077
E130308A19Rik	0.679346	0.651041	0.0283048	1.51065	0.302	0.118
E130309D02Rik	0.885606	0.874002	0.0116036	0.383934	0.118	0.083
E2f1	0.867358	1.05176	-0.184405	-0.315812	0.122	0.126
E2f3	0.67837	0.755074	-0.0767032	1.32162	0.19	0.069
E2f4	0.760861	0.856029	-0.0951682	0.00611618	0.259	0.217
E2f5	0.85987	0.827972	0.0318971	0.518015	0.112	0.072
E2f6	0.68285	0.852923	-0.170072	0.266476	0.319	0.23
E2f8	0.895221	0.868261	0.02696	0.705397	0.17	0.113
Eapp	0.726059	0.998061	-0.272003	-0.0194811	0.265	0.206
Ears2	0.851433	0.994294	-0.142861	0.128915	0.215	0.176
Ebag9	0.678081	0.809956	-0.131876	0.693752	0.245	0.144
Ebna1bp2	0.746885	0.93117	-0.184285	-0.129313	0.432	0.367
Ebp	0.815327	0.782364	0.0329624	0.512533	0.118	0.079
Ebpl	0.739704	0.753505	-0.0138008	0.833246	0.213	0.116
Ecd	0.611422	0.978121	-0.366699	-0.125043	0.16	0.132
Ech1	0.78779	0.8657	-0.0779096	-0.696321	0.35	0.42
Echdc1	0.632293	0.875573	-0.243279	-0.497587	0.133	0.151
Echdc2	0.907376	1.01704	-0.109666	-0.382358	0.069	0.082
Echs1	0.625488	0.761601	-0.136114	-0.521094	0.703	0.801
Eci1	0.767404	0.783611	-0.0162077	-0.865194	0.487	0.606
Eci2	0.674774	0.869805	-0.195031	-0.345267	0.565	0.571
Ecsit	0.782804	0.86456	-0.0817564	0.0818037	0.305	0.261
Ect2	0.797535	0.922257	-0.124722	0.54546	0.237	0.163
Edc3	0.812262	0.953169	-0.140908	0.307118	0.108	0.082
Edc4	0.60974	0.762848	-0.153108	0.307118	0.12	0.086
Edf1	0.398638	0.587517	-0.188879	-0.0423861	0.956	0.977
Ednra	0.654862	0.766107	-0.111245	1.04249	0.293	0.136
Eea1	0.622516	0.837991	-0.215475	1.38669	0.422	0.17
Eed	0.766609	0.933319	-0.16671	-0.207763	0.205	0.191
Eef1a1	0.0435564	0.0430297	0.000526785	0.00754681	1	1
Eef1a2	0.796207	0.900196	-0.103989	-0.236452	0.223	0.239
Eef1akmt1	0.848489	0.916727	-0.0682375	-0.450097	0.263	0.272
Eef1akmt2	0.821919	0.869517	-0.0475978	-0.114614	0.181	0.18
Eef1akmt4	0.752063	0.936402	-0.184339	-0.211013	0.09	0.088
Eef1b2	0.234124	0.407423	-0.173298	0.336035	1	0.998
Eef1d	0.473168	0.578279	-0.105111	-0.333548	0.931	0.975
Eef1e1	0.811244	0.835133	-0.0238893	-0.389927	0.395	0.413
Eef1g	0.195608	0.28107	-0.0854623	-0.181192	0.999	1
Eef2	0.266545	0.291841	-0.0252957	-0.27695	0.999	1
Eef2kmt	1.01555	0.89912	0.116434	0.229776	0.134	0.119
Eepd1	0.760124	0.920265	-0.160141	0.28056	0.197	0.153
Efcab14	0.706569	0.818784	-0.112215	1.25868	0.258	0.106
Efcab2	0.73421	0.998216	-0.264005	0.0974803	0.217	0.185
Efhd2	0.659421	0.809212	-0.149792	0.478487	0.508	0.359
Efna5	0.741942	0.706172	0.0357698	1.09927	0.166	0.074
Efnb1	0.785002	0.914087	-0.129085	1.04636	0.206	0.095
Efnb3	0.68375	0.850264	-0.166514	0.930528	0.424	0.242
Efr3a	0.575762	0.894933	-0.31917	0.469127	0.408	0.251
Efr3b	0.668862	0.733525	-0.0646629	1.52311	0.226	0.08
Efs	0.767877	1.02736	-0.259485	0.30432	0.114	0.083
Eftud2	0.733247	0.866647	-0.1334	0.354771	0.266	0.198
Egfl7	1.0175	0.932749	0.0847463	1.31166	0.209	0.061
Egflam	0.88334	1.05598	-0.172636	-0.148561	0.069	0.07
Egln1	0.665411	0.78753	-0.122119	1.46405	0.461	0.185
Egln2	0.653552	0.897312	-0.24376	0.217821	0.359	0.262
Egr1	0.968992	1.05592	-0.0869263	0.875402	0.302	0.139
Ehbp1	0.802053	0.846235	-0.0441814	0.56232	0.18	0.126
Ehbp1l1	0.580367	0.868629	-0.288262	0.510677	0.524	0.352
Ehd1	0.680119	0.846624	-0.166505	-0.0409203	0.347	0.327
Ehd4	0.635325	0.865692	-0.230368	0.0739641	0.616	0.506
Ehmt1	0.685517	0.781853	-0.0963363	1.06166	0.375	0.18
Ehmt2	0.63863	0.646115	-0.00748492	0.848449	0.262	0.148
Ei24	0.725796	0.85364	-0.127844	0.371178	0.354	0.245
Eid1	0.506774	0.818025	-0.311251	0.74258	0.922	0.741
Eif1	0.150979	0.168205	-0.017226	-0.302041	1	1
Eif1a	0.723541	0.860576	-0.137035	0.37628	0.452	0.3
Eif1ad	0.667828	0.761032	-0.0932042	0.809909	0.335	0.181
Eif1ax	0.460857	0.679094	-0.218236	-0.155253	0.916	0.935
Eif1b	0.574098	0.766102	-0.192005	-0.178982	0.802	0.856
Eif2a	0.711713	0.879061	-0.167348	-0.290919	0.396	0.382
Eif2ak1	0.745457	0.832035	-0.0865775	0.965474	0.137	0.066
Eif2ak2	0.683434	0.829979	-0.146545	0.689168	0.116	0.065
Eif2b1	0.671228	0.871172	-0.199944	-0.462584	0.262	0.265
Eif2b2	0.796855	0.939838	-0.142983	-0.155225	0.189	0.18
Eif2b3	0.788925	1.06335	-0.274427	-0.387442	0.1	0.098
Eif2b4	0.721689	0.915246	-0.193557	-0.0595386	0.209	0.179
Eif2b5	0.648388	0.900551	-0.252163	-0.025818	0.262	0.208
Eif2d	0.754681	0.85789	-0.103209	-0.103473	0.149	0.139
Eif2s1	0.674728	0.785163	-0.110435	-0.411301	0.698	0.823
Eif2s2	0.429569	0.527793	-0.0982243	-0.691211	0.955	0.991
Eif2s3x	0.676077	0.788042	-0.111965	0.367922	0.415	0.316
Eif3a	0.47475	0.844516	-0.369766	0.74576	0.943	0.88
Eif3b	0.593932	0.841317	-0.247385	0.00532472	0.636	0.573
Eif3c	0.519801	0.788529	-0.268728	0.304944	0.852	0.8
Eif3d	0.655592	0.814809	-0.159217	-0.381728	0.617	0.692
Eif3e	0.547168	0.552761	-0.00559236	-0.675181	0.87	0.979
Eif3f	0.357565	0.459057	-0.101492	-0.277136	0.979	0.992
Eif3g	0.639164	0.698111	-0.0589463	-0.729206	0.73	0.92
Eif3h	0.422189	0.49401	-0.0718217	-0.326822	0.96	0.991
Eif3i	0.535768	0.621576	-0.085808	-0.224055	0.876	0.942
Eif3j1	0.684677	0.817224	-0.132547	-0.407619	0.629	0.747
Eif3k	0.428435	0.524997	-0.0965622	-0.340829	0.943	0.983
Eif3l	0.645349	0.784086	-0.138736	-0.554335	0.67	0.828
Eif3m	0.615537	0.668402	-0.0528651	-0.663433	0.803	0.938
Eif4a1	0.364861	0.331622	0.0332386	-1.09698	0.988	0.999
Eif4a2	0.576506	0.772998	-0.196492	-0.17934	0.814	0.846
Eif4a3	0.743546	0.811623	-0.0680775	-0.793837	0.544	0.728
Eif4b	0.547044	0.808035	-0.260991	0.371395	0.735	0.561
Eif4e	0.630356	0.728603	-0.0982469	-0.651231	0.743	0.881
Eif4e2	0.669127	0.759885	-0.0907574	-0.380426	0.654	0.789
Eif4ebp1	0.386981	0.495467	-0.108486	-0.0827417	0.98	0.991
Eif4ebp2	0.626772	0.794643	-0.167871	0.980157	0.388	0.19
Eif4enif1	0.664922	0.68665	-0.0217274	1.07971	0.263	0.13
Eif4g1	0.515507	0.818285	-0.302779	0.986349	0.89	0.636
Eif4g2	0.314427	0.50821	-0.193783	0.228977	1	0.996
Eif4g3	0.654947	0.80154	-0.146593	1.80481	0.557	0.161
Eif4h	0.505609	0.748849	-0.24324	0.0721186	0.868	0.864
Eif5	0.425439	0.615155	-0.189716	0.129825	0.959	0.969
Eif5a	0.381221	0.322898	0.0583233	-0.764578	0.981	0.998
Eif5a2	0.711878	0.971535	-0.259657	0.169615	0.097	0.071
Eif5b	0.518036	0.798684	-0.280648	0.117222	0.864	0.845
Eif6	0.751834	0.808321	-0.0564873	-0.333781	0.569	0.669
Eipr1	0.622744	0.803978	-0.181234	0.0380095	0.098	0.082
Elac2	0.721789	0.823214	-0.101426	0.0971954	0.1	0.083
Elavl1	0.62098	0.790819	-0.169839	-0.467986	0.665	0.786
Elf1	0.782403	0.83814	-0.055737	0.907582	0.142	0.072
Elf2	0.642617	0.835348	-0.192731	0.719537	0.422	0.249
Elf4	0.716437	0.511952	0.204486	1.11226	0.145	0.071
Elk1	0.701069	0.961621	-0.260553	0.438104	0.126	0.081
Eloa	0.751148	0.829485	-0.0783368	0.823775	0.209	0.116
Elob	0.286736	0.308258	-0.0215227	-0.247958	0.999	0.999
Eloc	0.446138	0.559754	-0.113615	-0.356928	0.947	0.985
Elof1	0.589872	0.801702	-0.21183	-0.0171456	0.738	0.731
Elovl5	0.649208	0.810043	-0.160835	0.857444	0.318	0.17
Elovl6	0.695007	0.619001	0.0760056	1.59903	0.322	0.116
Elp2	0.7536	0.882591	-0.128991	0.369287	0.164	0.113
Elp3	0.681354	0.813367	-0.132013	0.526236	0.198	0.127
Elp4	0.797748	1.09544	-0.297692	-0.502659	0.074	0.089
Elp5	0.715864	0.828662	-0.112798	-0.026443	0.424	0.371
Elp6	0.84076	0.904745	-0.0639851	-0.4223	0.081	0.095
Emb	0.78844	0.866755	-0.078315	0.828028	0.172	0.092
Emc1	0.661519	0.700822	-0.0393025	0.606207	0.203	0.132
Emc10	0.614142	0.814485	-0.200343	0.311347	0.68	0.587
Emc2	0.722452	0.827734	-0.105281	-0.689586	0.427	0.491
Emc3	0.740253	0.845169	-0.104916	0.663398	0.258	0.15
Emc4	0.709441	0.740565	-0.0311245	0.52303	0.41	0.278
[truncated: 5,154 more rows]

## Sheet: E9.5 DEGs
Gene	p_val	avg_log2FC	pct.1	pct.2	p_val_adj
Hbb-y	3.57266e-260	3.43461	1	0.73	5.7977e-256
Hbb-bh1	1.36075e-175	2.81264	0.964	0.457	2.20822e-171
Hba-x	7.87695e-163	3.31983	0.904	0.342	1.27827e-158
Hba-a1	4.44544e-141	1.28477	0.846	0.277	7.21407e-137
Tpt1	7.16833e-126	0.479644	1	1	1.16328e-121
Ddt	6.29406e-94	-1.64937	0.525	0.88	1.0214e-89
Aes	3.44774e-91	1.31222	0.93	0.64	5.595e-87
Cox8a	1.68458e-77	0.46726	1	1	2.73373e-73
Fxyd1	2.48903e-73	1.63307	0.834	0.577	4.0392e-69
Hba-a2	5.96429e-73	0.577997	0.607	0.18	9.67886e-69
Eif5	4.99373e-71	-0.741088	0.978	0.992	8.10383e-67
Atp5d	1.15338e-70	0.523373	1	0.999	1.87171e-66
Pkm	3.84332e-68	-0.590824	1	1	6.23694e-64
Eno1	1.79494e-67	-0.623889	0.997	0.999	2.91282e-63
Ldha	4.56153e-67	-0.617731	0.997	1	7.40246e-63
Hcfc1r1	9.14814e-64	0.852733	0.988	0.936	1.48456e-59
Nebl	1.90636e-63	-0.7432	0.939	0.984	3.09364e-59
Cox7b	3.46057e-63	0.563153	1	0.994	5.61582e-59
Eef1a1	7.10209e-63	0.343173	1	1	1.15253e-58
2010107E04Rik	1.22374e-60	0.529554	0.999	0.998	1.98588e-56
Hsp90aa1	1.51244e-59	-0.665592	0.997	1	2.45438e-55
Cox6c	6.34916e-59	0.500085	1	1	1.03034e-54
Prtg	2.44974e-53	-1.61204	0.389	0.695	3.97543e-49
Chchd10	1.61602e-52	0.554145	0.993	0.955	2.62248e-48
Gapdh	1.59925e-51	0.46406	1	1	2.59526e-47
Acta2	3.3403e-51	-0.71169	0.997	1	5.42064e-47
Uqcr10	8.88466e-51	0.478554	1	0.994	1.4418e-46
Pln	5.42595e-50	1.80975	0.718	0.466	8.80524e-46
Cox4i1	3.81225e-48	0.387985	1	1	6.18651e-44
Kif5b	5.39505e-48	-0.660126	0.978	0.996	8.75509e-44
Krt8	9.21411e-48	-1.96831	0.241	0.579	1.49527e-43
Ncl	5.35791e-47	-0.763346	0.98	0.989	8.69482e-43
Cox6b1	2.68403e-46	0.419817	1	1	4.35564e-42
Ndufa2	7.2616e-46	0.508011	0.996	0.992	1.17841e-41
Tpr	9.165e-46	-0.702022	0.878	0.955	1.4873e-41
Atp5l	1.04525e-45	0.402311	1	1	1.69623e-41
Ttn	2.29607e-45	-0.574322	0.967	0.97	3.72607e-41
Mdh1	4.87582e-45	0.704206	0.997	0.987	7.91247e-41
Atp5e	1.48288e-44	0.510306	0.999	0.985	2.40642e-40
Cav3	6.26562e-44	2.07608	0.471	0.168	1.01678e-39
Ndufb7	8.28466e-44	0.507911	0.992	0.971	1.34443e-39
Hsp90b1	2.47696e-43	-0.719721	0.957	0.978	4.0196e-39
Bsg	3.39015e-43	-0.52817	0.979	0.994	5.50154e-39
Eif3c	4.88971e-43	-0.710682	0.829	0.936	7.93502e-39
Uqcrq	7.53811e-43	0.464422	1	0.996	1.22329e-38
Slc25a3	9.11768e-43	0.424313	1	1	1.47962e-38
Cox5b	1.28664e-42	0.375062	1	1	2.08796e-38
Cited2	4.96951e-42	-1.3391	0.58	0.807	8.06452e-38
Myoz2	6.58789e-42	2.17762	0.434	0.138	1.06908e-37
Atp5j2	9.38806e-42	0.41193	1	0.998	1.52349e-37
Hsp90ab1	9.84712e-42	-0.38185	1	1	1.59799e-37
Srrm1	1.31158e-41	-0.787051	0.786	0.915	2.12843e-37
Atp5g2	3.39211e-41	0.358554	1	1	5.50472e-37
Atp5g1	4.36483e-41	0.384585	1	1	7.08324e-37
Usmg5	6.52142e-41	0.471083	0.997	0.992	1.0583e-36
Atp5h	6.53939e-41	0.391894	1	1	1.06121e-36
Hmga2	7.40915e-41	-1.02296	0.672	0.845	1.20236e-36
Cox6a1	5.61968e-40	0.381656	0.999	0.999	9.11961e-36
Uqcr11	8.37764e-40	0.448623	1	0.994	1.35952e-35
Psip1	1.25297e-39	-0.758686	0.845	0.919	2.03332e-35
Psma5	3.3186e-39	-0.636641	0.891	0.963	5.38542e-35
Supt16	3.88214e-39	-1.4329	0.311	0.602	6.29994e-35
Tpm3	4.23904e-39	-1.18497	0.505	0.726	6.87911e-35
Slc16a3	8.77154e-39	-0.80918	0.726	0.913	1.42345e-34
Afdn	6.3828e-38	-0.943836	0.629	0.822	1.0358e-33
Uqcrh	7.51947e-38	0.340631	1	1	1.22026e-33
Lin28a	1.79672e-37	-4.06642	0.014	0.227	2.91572e-33
Prpf40a	3.01183e-37	-0.818406	0.701	0.871	4.88759e-33
Cox7a2l	3.09408e-37	0.437026	1	0.996	5.02108e-33
Srrm2	3.14498e-37	-0.538814	0.949	0.981	5.10367e-33
Dnaja1	1.84097e-36	-0.661983	0.87	0.958	2.98752e-32
Ldhb	3.16508e-36	0.838816	0.92	0.784	5.13629e-32
Vegfb	4.88924e-36	0.955772	0.762	0.555	7.93426e-32
Lmod1	5.86985e-36	-1.59868	0.224	0.51	9.52559e-32
Marcksl1	1.10469e-35	-0.632401	0.943	0.97	1.79269e-31
3632451O06Rik	1.15568e-35	-1.45156	0.626	0.814	1.87544e-31
Pdia3	2.40018e-35	-0.743146	0.858	0.924	3.89502e-31
Fitm1	2.79812e-35	0.94865	0.797	0.605	4.54079e-31
Smc3	3.02501e-35	-0.848694	0.699	0.845	4.90899e-31
Pfn1	3.03315e-35	-0.319339	1	1	4.9222e-31
Prrc2c	8.34606e-35	-0.730463	0.821	0.903	1.3544e-30
Car4	1.34698e-34	-4.27614	0.014	0.213	2.18588e-30
Ktn1	1.4273e-34	-0.669205	0.851	0.937	2.31622e-30
Hnrnpr	2.26387e-34	-0.806789	0.672	0.855	3.67381e-30
Hmgb1	2.30422e-34	-0.534221	0.984	0.998	3.73929e-30
Notch1	2.93325e-34	-4.54649	0.008	0.197	4.76007e-30
Gm26917	4.02022e-34	-1.93339	0.116	0.376	6.52401e-30
Gpx1	4.02277e-34	0.6722	0.942	0.838	6.52815e-30
Krt18	4.80957e-34	-1.64511	0.243	0.527	7.80498e-30
Hspb7	7.22326e-34	0.561557	0.951	0.927	1.17219e-29
Oxct1	9.45242e-34	0.78183	0.859	0.68	1.53394e-29
Ndufa13	2.48219e-33	0.422254	0.996	0.989	4.02809e-29
Ndufb2	7.78627e-33	0.500849	0.988	0.944	1.26356e-28
Ndufa11	9.0761e-33	0.453853	0.992	0.976	1.47287e-28
H3f3b	1.06319e-32	-0.613218	0.968	0.987	1.72534e-28
Eif3a	1.22406e-32	-0.53013	0.95	0.978	1.9864e-28
Mb	1.28882e-32	2.40946	0.329	0.094	2.09149e-28
Smarca5	1.64566e-32	-0.872868	0.608	0.793	2.67058e-28
Eml4	2.07947e-32	-1.18855	0.408	0.665	3.37456e-28
Ndufb4	3.42781e-32	0.526251	0.978	0.919	5.56265e-28
Ckb	4.50753e-32	-0.741765	0.853	0.923	7.31483e-28
Phlda1	7.8204e-32	-1.29171	0.299	0.571	1.26909e-27
Fuom	8.05224e-32	1.23343	0.584	0.324	1.30672e-27
Cck	1.02624e-31	-2.6717	0.122	0.371	1.66538e-27
Calm2	1.29659e-31	-0.524439	0.971	0.99	2.10411e-27
Pnn	1.48447e-31	-0.914348	0.632	0.786	2.409e-27
Set	1.59685e-31	-0.580417	0.963	0.976	2.59137e-27
Cox7c	1.91911e-31	0.287679	1	1	3.11433e-27
Anp32b	2.61121e-31	-0.519139	0.961	0.982	4.23747e-27
Atp5o.1	9.4948e-31	0.339311	1	1	1.54082e-26
Cox7a2	9.86567e-31	0.323976	1	0.998	1.601e-26
Ndufc1	9.87812e-31	0.373294	1	0.987	1.60302e-26
Calm1	1.22789e-30	-0.511831	0.986	0.993	1.99263e-26
Crabp2	1.74756e-30	-2.47938	0.092	0.322	2.83595e-26
Smc1a	1.9816e-30	-0.834797	0.586	0.771	3.21573e-26
Gng5	2.89859e-30	0.288212	1	1	4.70384e-26
Ybx1	3.94487e-30	-0.251653	1	1	6.40173e-26
Bnip3l	7.57897e-30	-0.572851	0.916	0.963	1.22991e-25
Eprs	1.33058e-29	-0.719986	0.745	0.869	2.15927e-25
Hnrnpu	1.36967e-29	-0.493332	0.951	0.981	2.2227e-25
Prkg1	2.31097e-29	-1.70593	0.142	0.387	3.75025e-25
Mdk	5.26544e-29	-0.536552	0.949	0.994	8.54475e-25
Scaf11	5.5706e-29	-0.745285	0.701	0.837	9.03997e-25
Tmed2	7.3225e-29	-0.588663	0.882	0.937	1.18829e-24
Peg3	9.04355e-29	-0.812784	0.757	0.881	1.46759e-24
Rab11fip5	9.75004e-29	3.31171	0.182	0.017	1.58224e-24
Hbb-bs	1.33089e-28	-5.94262	0.039	0.232	2.15977e-24
Cbx1	2.43603e-28	-0.872987	0.674	0.796	3.95319e-24
Ssb	2.60277e-28	-0.51354	0.908	0.963	4.22378e-24
Cgnl1	3.05485e-28	-1.33902	0.276	0.518	4.95742e-24
Map1b	3.10136e-28	-0.858753	0.771	0.875	5.03289e-24
Myl3	3.43657e-28	0.594918	0.976	0.956	5.57687e-24
Car3	4.30459e-28	-2.3219	0.067	0.274	6.98549e-24
Psma3	4.61822e-28	-0.465775	0.962	0.984	7.49445e-24
Smc2	1.30699e-27	-0.88186	0.545	0.771	2.12099e-23
Atp5j	1.87578e-27	0.267462	1	1	3.04402e-23
Atp5k	2.51004e-27	0.399393	0.996	0.978	4.07329e-23
Chd1	3.57311e-27	-1.2368	0.276	0.52	5.79844e-23
Ftl1	4.81112e-27	0.254214	1	1	7.80749e-23
Ndufs7	4.95478e-27	0.45953	0.978	0.94	8.04061e-23
Mlip	5.08104e-27	0.876367	0.686	0.446	8.24551e-23
Tnni3	5.09667e-27	0.561408	0.974	0.883	8.27088e-23
Doc2g	5.73373e-27	1.60301	0.367	0.139	9.30469e-23
Hnrnpc	5.7373e-27	-0.480479	0.951	0.976	9.31049e-23
Ndufb11	6.65027e-27	0.405948	0.995	0.982	1.07921e-22
Mrpl30	8.53087e-27	0.490131	0.976	0.879	1.38439e-22
Fkbp1a	1.5164e-26	-0.341518	1	1	2.46082e-22
Gpc3	1.57531e-26	-1.01636	0.466	0.687	2.55642e-22
Pawr	3.52656e-26	-1.62613	0.132	0.357	5.72291e-22
Serpinh1	5.36643e-26	-0.394859	0.988	0.994	8.70865e-22
Pcm1	5.72684e-26	-0.807283	0.505	0.735	9.29352e-22
Nasp	5.78118e-26	-0.757634	0.72	0.833	9.3817e-22
Myl2	9.08648e-26	1.12898	0.843	0.763	1.47455e-21
Apoe	1.03191e-25	-1.22044	0.347	0.573	1.67458e-21
Acp1	1.39117e-25	-0.602292	0.799	0.901	2.25759e-21
Atpif1	1.42613e-25	0.416383	1	0.987	2.31432e-21
Tgm2	1.69333e-25	1.1691	0.589	0.357	2.74793e-21
Mpc1	1.72193e-25	0.89223	0.695	0.485	2.79435e-21
Hmgb2	1.89036e-25	-0.687355	0.833	0.904	3.06768e-21
Ndufb9	1.89337e-25	0.346234	0.999	0.994	3.07256e-21
Chd4	2.51687e-25	-0.5807	0.849	0.908	4.08437e-21
Ndufa4	2.85078e-25	0.274937	1	1	4.62625e-21
Acot13	3.25319e-25	0.619337	0.864	0.727	5.27928e-21
U2surp	3.77704e-25	-0.68725	0.733	0.833	6.12937e-21
2025-09-07	4.3971e-25	-0.502919	0.937	0.966	7.13561e-21
Eif5a	5.22259e-25	-0.345345	0.996	0.999	8.47522e-21
Ywhaq	7.78586e-25	-0.412398	0.986	0.985	1.26349e-20
AY036118	9.29315e-25	-2.10462	0.062	0.25	1.50809e-20
Ccdc141	1.0627e-24	-0.546706	0.891	0.944	1.72454e-20
Cox6a2	1.11414e-24	0.822007	0.887	0.816	1.80802e-20
Ankrd11	1.30908e-24	-0.69548	0.684	0.826	2.12438e-20
Ndufb8	1.31751e-24	0.316796	0.997	0.996	2.13805e-20
Sf3b2	1.81866e-24	-0.504312	0.849	0.923	2.95132e-20
Ddx46	1.9993e-24	-0.837773	0.521	0.709	3.24446e-20
Tpm4	2.26562e-24	-0.838629	0.626	0.782	3.67665e-20
Psmb2	2.27496e-24	-0.412924	0.947	0.984	3.6918e-20
Gm47283	3.05877e-24	1.07195	0.525	0.281	4.96377e-20
Stip1	3.21542e-24	-0.621653	0.738	0.879	5.21798e-20
Vdac1	3.26466e-24	0.42449	0.992	0.973	5.29789e-20
Cct7	5.13097e-24	-0.506099	0.889	0.959	8.32653e-20
Prdx1	5.28883e-24	-0.387587	0.987	0.994	8.58272e-20
Smpx	6.72262e-24	0.808539	0.847	0.799	1.09095e-19
G3bp2	7.49651e-24	-0.591074	0.804	0.888	1.21653e-19
Tmem176b	1.39704e-23	0.994486	0.618	0.414	2.26712e-19
Ran	1.50748e-23	-0.36393	0.997	0.999	2.44634e-19
Rbbp7	1.51272e-23	-0.501933	0.924	0.943	2.45485e-19
Gstt1	1.84941e-23	-2.07626	0.1	0.296	3.00122e-19
Psmd11	3.11446e-23	-0.709189	0.639	0.791	5.05415e-19
Eno3	3.35315e-23	-0.509896	0.854	0.949	5.44149e-19
Cks1b	4.95007e-23	-0.45886	0.904	0.959	8.03298e-19
Ppib	5.37713e-23	-0.585255	0.836	0.901	8.72601e-19
Sf3b1	8.94358e-23	-0.592022	0.804	0.866	1.45136e-18
Mef2c	1.03462e-22	-0.693489	0.814	0.898	1.67897e-18
Cited1	1.07107e-22	1.63707	0.6	0.412	1.73813e-18
Ndufa5	1.09769e-22	0.413301	0.987	0.95	1.78133e-18
Tiparp	1.24599e-22	-1.10611	0.316	0.534	2.02199e-18
Zc3h15	1.55173e-22	-0.509793	0.87	0.929	2.51814e-18
Fscn1	2.28674e-22	-0.919139	0.403	0.613	3.71092e-18
Pdia6	2.56758e-22	-0.529467	0.909	0.95	4.16667e-18
Hnrnpdl	2.72327e-22	-0.550918	0.887	0.92	4.41933e-18
Ssrp1	2.78908e-22	-0.588903	0.745	0.863	4.52613e-18
Rbm25	2.84344e-22	-0.542017	0.828	0.906	4.61433e-18
Myl9	3.25861e-22	0.54093	0.997	0.992	5.28807e-18
Dok4	3.79889e-22	-0.837875	0.368	0.606	6.16484e-18
Acadl	5.6251e-22	1.02558	0.647	0.495	9.1284e-18
Tsc22d1	6.19359e-22	-0.501664	0.93	0.96	1.0051e-17
Egfl7	7.51134e-22	-1.41454	0.155	0.363	1.21894e-17
Bzw1	1.15986e-21	-0.672705	0.747	0.837	1.88222e-17
Ppp1cc	1.17715e-21	-0.460584	0.899	0.943	1.91028e-17
Psmd7	1.29624e-21	-0.532356	0.872	0.917	2.10354e-17
Aldoa	1.45397e-21	-0.264964	1	1	2.3595e-17
Cul1	1.55923e-21	-0.606454	0.683	0.828	2.53032e-17
Psmc5	1.57407e-21	-0.59996	0.746	0.862	2.55441e-17
Ccnd3	1.7541e-21	0.513772	0.93	0.834	2.84655e-17
Ptges3	1.87049e-21	-0.549922	0.828	0.881	3.03543e-17
H2afx	2.43411e-21	-0.789363	0.584	0.753	3.95007e-17
Cnbp	3.50605e-21	-0.425782	0.967	0.985	5.68961e-17
Sod2	3.86015e-21	0.446359	0.951	0.88	6.26425e-17
Fubp1	3.87927e-21	-0.620686	0.793	0.861	6.29528e-17
Aldh1b1	3.97882e-21	1.44977	0.353	0.154	6.45684e-17
Tmsb4x	5.50881e-21	0.330541	1	0.993	8.9397e-17
Hdgf	6.07571e-21	-0.537543	0.891	0.933	9.85966e-17
Lsm12	6.24264e-21	-0.7969	0.459	0.655	1.01305e-16
Hspa8	6.34779e-21	-0.389245	0.999	0.996	1.03012e-16
Akt1	6.84787e-21	0.674908	0.736	0.56	1.11127e-16
Pgam2	8.57559e-21	0.55131	0.974	0.921	1.39165e-16
Bclaf1	1.01289e-20	-0.569033	0.745	0.838	1.64372e-16
G3bp1	1.1175e-20	-0.491123	0.883	0.925	1.81348e-16
Psmb6	1.1958e-20	-0.333718	0.979	0.998	1.94054e-16
Cct5	1.35984e-20	-0.499562	0.882	0.927	2.20674e-16
Ndrg4	2.30499e-20	0.915797	0.607	0.411	3.74053e-16
Psmb1	2.70302e-20	-0.357417	0.982	0.993	4.38647e-16
Col2a1	2.76178e-20	-0.793802	0.509	0.705	4.48182e-16
Snap91	2.99453e-20	2.6777	0.163	0.029	4.85953e-16
Psmb7	3.07529e-20	-0.438693	0.924	0.969	4.99059e-16
Higd1a	4.01233e-20	-0.334153	0.979	0.993	6.5112e-16
Bnip3	4.38621e-20	-0.512618	0.687	0.859	7.11795e-16
Gm10076	5.80821e-20	-0.583732	0.757	0.845	9.42556e-16
Pgam1	5.87509e-20	-0.253759	0.999	1	9.53409e-16
Pcbd1	6.59189e-20	0.812079	0.639	0.452	1.06973e-15
Cpox	8.96523e-20	-1.0189	0.25	0.461	1.45488e-15
Hipk2	9.66377e-20	-0.906126	0.375	0.573	1.56824e-15
Snw1	1.14891e-19	-0.664585	0.612	0.761	1.86445e-15
Dab2	1.19355e-19	-1.41061	0.164	0.357	1.93689e-15
Ndufv3	1.23761e-19	0.400819	0.983	0.949	2.0084e-15
Hnrnpd	1.29209e-19	-0.601615	0.739	0.842	2.09681e-15
Tubb5	1.36912e-19	-0.289167	0.999	1	2.22181e-15
Hnrnpf	1.41398e-19	-0.389603	0.954	0.977	2.2946e-15
Akap9	1.65328e-19	-0.625108	0.618	0.773	2.68294e-15
Psmc4	1.80627e-19	-0.608102	0.724	0.827	2.93121e-15
Atxn7l3b	2.05234e-19	-0.41797	0.913	0.952	3.33054e-15
Rsrp1	2.05655e-19	-0.497068	0.82	0.901	3.33737e-15
Mphosph10	2.48614e-19	-1.01977	0.278	0.482	4.03451e-15
Parp1	2.92411e-19	-0.717433	0.564	0.716	4.74525e-15
Cct3	3.62045e-19	-0.438815	0.888	0.937	5.87527e-15
Tdgf1	3.71932e-19	-3.93852	0.026	0.156	6.03571e-15
Zfp36l1	3.97045e-19	0.794271	0.684	0.498	6.44324e-15
Minos1	4.00855e-19	0.269338	1	0.999	6.50508e-15
Sfpq	4.55621e-19	-0.516355	0.863	0.906	7.39382e-15
Sulf2	4.56903e-19	0.983301	0.497	0.288	7.41462e-15
Csrp3	5.20758e-19	0.429445	0.993	0.972	8.45086e-15
Ptma	5.34377e-19	-0.410841	0.98	0.995	8.67187e-15
Cbx3	6.32066e-19	-0.613747	0.764	0.874	1.02572e-14
Smarcd3	7.03009e-19	-0.595782	0.707	0.827	1.14084e-14
Hbb-bt	7.69242e-19	-0.616086	0.222	0.068	1.24833e-14
Csnk1a1	7.92842e-19	-0.387602	0.953	0.967	1.28662e-14
Sumo1	8.34497e-19	-0.445679	0.888	0.926	1.35422e-14
Orc6	1.06212e-18	-0.956115	0.368	0.561	1.72361e-14
Adprhl1	1.26778e-18	1.00066	0.491	0.287	2.05735e-14
Atp2b1	1.32862e-18	-0.516542	0.779	0.866	2.15608e-14
Setd5	1.39853e-18	-0.720765	0.53	0.696	2.26954e-14
Dusp9	1.55899e-18	-1.58464	0.103	0.273	2.52993e-14
Cox8b	1.63112e-18	3.05263	0.13	0.017	2.64698e-14
Bcl11a	1.66604e-18	2.0783	0.187	0.047	2.70365e-14
Arf1	1.70843e-18	-0.323034	0.992	0.994	2.77245e-14
Bbx	1.94404e-18	-0.830389	0.449	0.628	3.15479e-14
Mpc2	1.95521e-18	0.449942	0.932	0.842	3.17292e-14
Sspn	1.96937e-18	1.08282	0.468	0.273	3.19589e-14
Timp3	1.97517e-18	1.28188	0.475	0.299	3.2053e-14
Ndufb5	2.1267e-18	0.261306	0.995	0.994	3.4512e-14
Nap1l1	2.46786e-18	-0.348235	0.972	0.989	4.00485e-14
Smchd1	2.5232e-18	-0.784579	0.445	0.634	4.09465e-14
Snrpb	2.57519e-18	-0.315067	0.979	0.987	4.17901e-14
Kdelr2	2.64068e-18	-0.726906	0.5	0.688	4.2853e-14
Acin1	2.88973e-18	-0.577965	0.763	0.81	4.68945e-14
Prmt1	3.58677e-18	-0.403794	0.933	0.958	5.82061e-14
Ppat	3.60609e-18	-1.00924	0.297	0.492	5.85197e-14
Ndufs6	5.27798e-18	0.329171	0.992	0.979	8.56511e-14
U2af1	6.08924e-18	-0.450995	0.88	0.938	9.88163e-14
Bambi	6.23838e-18	-0.38113	0.779	0.898	1.01236e-13
Pomp	6.4599e-18	-0.351703	0.968	0.981	1.04831e-13
Myl12a	6.58308e-18	-0.29806	0.997	1	1.0683e-13
Kif20b	6.8748e-18	-1.52152	0.138	0.313	1.11564e-13
Ndufa12	6.97374e-18	0.303177	0.999	0.987	1.1317e-13
Mrpl52	8.91999e-18	0.490661	0.897	0.77	1.44754e-13
Srpk1	9.51515e-18	-0.837068	0.424	0.594	1.54412e-13
Rpn2	9.76556e-18	-0.714418	0.553	0.683	1.58476e-13
Pmp22	9.7822e-18	-1.20627	0.141	0.323	1.58746e-13
Psmc2	1.08246e-17	-0.645431	0.675	0.798	1.75662e-13
Cald1	1.23646e-17	-1.12214	0.512	0.667	2.00653e-13
Srsf7	1.3355e-17	-0.532725	0.807	0.871	2.16725e-13
Ube2i	1.38602e-17	-0.440977	0.87	0.917	2.24923e-13
Ccdc88a	1.46178e-17	-0.802589	0.496	0.667	2.37217e-13
Gsg1l	1.50314e-17	2.67514	0.142	0.025	2.4393e-13
S100a1	1.56467e-17	0.912741	0.617	0.452	2.53915e-13
Snrnp70	1.60123e-17	-0.55349	0.741	0.844	2.59848e-13
Cenpe	1.66634e-17	-1.20291	0.232	0.424	2.70414e-13
Fermt2	1.71174e-17	-0.513976	0.825	0.902	2.7778e-13
Atp5a1	2.05824e-17	0.255552	0.999	1	3.34012e-13
Tagln	2.13936e-17	-0.468475	0.899	0.956	3.47175e-13
Tmed9	2.36047e-17	-0.443506	0.874	0.919	3.83057e-13
P4ha1	2.42353e-17	-0.872969	0.284	0.482	3.9329e-13
Pnkd	2.43925e-17	0.388099	0.943	0.883	3.95842e-13
Cenpw	2.53665e-17	-0.689373	0.533	0.707	4.11647e-13
Hmmr	2.79966e-17	-0.925212	0.297	0.497	4.54329e-13
Usp34	3.00491e-17	-0.634745	0.551	0.715	4.87637e-13
Got2	3.38024e-17	0.441841	0.925	0.823	5.48545e-13
Snx6	4.0368e-17	-0.641919	0.558	0.715	6.55091e-13
Sfrp1	4.58453e-17	0.980067	0.621	0.473	7.43977e-13
Myo1b	5.14805e-17	-1.06973	0.191	0.38	8.35426e-13
Tns1	5.42776e-17	1.02235	0.439	0.25	8.80817e-13
Fundc2	6.60367e-17	0.504969	0.872	0.747	1.07164e-12
Psmd2	7.05377e-17	-0.531641	0.732	0.814	1.14469e-12
Actb	8.10404e-17	-1.02942	0.874	0.892	1.31512e-12
Smtnl2	9.85796e-17	-0.651466	0.596	0.748	1.59975e-12
Zfp292	1.16163e-16	-0.698392	0.463	0.648	1.88509e-12
Cul2	1.16759e-16	-0.843729	0.311	0.502	1.89477e-12
Nsa2	1.17525e-16	0.443816	0.899	0.794	1.9072e-12
Myef2	1.17571e-16	-1.18706	0.23	0.409	1.90794e-12
Mgarp	1.23009e-16	-1.34727	0.13	0.299	1.99619e-12
Cfl2	1.27756e-16	0.389543	0.968	0.932	2.07323e-12
Unc45b	1.43895e-16	-0.450081	0.859	0.915	2.33513e-12
Casp8ap2	1.54809e-16	-0.928561	0.301	0.492	2.51224e-12
Cct8	1.79171e-16	-0.429503	0.862	0.909	2.90759e-12
Mcm3	1.93076e-16	-0.75473	0.3	0.508	3.13324e-12
Dnajc8	2.01943e-16	-0.468221	0.843	0.889	3.27713e-12
Txn1	2.20723e-16	-0.274394	0.988	0.996	3.58189e-12
Ube2s	2.32504e-16	-0.399464	0.953	0.973	3.77307e-12
Zfp106	2.41579e-16	-0.576248	0.726	0.821	3.92034e-12
Rpa3	2.61635e-16	-0.673664	0.488	0.664	4.24582e-12
Rsf1	2.77685e-16	-0.792382	0.399	0.577	4.50628e-12
Ddx5	2.96442e-16	-0.356609	0.971	0.981	4.81067e-12
Copb2	3.02497e-16	-0.688701	0.534	0.675	4.90892e-12
Nptx2	3.19413e-16	-1.54018	0.08	0.23	5.18343e-12
Sdhb	3.19854e-16	0.330167	0.988	0.975	5.19059e-12
Crip1	3.33476e-16	-0.518435	0.926	0.94	5.41165e-12
Eci1	3.5626e-16	0.700681	0.699	0.588	5.78139e-12
Clns1a	3.63245e-16	-0.664673	0.553	0.704	5.89474e-12
Ccng1	4.96623e-16	0.733127	0.662	0.52	8.0592e-12
Zdbf2	5.07325e-16	-1.02002	0.234	0.416	8.23287e-12
Tubb4b	5.27937e-16	-0.475775	0.766	0.88	8.56737e-12
Hapln3	5.44026e-16	-2.42991	0.025	0.138	8.82846e-12
Gmnn	5.51945e-16	-0.649902	0.508	0.688	8.95696e-12
Egr1	5.80899e-16	1.15505	0.503	0.335	9.42683e-12
Lmnb1	5.92371e-16	-0.759684	0.522	0.655	9.613e-12
Luc7l2	6.69568e-16	-0.497152	0.779	0.849	1.08658e-11
Npm1	6.69923e-16	-0.33094	1	1	1.08715e-11
Safb	6.83175e-16	-0.785258	0.4	0.573	1.10866e-11
Eif4a1	7.09102e-16	-0.287953	0.997	0.999	1.15073e-11
H2afz	7.17235e-16	-0.319906	0.992	0.999	1.16393e-11
Iqsec2	7.67786e-16	2.50332	0.126	0.022	1.24596e-11
Eef1a2	7.81656e-16	1.569	0.297	0.139	1.26847e-11
Vcan	8.18581e-16	-0.587319	0.808	0.891	1.32839e-11
Fgf8	8.46489e-16	-2.30945	0.032	0.149	1.37368e-11
Ezh2	8.50051e-16	-0.823053	0.439	0.591	1.37946e-11
E130006D01Rik	9.05383e-16	-1.26788	0.122	0.285	1.46926e-11
Nrp2	9.13932e-16	-2.27577	0.083	0.225	1.48313e-11
Basp1	9.58097e-16	-1.35165	0.159	0.326	1.5548e-11
Golgb1	1.17228e-15	-0.779197	0.336	0.526	1.90237e-11
Eef1d	1.19636e-15	-0.320722	0.962	0.982	1.94146e-11
Acat1	1.20276e-15	0.764125	0.632	0.495	1.95184e-11
0610012G03Rik	1.21278e-15	0.41164	0.937	0.851	1.9681e-11
Brwd1	1.34976e-15	-0.779932	0.346	0.526	2.1904e-11
Tpx2	1.36759e-15	-0.909667	0.301	0.486	2.21933e-11
Cacybp	1.54285e-15	-0.447109	0.878	0.917	2.50374e-11
Tex30	1.55599e-15	-0.907304	0.334	0.508	2.52505e-11
Tcerg1	1.64393e-15	-0.747106	0.441	0.601	2.66776e-11
Naa38	1.67214e-15	0.565049	0.761	0.602	2.71354e-11
Smarce1	1.67786e-15	-0.510284	0.755	0.828	2.72282e-11
Cenpf	1.81792e-15	-0.914272	0.442	0.611	2.95012e-11
Dek	1.89774e-15	-0.488456	0.804	0.875	3.07965e-11
Tbca	2.02669e-15	0.293438	0.995	0.982	3.28891e-11
Tsn	2.17671e-15	-0.544122	0.772	0.85	3.53236e-11
Ppp1r12a	2.29198e-15	-0.56113	0.693	0.805	3.71943e-11
Has2	2.35573e-15	-2.24735	0.03	0.144	3.82288e-11
Cavin1	2.58996e-15	0.674579	0.562	0.362	4.20299e-11
Aco2	2.72243e-15	0.406736	0.943	0.879	4.41795e-11
Lamtor4	2.84935e-15	0.477697	0.859	0.732	4.62393e-11
Psma2	3.18939e-15	-0.33092	0.946	0.969	5.17575e-11
Gnl3	3.7051e-15	-0.803242	0.475	0.623	6.01264e-11
Prdx4	4.4125e-15	-0.479403	0.754	0.852	7.16061e-11
Amph	4.83777e-15	-1.94277	0.059	0.189	7.85073e-11
Smc4	5.25518e-15	-0.62429	0.603	0.751	8.5281e-11
Hif3a	5.26491e-15	2.53693	0.117	0.019	8.5439e-11
Psmd12	6.38923e-15	-0.58251	0.688	0.782	1.03684e-10
Podxl	7.32023e-15	-0.905196	0.329	0.503	1.18793e-10
Spcs2	7.95873e-15	-0.480941	0.764	0.839	1.29154e-10
Psmc1	7.96864e-15	-0.5478	0.649	0.753	1.29315e-10
Fkbp4	8.14302e-15	-0.428665	0.886	0.896	1.32145e-10
Smarcc1	8.76656e-15	-0.589292	0.626	0.742	1.42264e-10
Taf7	9.2569e-15	-0.775665	0.387	0.556	1.50221e-10
Mcam	1.01327e-14	1.35345	0.28	0.129	1.64433e-10
Ndufs3	1.03048e-14	0.381965	0.939	0.902	1.67226e-10
Ost4	1.04311e-14	-0.307418	0.967	0.977	1.69276e-10
Nudc	1.05598e-14	-0.433168	0.832	0.884	1.71365e-10
Abcg2	1.05872e-14	-1.0095	0.241	0.41	1.71809e-10
Eif3i	1.11281e-14	-0.328173	0.921	0.964	1.80586e-10
Tbrg1	1.13665e-14	-0.489083	0.812	0.879	1.84455e-10
Prss23	1.34049e-14	-1.047	0.288	0.456	2.17534e-10
Cldnd1	1.34526e-14	-0.578552	0.567	0.722	2.18308e-10
Baz1b	1.41607e-14	-0.772055	0.388	0.559	2.29799e-10
Fabp3	1.45806e-14	0.453231	0.93	0.895	2.36613e-10
Ndufa10	1.49357e-14	0.391487	0.95	0.898	2.42377e-10
Luc7l3	1.5389e-14	-0.492131	0.761	0.842	2.49733e-10
Eif4h	1.61172e-14	-0.42911	0.858	0.9	2.6155e-10
Snrpd3	1.71441e-14	-0.467008	0.782	0.857	2.78215e-10
Wnt2	2.05152e-14	-0.379674	0.276	0.476	3.32921e-10
Naa15	2.1134e-14	-0.619007	0.592	0.715	3.42963e-10
Mylk3	2.21164e-14	-0.448256	0.793	0.862	3.58905e-10
Fosb	2.28321e-14	-1.10581	0.174	0.335	3.7052e-10
Gm15543	2.41334e-14	2.54335	0.137	0.033	3.91637e-10
Sf3a3	2.53974e-14	-0.824673	0.354	0.527	4.12148e-10
Ddah1	2.5859e-14	-0.666688	0.599	0.74	4.1964e-10
Rrp1b	3.168e-14	-1.12186	0.221	0.381	5.14102e-10
Polr3g	3.38431e-14	-0.835578	0.349	0.515	5.49207e-10
Tax1bp1	3.61189e-14	-0.577285	0.653	0.742	5.86137e-10
Fth1	3.80729e-14	0.28175	1	0.999	6.17848e-10
Tmem56	3.90138e-14	-1.53312	0.08	0.215	6.33116e-10
2410015M20Rik	4.74485e-14	0.317218	0.972	0.93	7.69995e-10
Tnnt1	5.16708e-14	1.22083	0.608	0.489	8.38514e-10
Ate1	5.23305e-14	-0.830897	0.299	0.474	8.49219e-10
Srrt	5.57864e-14	-0.686914	0.42	0.583	9.05302e-10
Lyar	5.63726e-14	-0.717146	0.514	0.659	9.14814e-10
Xist	6.24449e-14	1.04698	0.332	0.169	1.01336e-09
Npm3	6.31932e-14	-0.477926	0.858	0.895	1.0255e-09
Snrpa1	6.44388e-14	-0.565554	0.605	0.734	1.04571e-09
Id2	6.85978e-14	-0.346648	0.689	0.873	1.1132e-09
Anp32e	7.12896e-14	-0.440824	0.832	0.874	1.15689e-09
Syne2	7.31076e-14	-0.81787	0.378	0.538	1.18639e-09
Nucks1	7.43257e-14	-0.397061	0.812	0.891	1.20616e-09
Atrx	7.61739e-14	-0.484473	0.799	0.863	1.23615e-09
Bod1l	7.76961e-14	-0.7172	0.376	0.548	1.26085e-09
Pla2g16	8.25708e-14	0.73727	0.559	0.394	1.33996e-09
Ndufv2	8.43779e-14	0.321701	0.97	0.956	1.36928e-09
Thoc3	9.67254e-14	-0.655967	0.467	0.622	1.56966e-09
Nop14	9.87123e-14	-1.03622	0.193	0.356	1.6019e-09
Slc39a10	1.01329e-13	-0.936724	0.225	0.394	1.64436e-09
Sart1	1.0283e-13	-0.981206	0.188	0.352	1.66872e-09
Hdac1	1.06579e-13	-0.628858	0.563	0.696	1.72957e-09
Thrap3	1.07214e-13	-0.521127	0.664	0.776	1.73987e-09
Sec62	1.13043e-13	-0.598958	0.659	0.751	1.83446e-09
Galk1	1.13224e-13	-0.50553	0.551	0.716	1.8374e-09
Gtf2f1	1.13927e-13	-1.14401	0.155	0.31	1.84881e-09
Top2a	1.15132e-13	-0.721896	0.449	0.619	1.86836e-09
Rbm8a	1.18655e-13	-0.399131	0.824	0.889	1.92553e-09
Srl	1.20116e-13	0.811758	0.626	0.493	1.94924e-09
Spin2c	1.34735e-13	-1.69754	0.054	0.173	2.18649e-09
Cadm1	1.3736e-13	-0.655457	0.342	0.526	2.22908e-09
Cox4i2	1.37489e-13	-0.429612	0.22	0.406	2.23117e-09
Ssbp1	1.59833e-13	-0.493097	0.693	0.794	2.59377e-09
Rdx	1.66204e-13	-0.421713	0.888	0.914	2.69715e-09
Id1	1.71776e-13	-0.816712	0.403	0.556	2.78758e-09
Ppp1r1a	1.87237e-13	0.451989	0.841	0.782	3.03849e-09
Apobec2	1.91406e-13	0.420908	0.905	0.839	3.10614e-09
P4hb	1.95198e-13	-0.509105	0.754	0.827	3.16767e-09
Cap1	2.12726e-13	-1.30983	0.101	0.241	3.45211e-09
Loxl2	2.17954e-13	-0.617053	0.345	0.531	3.53696e-09
Zfp644	2.27752e-13	-0.541792	0.625	0.739	3.69595e-09
Htatsf1	2.32963e-13	-0.5962	0.536	0.696	3.78053e-09
Psmb3	2.35612e-13	-0.29913	0.975	0.981	3.82351e-09
Sdhc	2.46146e-13	0.384374	0.947	0.877	3.99446e-09
Tmem108	2.66137e-13	-0.711334	0.434	0.589	4.31887e-09
Ilf2	2.68515e-13	-0.569692	0.588	0.709	4.35746e-09
Rabac1	3.00967e-13	0.526433	0.757	0.629	4.8841e-09
Ugdh	3.02644e-13	-0.833798	0.293	0.459	4.91131e-09
Aplp2	3.07606e-13	-0.55555	0.489	0.655	4.99183e-09
Anapc11	3.087e-13	0.340229	0.958	0.919	5.00958e-09
Hspb8	3.09479e-13	0.739775	0.517	0.346	5.02222e-09
Psmd1	3.20757e-13	-0.516393	0.588	0.721	5.20524e-09
Eif4ebp1	3.45239e-13	0.288419	0.991	0.96	5.60254e-09
Eif4g2	3.71864e-13	-0.28697	0.984	0.992	6.0346e-09
Bcat1	4.01927e-13	-1.08078	0.257	0.405	6.52248e-09
Kif3a	4.28456e-13	-0.949162	0.242	0.401	6.95298e-09
Kcnj3	4.39772e-13	1.71663	0.167	0.054	7.13662e-09
Gspt1	4.51589e-13	-0.527992	0.629	0.733	7.32839e-09
Macf1	4.80088e-13	-0.503675	0.793	0.837	7.79087e-09
Cdca8	4.87662e-13	-0.647981	0.518	0.66	7.91378e-09
Gja1	5.37357e-13	1.43908	0.293	0.154	8.72023e-09
Nop56	5.5303e-13	-0.628195	0.547	0.681	8.97457e-09
Tgfb2	5.5379e-13	-0.428676	0.359	0.561	8.9869e-09
Ndufa3	5.83777e-13	0.347683	0.953	0.854	9.47353e-09
Aldh5a1	6.14039e-13	1.41335	0.201	0.077	9.96462e-09
Ldb3	6.34396e-13	0.526162	0.816	0.778	1.0295e-08
Gtpbp4	6.37346e-13	-0.647639	0.522	0.64	1.03429e-08
Smu1	6.5426e-13	-0.792664	0.325	0.479	1.06173e-08
Rbm17	6.70646e-13	-0.551452	0.592	0.707	1.08832e-08
Tmbim6	6.74876e-13	-0.521466	0.697	0.785	1.09519e-08
Hist1h2bc	6.77887e-13	-0.742885	0.253	0.421	1.10008e-08
Topbp1	6.83019e-13	-0.910245	0.226	0.387	1.1084e-08
Arid3a	7.04023e-13	-0.949978	0.217	0.375	1.14249e-08
Cul5	7.51265e-13	-0.733623	0.392	0.539	1.21915e-08
Gabarap	8.70928e-13	0.327875	0.982	0.944	1.41334e-08
Ccar1	9.20921e-13	-0.527845	0.658	0.747	1.49447e-08
Hspa4	1.00764e-12	-0.508138	0.709	0.799	1.6352e-08
Cdk11b	1.00772e-12	-0.684388	0.389	0.551	1.63532e-08
Zwint	1.00884e-12	-0.441728	0.825	0.883	1.63714e-08
Arl6ip1	1.01959e-12	-0.519846	0.799	0.879	1.6546e-08
Sh3gl1	1.08947e-12	-1.19236	0.132	0.273	1.768e-08
Igf2bp3	1.16198e-12	-0.539821	0.603	0.722	1.88565e-08
Cd24a	1.16941e-12	-0.588102	0.688	0.791	1.89772e-08
Pdhb	1.22334e-12	0.425415	0.887	0.774	1.98524e-08
Lars	1.22589e-12	-0.784221	0.279	0.443	1.98938e-08
Hspa5	1.27399e-12	-0.405121	0.958	0.976	2.06743e-08
Cdk1	1.36352e-12	-0.707016	0.393	0.57	2.21271e-08
Gm45188	1.36601e-12	-2.74485	0.018	0.105	2.21676e-08
Dnttip2	1.41001e-12	-0.658572	0.379	0.547	2.28816e-08
Rbm39	1.41602e-12	-0.256969	0.98	0.993	2.29791e-08
Hnrnpk	1.4382e-12	-0.279672	0.993	0.994	2.33391e-08
Hipk3	1.4968e-12	0.645563	0.625	0.503	2.42901e-08
Gemin6	1.50101e-12	-0.929572	0.196	0.353	2.43583e-08
Trp53inp2	1.56331e-12	0.709229	0.534	0.377	2.53694e-08
Thra	1.60656e-12	0.67486	0.571	0.416	2.60713e-08
Akap12	1.64007e-12	-0.9507	0.303	0.451	2.66151e-08
Akirin2	1.64345e-12	-0.503931	0.73	0.797	2.66699e-08
Unc50	1.65943e-12	-0.811839	0.259	0.422	2.69292e-08
Tril	1.6646e-12	-1.70819	0.057	0.169	2.70131e-08
Eif4g1	1.66742e-12	-0.446801	0.809	0.861	2.70589e-08
Cisd1	1.85395e-12	0.376874	0.907	0.819	3.00859e-08
Acta1	2.07896e-12	-0.743586	0.721	0.784	3.37373e-08
Map1lc3a	2.2056e-12	0.54789	0.826	0.741	3.57925e-08
Kcne1	2.25678e-12	0.969885	0.371	0.219	3.6623e-08
Rnmt	2.4602e-12	-0.854433	0.241	0.395	3.99241e-08
Hacd2	2.5879e-12	-0.80665	0.293	0.455	4.19965e-08
Emp2	2.84085e-12	-0.764674	0.346	0.501	4.61013e-08
Tfdp2	2.85932e-12	-0.828724	0.232	0.394	4.6401e-08
Rragd	2.93002e-12	-0.527271	0.587	0.705	4.75484e-08
Ostc	3.24886e-12	-0.364313	0.891	0.927	5.27224e-08
Agtrap	3.34502e-12	-0.799257	0.275	0.432	5.4283e-08
Efhd2	3.46913e-12	-0.494783	0.593	0.727	5.62971e-08
Ndufa8	3.54474e-12	0.268684	0.988	0.966	5.75241e-08
Ppil4	3.5793e-12	-0.748747	0.299	0.461	5.80849e-08
Rfc4	3.63701e-12	-0.664198	0.359	0.533	5.90215e-08
Abracl	3.6419e-12	-0.260676	0.995	0.995	5.91007e-08
Orc2	3.7083e-12	-1.0425	0.17	0.316	6.01783e-08
Srsf2	4.04504e-12	-0.325535	0.937	0.973	6.56429e-08
Ccdc186	4.09893e-12	-0.919281	0.232	0.382	6.65174e-08
Psmd13	4.56657e-12	-0.534525	0.663	0.742	7.41063e-08
Ppid	4.58214e-12	-0.636855	0.513	0.64	7.4359e-08
Eif2s1	4.63376e-12	-0.491271	0.696	0.78	7.51967e-08
Dlst	4.74166e-12	0.474404	0.763	0.652	7.69476e-08
Usf1	4.82889e-12	-1.22893	0.111	0.242	7.83633e-08
Mum1l1	4.98741e-12	-0.6947	0.383	0.531	8.09356e-08
Kdm5b	5.17485e-12	-0.726916	0.386	0.534	8.39775e-08
Hspd1	5.22252e-12	-0.324381	0.984	0.988	8.47511e-08
Psmd4	5.34036e-12	-0.383012	0.816	0.868	8.66634e-08
Fbxo5	5.67471e-12	-1.12542	0.122	0.258	9.20892e-08
Kif23	5.71773e-12	-0.930929	0.253	0.406	9.27873e-08
Leo1	5.86773e-12	-0.814918	0.245	0.404	9.52215e-08
Ncapd3	5.88063e-12	-1.04062	0.151	0.294	9.54309e-08
Pnisr	5.92765e-12	-0.521161	0.639	0.762	9.61939e-08
H2afy	6.16052e-12	-0.804112	0.42	0.554	9.99729e-08
Sall4	6.29072e-12	-1.28169	0.1	0.227	1.02086e-07
Krt19	6.98285e-12	-0.915587	0.222	0.38	1.13318e-07
Tspan6	7.4247e-12	-0.713914	0.339	0.501	1.20488e-07
Ddx1	7.64229e-12	-0.598958	0.471	0.612	1.24019e-07
Xrn2	7.8005e-12	-0.596174	0.492	0.634	1.26587e-07
Ciapin1	8.04399e-12	-0.443709	0.653	0.775	1.30538e-07
Cdk12	8.2603e-12	-0.779077	0.341	0.486	1.34048e-07
Dlk1	8.35647e-12	-0.70834	0.155	0.297	1.35609e-07
Slc9a3r1	8.8979e-12	-1.97614	0.037	0.133	1.44395e-07
Copb1	9.21685e-12	-0.724332	0.382	0.519	1.49571e-07
Ppa1	9.44064e-12	-0.485313	0.705	0.779	1.53203e-07
Tnni3k	9.6842e-12	1.3387	0.199	0.081	1.57155e-07
Cisd2	9.9975e-12	-0.420209	0.749	0.837	1.6224e-07
Stk32a	1.03499e-11	-1.82564	0.042	0.141	1.67959e-07
Rgs17	1.13239e-11	-1.47286	0.054	0.161	1.83765e-07
Upf3b	1.17394e-11	-0.726616	0.337	0.49	1.90507e-07
Fignl1	1.17487e-11	-0.856525	0.216	0.366	1.90658e-07
Wdr75	1.22879e-11	-0.953074	0.166	0.311	1.99407e-07
Rad50	1.29071e-11	-0.777183	0.242	0.4	2.09456e-07
Dkc1	1.31427e-11	-0.7807	0.311	0.461	2.13279e-07
Itga1	1.34824e-11	1.12189	0.307	0.17	2.18793e-07
Ewsr1	1.42942e-11	-0.409687	0.786	0.839	2.31966e-07
Mybl2	1.4423e-11	-1.14115	0.128	0.26	2.34057e-07
Vasp	1.49682e-11	-0.481109	0.647	0.758	2.42903e-07
Tnnc2	1.5681e-11	-5.98664	0	0.058	2.54471e-07
Amd1	1.6601e-11	-0.996507	0.176	0.317	2.69402e-07
Arhgap5	1.66221e-11	-0.42303	0.662	0.778	2.69743e-07
Lrrc59	1.71212e-11	-0.493019	0.632	0.741	2.77842e-07
Psmg1	1.75244e-11	-0.82067	0.303	0.449	2.84386e-07
Cyth2	1.75833e-11	-0.60681	0.367	0.531	2.85342e-07
Nes	1.8755e-11	-0.703025	0.359	0.52	3.04357e-07
Nudcd2	1.89625e-11	-0.463594	0.708	0.79	3.07724e-07
Polr2c	1.98664e-11	-0.360883	0.783	0.867	3.22393e-07
Shisa2	2.00351e-11	-0.937006	0.203	0.352	3.25129e-07
Srsf3	2.0576e-11	-0.267034	0.97	0.967	3.33908e-07
Igf2bp1	2.28359e-11	-0.485283	0.683	0.77	3.7058e-07
Iws1	2.29023e-11	-0.756806	0.339	0.485	3.71659e-07
Uqcrc2	2.31986e-11	0.378384	0.934	0.944	3.76467e-07
Pvalb	2.40858e-11	-1.63892	0.061	0.167	3.90864e-07
Tox3	2.43368e-11	2.20595	0.112	0.028	3.94937e-07
Kif22	2.4651e-11	-0.971463	0.178	0.319	4.00037e-07
Bex2	2.5578e-11	-0.606281	0.446	0.59	4.1508e-07
Myg1	2.62187e-11	-0.722461	0.228	0.383	4.25478e-07
Med10	2.66414e-11	-0.458609	0.646	0.745	4.32337e-07
Mak16	2.87163e-11	-0.745276	0.33	0.479	4.66008e-07
Snrpa	2.90157e-11	-0.560159	0.55	0.66	4.70867e-07
Bora	2.97776e-11	-0.891247	0.17	0.312	4.83232e-07
Fhl1	3.09229e-11	-1.07415	0.524	0.625	5.01816e-07
Ergic2	3.11009e-11	-0.480578	0.628	0.728	5.04706e-07
Dnajc2	3.1256e-11	-0.467604	0.661	0.757	5.07222e-07
Canx	3.2891e-11	-0.322765	0.916	0.936	5.33756e-07
Srsf9	3.35304e-11	-0.886149	0.191	0.336	5.44131e-07
Rbm27	3.5608e-11	-0.664831	0.357	0.502	5.77847e-07
Tdg	3.56318e-11	-0.551884	0.491	0.626	5.78233e-07
Map2k1	3.5775e-11	-0.57789	0.458	0.599	5.80558e-07
Rpa2	3.73804e-11	-0.72559	0.295	0.447	6.0661e-07
Cabcoco1	3.83595e-11	1.86912	0.12	0.033	6.22498e-07
Kras	3.85433e-11	-0.841952	0.22	0.37	6.2548e-07
Bub3	4.0141e-11	-0.566168	0.553	0.67	6.51408e-07
Hist1h2ae	4.33449e-11	-1.04324	0.216	0.357	7.034e-07
Ube2n	4.40849e-11	-0.29244	0.93	0.954	7.1541e-07
Tipin	4.93869e-11	-0.50359	0.513	0.66	8.0145e-07
Med4	4.98994e-11	-0.680324	0.297	0.452	8.09768e-07
Idh2	5.06932e-11	0.363914	0.966	0.969	8.22649e-07
Ndufs8	5.10188e-11	0.365047	0.911	0.845	8.27934e-07
Idh3g	5.61176e-11	0.455964	0.788	0.7	9.10676e-07
Zfp57	5.63378e-11	-1.16591	0.088	0.206	9.1425e-07
Cobl	6.01201e-11	1.24036	0.245	0.121	9.75629e-07
Tmf1	6.06826e-11	-0.831115	0.276	0.417	9.84757e-07
Papola	6.29824e-11	-0.372163	0.83	0.873	1.02208e-06
Abcf2	6.58456e-11	-0.726711	0.3	0.446	1.06854e-06
Ccnb1	6.71025e-11	-0.714871	0.364	0.52	1.08894e-06
Hnrnpab	6.7648e-11	-0.273144	0.961	0.976	1.09779e-06
Usp1	6.90043e-11	-0.698053	0.363	0.513	1.1198e-06
Rest	6.91818e-11	-0.713993	0.374	0.514	1.12268e-06
Rab20	7.00439e-11	1.0566	0.25	0.123	1.13667e-06
Gtf2e2	7.08011e-11	-0.581395	0.45	0.594	1.14896e-06
Obscn	7.39303e-11	0.604281	0.625	0.505	1.19974e-06
Cdc5l	7.6309e-11	-0.520193	0.522	0.648	1.23834e-06
Wnt11	7.73409e-11	-1.34378	0.095	0.212	1.25509e-06
Eloc	7.95367e-11	-0.26369	0.972	0.983	1.29072e-06
Lman1	8.11033e-11	-0.51814	0.55	0.677	1.31615e-06
Fam60a	8.11884e-11	-0.608224	0.412	0.571	1.31753e-06
Tars	8.17344e-11	-0.761703	0.287	0.427	1.32639e-06
Cep57	8.30675e-11	-0.710318	0.309	0.459	1.34802e-06
Kin	8.37308e-11	-0.902091	0.22	0.359	1.35878e-06
Tfrc	8.44152e-11	-0.733196	0.374	0.505	1.36989e-06
Dbf4	8.6877e-11	-0.861847	0.234	0.38	1.40984e-06
Bub1	8.85781e-11	-0.886017	0.188	0.326	1.43745e-06
Gdi2	9.59543e-11	-0.306794	0.912	0.933	1.55715e-06
Ddx39	9.83975e-11	-0.59083	0.603	0.686	1.59679e-06
Rcn3	1.05876e-10	-0.429466	0.472	0.625	1.71816e-06
Exosc3	1.06747e-10	-0.994436	0.151	0.283	1.7323e-06
Strip2	1.06869e-10	1.86382	0.117	0.033	1.73427e-06
Jund	1.10436e-10	0.395203	0.874	0.791	1.79215e-06
Psme1	1.11454e-10	0.451937	0.78	0.681	1.80867e-06
Wdsub1	1.12812e-10	0.879464	0.287	0.152	1.83072e-06
Son	1.17275e-10	-0.330985	0.849	0.879	1.90313e-06
Zc3h13	1.17624e-10	-0.640231	0.412	0.554	1.9088e-06
Tinagl1	1.2817e-10	-1.01056	0.146	0.278	2.07994e-06
Blmh	1.4215e-10	-0.493668	0.626	0.716	2.30681e-06
Tmem167	1.42492e-10	-0.323575	0.925	0.95	2.31236e-06
Thoc2	1.45646e-10	-0.528892	0.541	0.677	2.36354e-06
Ube2l3	1.47205e-10	-0.266291	0.914	0.94	2.38884e-06
Arid4b	1.52605e-10	-0.548968	0.425	0.58	2.47647e-06
Exosc8	1.59899e-10	-0.523447	0.453	0.606	2.59484e-06
Eif6	1.65174e-10	-0.477651	0.658	0.739	2.68045e-06
Mcph1	1.66321e-10	-0.953928	0.162	0.295	2.69905e-06
Pycard	1.71653e-10	0.745034	0.408	0.261	2.78558e-06
Exosc9	1.73414e-10	-0.781897	0.251	0.394	2.81416e-06
Plk4	1.8114e-10	-0.872211	0.253	0.392	2.93954e-06
Gm26699	1.87546e-10	-1.2144	0.097	0.213	3.0435e-06
Eri3	1.89627e-10	-0.581871	0.549	0.665	3.07727e-06
Gpr22	1.90538e-10	0.954778	0.266	0.138	3.09204e-06
Ptprf	1.92897e-10	-0.668948	0.392	0.53	3.13033e-06
Copz1	1.98586e-10	-0.511207	0.533	0.667	3.22265e-06
H2afy2	2.00809e-10	-0.798144	0.316	0.452	3.25872e-06
Nrd1	2.01445e-10	-0.669616	0.378	0.518	3.26905e-06
Khdrbs1	2.04454e-10	-0.382801	0.811	0.862	3.31789e-06
Nusap1	2.05076e-10	-0.802334	0.247	0.398	3.32797e-06
Ebna1bp2	2.06308e-10	-0.602478	0.424	0.56	3.34796e-06
Lsm8	2.06521e-10	-0.406065	0.789	0.849	3.35142e-06
Atp6v1f	2.2582e-10	0.297941	0.95	0.878	3.66461e-06
Atp2a2	2.28664e-10	0.403	0.957	0.938	3.71076e-06
Atad2	2.3311e-10	-0.712303	0.287	0.435	3.78291e-06
Vapa	2.41877e-10	-0.339765	0.818	0.859	3.92519e-06
Snhg11	2.4824e-10	-1.85386	0.034	0.12	4.02843e-06
Flywch1	2.48823e-10	-0.702484	0.318	0.459	4.03791e-06
Srsf11	2.60137e-10	-0.353505	0.851	0.883	4.2215e-06
Ddc	2.65301e-10	-0.549925	0.188	0.333	4.3053e-06
Eif5b	2.66321e-10	-0.354361	0.832	0.877	4.32186e-06
Pygm	2.67151e-10	0.67578	0.557	0.427	4.33533e-06
Hadhb	2.73966e-10	0.392049	0.784	0.669	4.44592e-06
Pdap1	2.75299e-10	-0.276288	0.921	0.935	4.46756e-06
Klf4	2.77634e-10	-1.21854	0.067	0.17	4.50544e-06
Cpt1a	2.87807e-10	2.65794	0.074	0.011	4.67053e-06
Zadh2	2.89628e-10	1.09737	0.212	0.098	4.70008e-06
Thoc6	2.91747e-10	-0.663987	0.317	0.464	4.73447e-06
Pabpc4	2.93643e-10	0.388107	0.808	0.682	4.76523e-06
Senp6	3.03718e-10	-0.450288	0.612	0.722	4.92873e-06
Smap1	3.10479e-10	-0.605094	0.445	0.577	5.03846e-06
Cdh13	3.10499e-10	1.0899	0.247	0.127	5.03877e-06
Csrp2	3.14083e-10	-0.269713	0.991	0.993	5.09694e-06
Phpt1	3.25292e-10	0.52431	0.645	0.524	5.27883e-06
Rrs1	3.30509e-10	-0.757961	0.238	0.381	5.3635e-06
Pold3	3.37561e-10	-0.97218	0.163	0.293	5.47794e-06
Tcap	3.49201e-10	0.735444	0.709	0.646	5.66684e-06
Pigf	3.61676e-10	-0.814149	0.232	0.369	5.86927e-06
Gtsf1	3.71578e-10	2.81119	0.089	0.019	6.02996e-06
Fip1l1	3.71634e-10	-0.619879	0.393	0.527	6.03087e-06
Gnai3	3.73204e-10	-0.732914	0.304	0.44	6.05636e-06
Rcsd1	3.78246e-10	-0.476639	0.587	0.718	6.13818e-06
Nectin2	3.88334e-10	-0.670004	0.395	0.528	6.30188e-06
Id3	3.92336e-10	-0.529259	0.455	0.597	6.36682e-06
Kdm1a	4.01287e-10	-0.547608	0.463	0.594	6.51208e-06
Ckap5	4.13793e-10	-0.635286	0.372	0.515	6.71504e-06
Map3k20	4.24418e-10	0.510453	0.672	0.556	6.88745e-06
Fmr1	4.26008e-10	-0.597175	0.383	0.527	6.91327e-06
Kctd5	4.3296e-10	-0.827486	0.229	0.365	7.02608e-06
1810022K09Rik	4.36226e-10	-0.531681	0.508	0.632	7.07907e-06
Kcnk3	4.38545e-10	1.1847	0.308	0.184	7.1167e-06
Ddx6	4.72543e-10	-0.605381	0.426	0.554	7.66843e-06
Cs	4.8145e-10	0.302226	0.941	0.891	7.81298e-06
Stbd1	4.81492e-10	0.626466	0.551	0.422	7.81365e-06
Gins4	4.81603e-10	-0.692862	0.286	0.427	7.81545e-06
Morf4l2	5.10212e-10	-0.291087	0.916	0.931	8.27972e-06
Rnf144b	5.11329e-10	2.82233	0.067	0.008	8.29784e-06
Eif3d	5.19595e-10	-0.429773	0.639	0.732	8.43199e-06
Pfdn2	5.51351e-10	-0.29315	0.964	0.973	8.94732e-06
Rabgap1l	5.52682e-10	0.855242	0.303	0.172	8.96893e-06
Ubc	5.53192e-10	-0.395872	0.879	0.904	8.9772e-06
Fam213a	5.76961e-10	-0.503176	0.478	0.623	9.36293e-06
Nfib	5.7827e-10	0.717863	0.478	0.347	9.38416e-06
Sqle	5.83294e-10	-0.878112	0.249	0.383	9.4657e-06
Xpnpep1	5.91025e-10	-0.522808	0.458	0.6	9.59115e-06
Thop1	6.42475e-10	-0.911027	0.147	0.274	1.04261e-05
Mplkip	6.46215e-10	-0.603147	0.361	0.507	1.04868e-05
Gata5	6.55612e-10	-0.827839	0.234	0.371	1.06393e-05
Trdn	6.84116e-10	0.450905	0.761	0.67	1.11018e-05
Ucp2	7.7143e-10	1.21433	0.264	0.148	1.25188e-05
Man1a2	7.86969e-10	-0.58249	0.392	0.528	1.27709e-05
Mpzl1	7.92746e-10	-0.597696	0.337	0.484	1.28647e-05
Mpped2	7.94139e-10	-0.458475	0.682	0.79	1.28873e-05
Mrpl54	7.94973e-10	0.278458	0.963	0.917	1.29008e-05
Drg1	8.21182e-10	-0.53931	0.421	0.56	1.33261e-05
Fndc3c1	8.2629e-10	-1.12686	0.12	0.236	1.3409e-05
Ncapg	8.33761e-10	-1.01672	0.129	0.25	1.35303e-05
Rrbp1	8.55562e-10	-0.488976	0.5	0.623	1.38841e-05
Phlda2	8.87376e-10	-1.95991	0.047	0.137	1.44003e-05
Rasl11a	8.88253e-10	-1.68547	0.036	0.119	1.44146e-05
Rif1	8.95843e-10	-0.674301	0.325	0.469	1.45377e-05
Dnajb11	9.17884e-10	-0.463075	0.587	0.698	1.48954e-05
Serinc3	9.21361e-10	-0.592155	0.389	0.532	1.49518e-05
Myocd	9.24062e-10	-0.646787	0.421	0.543	1.49957e-05
Anp32a	9.28522e-10	-0.311984	0.936	0.94	1.50681e-05
Zfp608	9.46812e-10	-0.902118	0.176	0.306	1.53649e-05
Luc7l	9.55657e-10	-0.69754	0.295	0.438	1.55084e-05
Amot	9.57719e-10	-1.12204	0.113	0.227	1.55419e-05
Perp	9.96064e-10	0.808354	0.446	0.305	1.61641e-05
Syngr1	1.00879e-09	1.29774	0.155	0.06	1.63707e-05
Zfp36	1.01131e-09	0.918141	0.342	0.212	1.64115e-05
Srsf6	1.01469e-09	-0.316583	0.846	0.884	1.64664e-05
Gnl2	1.04826e-09	-0.798144	0.239	0.372	1.70112e-05
Jpt2	1.07463e-09	-0.687533	0.307	0.445	1.74391e-05
Polr2d	1.07957e-09	-0.576421	0.463	0.589	1.75193e-05
Mrps24	1.08134e-09	0.289815	0.933	0.878	1.7548e-05
Ddah2	1.14226e-09	-0.54364	0.478	0.605	1.85365e-05
Mia2	1.17452e-09	-0.710793	0.264	0.403	1.90601e-05
Ubap2l	1.19244e-09	-0.470373	0.633	0.711	1.93508e-05
Dzip1l	1.24402e-09	-0.869123	0.2	0.329	2.0188e-05
Rbm4b	1.28189e-09	-0.65444	0.305	0.445	2.08025e-05
Bax	1.29031e-09	-0.310223	0.87	0.894	2.09392e-05
Tmx1	1.31986e-09	-0.699709	0.316	0.45	2.14188e-05
Kmt5a	1.34012e-09	-0.492043	0.589	0.711	2.17474e-05
Sec11a	1.37269e-09	-0.38371	0.672	0.763	2.22761e-05
Arglu1	1.42529e-09	-0.479454	0.704	0.769	2.31297e-05
Meg3	1.42635e-09	-0.464794	0.607	0.721	2.31469e-05
Prpf4b	1.43276e-09	-0.49304	0.511	0.638	2.32509e-05
Psma4	1.47318e-09	-0.273488	0.943	0.963	2.39067e-05
Wdr43	1.49134e-09	-0.731723	0.305	0.439	2.42015e-05
Higd2a	1.49472e-09	0.279851	0.945	0.896	2.42563e-05
Rbbp4	1.53144e-09	-0.449269	0.533	0.654	2.48522e-05
Cars	1.53556e-09	-0.927581	0.147	0.27	2.49191e-05
Tmpo	1.55344e-09	-0.414165	0.682	0.787	2.52092e-05
Ppih	1.56725e-09	-0.620866	0.405	0.531	2.54334e-05
Topors	1.61875e-09	-0.643906	0.346	0.48	2.62691e-05
1110002E22Rik	1.62459e-09	1.22809	0.187	0.085	2.63638e-05
Med6	1.6465e-09	-0.796766	0.259	0.392	2.67193e-05
Atp1b1	1.65941e-09	0.485636	0.947	0.929	2.6929e-05
Zmat2	1.67948e-09	-0.385386	0.704	0.785	2.72546e-05
Tacc3	1.70221e-09	-0.680396	0.251	0.395	2.76235e-05
Bud31	1.71306e-09	-0.399974	0.675	0.758	2.77995e-05
Trappc4	1.73767e-09	-0.502169	0.458	0.593	2.81989e-05
Cope	1.74251e-09	-0.322876	0.836	0.891	2.82775e-05
Soat1	1.74252e-09	-1.00307	0.128	0.244	2.82777e-05
Asb4	1.80419e-09	-0.547256	0.337	0.485	2.92783e-05
Fignl2	1.82327e-09	-1.40649	0.067	0.163	2.9588e-05
Sorbs2	1.83104e-09	0.447977	0.816	0.796	2.97142e-05
Pdcl3	1.83945e-09	-0.475077	0.639	0.73	2.98506e-05
Rbm28	1.85372e-09	-0.736883	0.284	0.42	3.00821e-05
Zyx	1.85809e-09	0.474939	0.659	0.532	3.0153e-05
Strap	1.88209e-09	-0.377901	0.759	0.813	3.05426e-05
Znhit1	1.90016e-09	0.53245	0.626	0.497	3.08358e-05
Mrps21	1.91262e-09	0.295176	0.955	0.898	3.1038e-05
Sac3d1	2.00862e-09	-0.729249	0.23	0.366	3.25958e-05
Thoc7	2.02772e-09	0.313731	0.828	0.693	3.29058e-05
Ngdn	2.0479e-09	-0.511438	0.354	0.508	3.32333e-05
Bex4	2.05546e-09	0.363276	0.955	0.907	3.3356e-05
Slc6a6	2.08161e-09	-0.674579	0.3	0.444	3.37804e-05
Trpm7	2.17275e-09	-0.709273	0.275	0.41	3.52595e-05
Tmem234	2.28447e-09	-0.298619	0.888	0.906	3.70725e-05
Snrnp40	2.31048e-09	-0.678956	0.375	0.497	3.74944e-05
Cdk4	2.31718e-09	-0.260341	0.966	0.988	3.76032e-05
Ddx55	2.33134e-09	-0.89492	0.155	0.276	3.7833e-05
Acvr2b	2.48608e-09	-0.690629	0.321	0.451	4.03442e-05
Phf3	2.51837e-09	-0.546684	0.43	0.559	4.08681e-05
Phip	2.54748e-09	-0.484239	0.559	0.684	4.13404e-05
Raf1	2.56257e-09	-0.643406	0.38	0.509	4.15854e-05
Ddx24	2.57728e-09	-0.472443	0.574	0.671	4.1824e-05
Tnfaip8	2.59797e-09	-0.898432	0.164	0.287	4.21599e-05
Cyb5r3	2.62369e-09	-0.410734	0.671	0.753	4.25772e-05
Hnrnph3	2.63896e-09	-0.498363	0.479	0.613	4.2825e-05
Cdc16	2.72999e-09	-0.545537	0.391	0.528	4.43022e-05
Cebpg	2.8083e-09	-0.7444	0.238	0.37	4.5573e-05
Mier1	2.99161e-09	-0.708187	0.339	0.462	4.85479e-05
Ryr3	3.07032e-09	2.14179	0.08	0.017	4.98252e-05
Csnk1d	3.08257e-09	-0.516689	0.461	0.586	5.0024e-05
Trim59	3.11025e-09	-0.697929	0.241	0.376	5.04731e-05
Alkbh5	3.12761e-09	-0.56999	0.478	0.588	5.07549e-05
Plod2	3.17572e-09	-0.695568	0.254	0.392	5.15355e-05
Pcgf5	3.18768e-09	-0.535109	0.529	0.648	5.17297e-05
Cdv3	3.21008e-09	-0.371827	0.813	0.86	5.20932e-05
Nsun2	3.23509e-09	-0.641937	0.322	0.459	5.2499e-05
Vrk1	3.27558e-09	-0.831115	0.178	0.304	5.31561e-05
Golt1b	3.52137e-09	-0.886105	0.221	0.343	5.71447e-05
Kpna2	3.54688e-09	-0.779197	0.224	0.356	5.75587e-05
Abcc9	3.57787e-09	0.692091	0.374	0.241	5.80618e-05
Spink1	3.58123e-09	-3.41416	0.005	0.058	5.81162e-05
Igfbp4	3.63456e-09	-0.633875	0.195	0.328	5.89816e-05
Arid3b	3.6942e-09	-0.615726	0.436	0.556	5.99494e-05
Vps35	3.70108e-09	-0.509928	0.507	0.624	6.00611e-05
Col18a1	3.74475e-09	-0.715508	0.251	0.391	6.07697e-05
Taf6	3.75545e-09	-0.668348	0.249	0.385	6.09434e-05
Srek1	3.77875e-09	-0.608023	0.389	0.518	6.13215e-05
Mgst3	3.87187e-09	0.969089	0.454	0.349	6.28327e-05
Gja5	3.91225e-09	0.916464	0.251	0.133	6.3488e-05
Ppp1r10	4.05707e-09	-0.714366	0.262	0.394	6.58381e-05
Pls3	4.13874e-09	-0.795092	0.167	0.291	6.71635e-05
Esf1	4.19413e-09	-0.528068	0.53	0.643	6.80624e-05
Hmgn3	4.21537e-09	0.507178	0.591	0.467	6.8407e-05
Las1l	4.3113e-09	-0.664792	0.28	0.414	6.99637e-05
Sec23b	4.36992e-09	-0.801699	0.146	0.267	7.0915e-05
Ntm	4.37446e-09	1.29001	0.267	0.156	7.09888e-05
Pdha1	4.68595e-09	0.340623	0.85	0.747	7.60435e-05
Arl4a	4.88207e-09	-0.607239	0.329	0.473	7.92262e-05
Slitrk5	4.9364e-09	0.881684	0.279	0.16	8.0108e-05
2610524H06Rik	5.2605e-09	-0.711523	0.282	0.407	8.53673e-05
Ddx27	5.46359e-09	-0.752581	0.224	0.351	8.86631e-05
Gm266	5.76466e-09	-2.00936	0.022	0.091	9.35489e-05
Hint2	5.89626e-09	0.440725	0.736	0.653	9.56845e-05
Hrc	6.07154e-09	-0.438086	0.541	0.663	9.85289e-05
Sae1	6.13415e-09	-0.488166	0.599	0.704	9.9545e-05
Adra1b	6.1659e-09	1.41013	0.143	0.057	0.00010006
Nolc1	6.41728e-09	-0.651476	0.438	0.551	0.00010414
Rnf20	6.42446e-09	-0.661219	0.271	0.405	0.000104256
Cluh	6.56727e-09	0.514045	0.536	0.398	0.000106574
Afp	6.6298e-09	5.38867	0.043	0.001	0.000107588
Slc25a12	6.6663e-09	0.675902	0.413	0.283	0.000108181
Tmem160	6.99402e-09	0.356211	0.796	0.694	0.000113499
Igdcc3	7.55959e-09	-1.08796	0.101	0.206	0.000122677
Cops9	7.6962e-09	0.317409	0.909	0.808	0.000124894
Mis18bp1	8.00345e-09	-0.849112	0.183	0.306	0.00012988
Ubac1	8.5662e-09	-0.513701	0.392	0.533	0.000139012
Nelfcd	8.58603e-09	-0.626927	0.324	0.452	0.000139334
Usp39	8.68611e-09	-0.845586	0.191	0.312	0.000140958
Ctsz	8.69192e-09	-0.571851	0.337	0.472	0.000141052
Actr3b	8.71566e-09	0.849455	0.288	0.169	0.000141438
Gpn2	8.74148e-09	-1.29315	0.066	0.157	0.000141857
Nemf	9.09721e-09	-0.578254	0.388	0.514	0.00014763
Nipbl	9.209e-09	-0.449827	0.504	0.634	0.000149444
Etf1	9.32827e-09	-0.427229	0.583	0.693	0.000151379
Grrp1	9.48469e-09	-1.6539	0.039	0.117	0.000153918
Rasgrp2	9.53893e-09	-0.470487	0.386	0.524	0.000154798
Actn1	9.59711e-09	-0.518935	0.618	0.704	0.000155742
Lsmem1	9.59894e-09	0.820886	0.28	0.162	0.000155772
Sap30	9.60163e-09	-0.562748	0.441	0.559	0.000155815
Hadha	9.62092e-09	0.385688	0.778	0.683	0.000156128
Gon4l	9.72811e-09	-0.638109	0.297	0.428	0.000157868
Klk1	9.87692e-09	-5.16351	0	0.042	0.000160283
Rangap1	1.01093e-08	-0.463718	0.559	0.684	0.000164054
Jph2	1.06509e-08	0.4494	0.682	0.589	0.000172842
Ppm1k	1.08104e-08	0.746743	0.358	0.231	0.000175431
Csrp1	1.08709e-08	-0.379881	0.879	0.912	0.000176412
Ruvbl1	1.12441e-08	-0.690098	0.328	0.453	0.000182468
Nsfl1c	1.12755e-08	-0.586649	0.52	0.612	0.000182979
Mphosph8	1.13981e-08	-0.416852	0.536	0.655	0.000184969
Birc6	1.15194e-08	-0.52959	0.439	0.562	0.000186936
Lpcat4	1.15454e-08	-1.79749	0.028	0.098	0.000187359
Aurkb	1.15638e-08	-0.986637	0.128	0.236	0.000187658
Fam49b	1.16264e-08	-0.548887	0.455	0.57	0.000188674
Cdc20	1.16521e-08	-0.777298	0.243	0.374	0.00018909
Slc2a3	1.17694e-08	-0.797693	0.311	0.434	0.000190994
Rexo1	1.1842e-08	-0.659055	0.282	0.409	0.000192171
Cenpx	1.18953e-08	0.407914	0.734	0.613	0.000193036
Shcbp1	1.23074e-08	-0.930792	0.134	0.245	0.000199724
Cops4	1.24903e-08	-0.404181	0.676	0.752	0.000202693
Rars	1.25945e-08	-0.610179	0.309	0.44	0.000204383
Ifitm2	1.27961e-08	-0.5515	0.468	0.58	0.000207655
Incenp	1.28082e-08	-0.854905	0.178	0.299	0.000207852
Sdf2l1	1.32106e-08	-0.567553	0.375	0.504	0.000214382
Bok	1.32602e-08	-0.495039	0.43	0.568	0.000215187
2700049A03Rik	1.33547e-08	-0.844637	0.125	0.236	0.00021672
Ctnna1	1.35774e-08	-0.335359	0.818	0.883	0.000220333
Lsm5	1.39802e-08	-0.352199	0.755	0.832	0.000226871
Wwc2	1.41272e-08	-0.464645	0.517	0.635	0.000229256
Acat2	1.43201e-08	-0.835043	0.212	0.333	0.000232387
Golga4	1.47036e-08	-0.430827	0.634	0.71	0.00023861
Rlf	1.52753e-08	-0.57898	0.278	0.412	0.000247887
Hist1h1e	1.57047e-08	-0.762088	0.283	0.415	0.000254856
Ddx52	1.58615e-08	-0.658593	0.226	0.356	0.000257401
Pafah1b1	1.60105e-08	-0.274115	0.899	0.904	0.000259819
Nup93	1.63037e-08	-0.690389	0.236	0.362	0.000264576
Nenf	1.63788e-08	0.358664	0.813	0.7	0.000265795
Med17	1.63981e-08	-0.999298	0.124	0.231	0.000266108
Mcm5	1.68817e-08	-0.738064	0.221	0.347	0.000273956
Rbm6	1.72798e-08	-0.651341	0.305	0.434	0.000280416
Rtl8a	1.7404e-08	0.397216	0.716	0.613	0.000282432
Mrap	1.76164e-08	0.729103	0.312	0.19	0.000285878
Srp72	1.7891e-08	-0.581241	0.389	0.51	0.000290335
Pa2g4	1.81416e-08	-0.40229	0.686	0.755	0.000294401
Hax1	1.82294e-08	-0.559888	0.397	0.524	0.000295827
Syncrip	1.90684e-08	-0.47855	0.618	0.695	0.000309442
Hdlbp	1.91612e-08	-0.354211	0.764	0.827	0.000310947
Tcf7l1	1.92576e-08	-1.21464	0.071	0.162	0.000312512
Dnajc3	2.01866e-08	-0.700574	0.304	0.429	0.000327589
Nap1l4	2.07311e-08	-0.397642	0.795	0.826	0.000336424
Bms1	2.1031e-08	-0.687467	0.241	0.366	0.000341292
Akr1b3	2.11851e-08	-0.321374	0.814	0.869	0.000343792
Bzw2	2.14998e-08	-0.30662	0.874	0.913	0.000348898
Rb1cc1	2.1623e-08	-0.624355	0.314	0.438	0.000350898
Smc6	2.17129e-08	-0.339114	0.833	0.851	0.000352357
Scd1	2.18972e-08	-1.97003	0.021	0.085	0.000355347
Nup107	2.21457e-08	-0.860116	0.145	0.258	0.00035938
Hpf1	2.22525e-08	-0.469171	0.536	0.637	0.000361113
Mis18a	2.26603e-08	-0.790369	0.174	0.291	0.000367731
Nubp1	2.27323e-08	-0.648833	0.267	0.397	0.000368899
Actg2	2.34366e-08	-1.51701	0.03	0.1	0.000380329
P3h4	2.39826e-08	-0.749326	0.32	0.444	0.00038919
Impdh2	2.43713e-08	-0.370355	0.659	0.744	0.000395498
Pdk2	2.46041e-08	1.28918	0.158	0.07	0.000399275
Rbmx	2.47446e-08	-0.611659	0.355	0.475	0.000401555
Bptf	2.48482e-08	-0.469785	0.52	0.631	0.000403236
Taf12	2.48729e-08	-0.654705	0.271	0.398	0.000403638
Yaf2	2.50215e-08	-0.378491	0.738	0.8	0.000406049
Tmem97	2.50311e-08	-0.623614	0.342	0.47	0.000406205
Ppm1e	2.53613e-08	2.19718	0.072	0.016	0.000411564
Fstl1	2.54556e-08	-0.362718	0.778	0.831	0.000413094
Slc8a1	2.57167e-08	-0.612985	0.42	0.531	0.000417331
Gnb3	2.5895e-08	5.02878	0.037	0	0.000420224
Spc24	2.63924e-08	-0.51005	0.445	0.573	0.000428296
Lsr	2.66754e-08	-1.16569	0.075	0.167	0.000432888
Mcm4	2.7008e-08	-0.705047	0.229	0.353	0.000438287
Rad17	2.71257e-08	-0.596448	0.297	0.429	0.000440196
Rom1	2.7142e-08	-1.53212	0.042	0.119	0.000440461
Atox1	2.72453e-08	0.302776	0.942	0.88	0.000442137
Cep170	2.78473e-08	-0.654641	0.253	0.38	0.000451906
Fancm	2.87953e-08	-0.890496	0.145	0.255	0.00046729
Pes1	2.88379e-08	-0.705149	0.238	0.359	0.000467982
Nnat	2.90572e-08	-0.829884	0.303	0.421	0.00047154
Clip1	2.91326e-08	-0.543779	0.388	0.505	0.000472764
Bola3	3.00946e-08	0.265754	0.953	0.886	0.000488375
Rxfp1	3.02409e-08	1.72093	0.105	0.035	0.00049075
Stard3nl	3.2244e-08	-0.468236	0.539	0.653	0.000523255
Frat2	3.26777e-08	-1.05682	0.108	0.209	0.000530294
Kcnq1ot1	3.34056e-08	-0.370663	0.892	0.894	0.000542106
Dazap1	3.39637e-08	-0.385998	0.68	0.75	0.000551163
Rab4a	3.64485e-08	-0.579328	0.276	0.409	0.000591486
Derl2	3.66281e-08	-0.731891	0.199	0.319	0.000594401
Retreg1	3.71009e-08	0.802897	0.297	0.184	0.000602074
Mettl6	3.75687e-08	-0.690485	0.239	0.362	0.000609665
Fen1	3.82754e-08	-0.905768	0.178	0.289	0.000621134
Rsbn1	3.86119e-08	-0.878112	0.186	0.297	0.000626594
Rpf2	3.90799e-08	-0.690405	0.262	0.387	0.000634188
BC005624	3.93764e-08	-0.692942	0.254	0.376	0.000639
Dusp4	3.94163e-08	-1.23616	0.089	0.183	0.000639648
Rbbp8	4.01104e-08	-0.831318	0.167	0.279	0.000650911
Pdcd10	4.07227e-08	-0.500817	0.411	0.538	0.000660847
Ppp1r3c	4.13929e-08	0.762993	0.442	0.331	0.000671724
Bcam	4.15184e-08	0.543276	0.564	0.456	0.00067376
Stat5b	4.16913e-08	0.980415	0.205	0.106	0.000676566
Cenpj	4.18888e-08	-1.10353	0.086	0.179	0.000679771
Capn3	4.32623e-08	1.15811	0.149	0.064	0.00070206
Kcnip3	4.35958e-08	-1.68547	0.028	0.094	0.000707473
Dars	4.45811e-08	-0.55528	0.405	0.52	0.000723462
Ubqln1	4.48917e-08	-0.526831	0.412	0.53	0.000728503
Ddx23	4.52324e-08	-0.907141	0.155	0.264	0.000734032
Otub2	4.60243e-08	-0.914771	0.167	0.277	0.000746883
Nae1	4.6148e-08	-0.610527	0.393	0.499	0.00074889
Colq	4.62804e-08	5.07608	0.036	0	0.000751039
Snf8	4.66119e-08	-0.405155	0.558	0.649	0.000756417
Rbm26	4.72859e-08	-0.583434	0.308	0.435	0.000767355
Hist1h4i	4.76074e-08	-0.88838	0.154	0.262	0.000772572
Mylpf	4.84353e-08	-0.646404	0.482	0.585	0.000786008
Gcc2	4.90798e-08	-0.795151	0.199	0.313	0.000796467
Ppp4r2	4.95258e-08	-0.451891	0.487	0.594	0.000803705
Tjp1	5.00039e-08	-0.644714	0.345	0.461	0.000811463
Phf5a	5.04085e-08	-0.28326	0.83	0.883	0.00081803
Prc1	5.13986e-08	-0.705514	0.274	0.403	0.000834097
Uba52	5.2702e-08	0.303272	0.83	0.728	0.000855248
Chaf1a	5.44976e-08	-0.883292	0.163	0.272	0.000884387
Kdm7a	5.46332e-08	-0.672303	0.197	0.317	0.000886588
Fbxo32	5.50232e-08	-0.424271	0.588	0.684	0.000892917
Dlgap5	5.5648e-08	-0.910327	0.176	0.285	0.000903055
Apex1	5.59274e-08	-0.444091	0.653	0.719	0.00090759
Slc24a5	5.66027e-08	-1.07403	0.117	0.216	0.000918548
Cox14	5.71081e-08	0.25724	0.945	0.859	0.000926751
Ttc4	5.71469e-08	-0.677474	0.211	0.33	0.00092738
Plekhf2	5.92828e-08	-0.919251	0.147	0.254	0.000962042
Iqgap1	6.04192e-08	-0.706346	0.216	0.336	0.000980483
Txndc5	6.0938e-08	-0.45992	0.564	0.657	0.000988902
Mettl16	6.12414e-08	-0.628812	0.251	0.377	0.000993825
Rcl1	6.12864e-08	-1.17184	0.075	0.163	0.000994556
Mllt10	6.17038e-08	-0.533072	0.401	0.524	0.00100133
Degs1	6.26362e-08	-0.374116	0.489	0.624	0.00101646
Rad23a	6.28307e-08	-0.539216	0.453	0.561	0.00101962
Selenom	6.36262e-08	0.54662	0.526	0.407	0.00103253
Pcnp	6.36416e-08	-0.39165	0.609	0.706	0.00103278
Gys1	6.52343e-08	0.53763	0.575	0.476	0.00105862
Ftsj3	6.55997e-08	-0.703126	0.268	0.386	0.00106455
Snrpd1	6.56124e-08	-0.256237	0.918	0.947	0.00106476
Clip4	6.62472e-08	0.686191	0.343	0.224	0.00107506
Rspry1	6.7737e-08	-0.660694	0.232	0.352	0.00109924
Brix1	6.80309e-08	-0.56999	0.382	0.504	0.00110401
Arhgap29	6.84202e-08	-0.507593	0.457	0.567	0.00111032
Asl	6.86059e-08	-0.847738	0.142	0.25	0.00111334
Eid1	6.98128e-08	0.276216	0.887	0.807	0.00113292
Kcnj11	7.27341e-08	1.14535	0.157	0.071	0.00118033
Ccnl1	7.69971e-08	-0.480777	0.582	0.67	0.00124951
Adk	7.70412e-08	-0.356317	0.732	0.816	0.00125022
Tmem71	7.73221e-08	1.74992	0.087	0.025	0.00125478
Clcn3	7.81448e-08	-0.595582	0.328	0.45	0.00126813
Erh	7.96163e-08	-0.277593	0.889	0.906	0.00129201
Dach1	8.00535e-08	-0.842613	0.164	0.273	0.00129911
Hoxb2	8.04358e-08	-1.18297	0.075	0.162	0.00130531
Ubqln2	8.05174e-08	-0.675704	0.261	0.377	0.00130664
Cfap161	8.27792e-08	4.87678	0.034	0	0.00134334
Isoc1	8.34195e-08	-0.710385	0.229	0.346	0.00135373
Csnk1e	8.38521e-08	-0.427908	0.491	0.612	0.00136075
Jmjd6	8.54022e-08	-0.528734	0.445	0.551	0.00138591
Mrto4	8.90208e-08	-0.477516	0.464	0.58	0.00144463
Hmgxb4	9.15262e-08	-0.809632	0.188	0.297	0.00148529
Il15	9.25967e-08	0.758653	0.264	0.155	0.00150266
Lap3	9.37767e-08	-0.454646	0.461	0.586	0.00152181
Abat	9.39668e-08	1.12189	0.176	0.087	0.00152489
Pim1	9.50235e-08	-0.770052	0.303	0.414	0.00154204
Nsd1	9.5362e-08	-0.361679	0.641	0.727	0.00154753
Ube2v2	9.65428e-08	-0.523447	0.411	0.521	0.0015667
Mars	9.72435e-08	-0.827128	0.17	0.279	0.00157807
Gtf2f2	9.80605e-08	-0.578162	0.322	0.44	0.00159133
Kdm6b	9.83137e-08	-0.677376	0.316	0.432	0.00159544
Thbs4	9.96787e-08	-0.700795	0.357	0.463	0.00161759
Ptms	1.00256e-07	0.42602	0.797	0.713	0.00162695
Vcpip1	1.04985e-07	-0.781088	0.15	0.259	0.00170369
Shroom3	1.05589e-07	0.666549	0.376	0.26	0.00171349
Eapp	1.06308e-07	-0.60868	0.247	0.369	0.00172516
Sde2	1.06406e-07	-0.648454	0.316	0.427	0.00172676
Trak1	1.07015e-07	0.682738	0.316	0.201	0.00173664
Wdr93	1.07559e-07	1.26833	0.207	0.114	0.00174547
Casq2	1.08618e-07	2.01266	0.086	0.025	0.00176265
Hnrnpm	1.10395e-07	-0.287804	0.85	0.857	0.0017915
Cenph	1.10965e-07	-0.854653	0.137	0.242	0.00180074
Lpcat1	1.11286e-07	-1.06171	0.084	0.174	0.00180595
Creg1	1.11896e-07	-0.646486	0.237	0.357	0.00181585
Lsm3	1.12645e-07	-0.362024	0.721	0.796	0.00182801
Fgf10	1.12906e-07	-2.1305	0.021	0.08	0.00183223
Pwwp2a	1.15909e-07	-0.571521	0.304	0.427	0.00188097
Ephx2	1.16606e-07	1.45204	0.109	0.04	0.00189229
Fcf1	1.1698e-07	-0.554664	0.37	0.489	0.00189835
Parm1	1.18664e-07	1.06708	0.332	0.23	0.00192568
Gsn	1.19494e-07	0.922579	0.289	0.184	0.00193916
Cox7a1	1.2032e-07	0.38351	0.762	0.66	0.00195255
Ephb2	1.20344e-07	-1.40863	0.043	0.116	0.00195294
Eif3l	1.22094e-07	-0.314339	0.714	0.799	0.00198134
Lhfpl1	1.22462e-07	-1.62004	0.034	0.102	0.00198731
Ccne1	1.23235e-07	-0.748719	0.188	0.299	0.00199986
Zranb2	1.24263e-07	-0.374101	0.711	0.761	0.00201654
Cspp1	1.24481e-07	-0.750498	0.217	0.328	0.00202008
Pkia	1.24637e-07	0.820886	0.283	0.174	0.00202261
Asb12	1.25151e-07	-1.07709	0.087	0.177	0.00203094
Zrsr2	1.25663e-07	-0.554549	0.338	0.466	0.00203926
Zc3h18	1.25731e-07	-0.78817	0.224	0.334	0.00204036
Ero1l	1.26082e-07	-0.57261	0.291	0.416	0.00204606
Prkcsh	1.26617e-07	-0.553642	0.363	0.484	0.00205474
Zfp322a	1.27559e-07	-0.57972	0.392	0.507	0.00207003
Lrrc4b	1.29098e-07	1.03443	0.187	0.096	0.002095
Actl6a	1.34354e-07	-0.446531	0.493	0.6	0.00218029
Rassf5	1.36796e-07	-0.490497	0.411	0.536	0.00221992
Rsrc1	1.39404e-07	-0.6003	0.336	0.445	0.00226224
Kif11	1.39557e-07	-0.853865	0.213	0.32	0.00226473
Katna1	1.39649e-07	-0.646787	0.283	0.398	0.00226623
Dnajc9	1.43805e-07	-0.604779	0.437	0.533	0.00233367
Trmt6	1.46323e-07	-0.624925	0.312	0.43	0.00237453
Tgs1	1.46788e-07	-0.475107	0.407	0.53	0.00238208
Polr2g	1.49288e-07	-0.317469	0.743	0.81	0.00242264
Pym1	1.54712e-07	-0.685467	0.209	0.324	0.00251067
Cit	1.55053e-07	-1.003	0.112	0.207	0.00251619
Mmp14	1.57052e-07	-0.602681	0.184	0.299	0.00254864
Mif4gd	1.58021e-07	-0.865937	0.15	0.254	0.00256436
Vapb	1.59904e-07	-0.406977	0.616	0.698	0.00259492
Dnmt1	1.62887e-07	-0.491253	0.336	0.463	0.00264332
Cops6	1.63827e-07	-0.316382	0.767	0.828	0.00265859
Psmc6	1.64364e-07	-0.295681	0.809	0.848	0.0026673
Cnn3	1.64728e-07	-0.388061	0.804	0.82	0.0026732
Rab14	1.65243e-07	-0.282502	0.874	0.88	0.00268157
Mat2a	1.67135e-07	-0.34701	0.843	0.848	0.00271226
Dok7	1.70808e-07	1.54335	0.095	0.031	0.00277186
Emilin1	1.71148e-07	-1.16988	0.063	0.144	0.00277738
Tiprl	1.75004e-07	-0.526073	0.364	0.481	0.00283997
Selenof	1.76898e-07	-0.324446	0.867	0.883	0.0028707
2610507B11Rik	1.77231e-07	-0.452557	0.412	0.534	0.0028761
Atp6v1a	1.78667e-07	-0.539023	0.397	0.508	0.0028994
Rgs5	1.78711e-07	-1.58323	0.072	0.154	0.00290012
Cpsf2	1.79253e-07	-0.475786	0.459	0.573	0.00290892
Brd3	1.81808e-07	-0.412449	0.651	0.711	0.00295039
Zfp609	1.82893e-07	-0.916931	0.141	0.241	0.00296799
Add3	1.84134e-07	-0.381168	0.707	0.773	0.00298813
Cttn	1.8943e-07	-0.494308	0.417	0.527	0.00307408
Rrp9	1.90088e-07	-0.826024	0.166	0.272	0.00308475
Ogdh	1.93598e-07	0.383839	0.768	0.717	0.00314171
Gprin3	1.96633e-07	2.12189	0.067	0.016	0.00319096
Epb41l5	2.02421e-07	-0.659593	0.246	0.36	0.00328488
2610318N02Rik	2.03786e-07	-0.690252	0.196	0.31	0.00330704
Sln	2.03844e-07	2.27513	0.074	0.019	0.00330799
Ccdc47	2.04436e-07	-0.502326	0.429	0.548	0.00331759
Cks2	2.07001e-07	-0.304377	0.655	0.774	0.00335921
Gm15261	2.10493e-07	-1.25209	0.061	0.139	0.00341587
Kti12	2.10524e-07	-0.759468	0.154	0.26	0.00341639
Diaph3	2.11783e-07	-0.647814	0.196	0.31	0.00343682
Ndufv1	2.20609e-07	0.370855	0.803	0.756	0.00358005
Sugt1	2.20687e-07	-0.384604	0.711	0.771	0.00358131
Rasd1	2.22216e-07	-0.960574	0.116	0.212	0.00360612
Lmod2	2.23544e-07	0.557274	0.58	0.464	0.00362768
Syce2	2.26203e-07	-0.762054	0.224	0.333	0.00367082
Idh3b	2.26725e-07	0.324867	0.839	0.768	0.00367929
Pak1ip1	2.30489e-07	-0.507242	0.399	0.511	0.00374037
1110032F04Rik	2.3567e-07	-1.60394	0.032	0.096	0.00382445
Jagn1	2.36108e-07	-0.444647	0.471	0.574	0.00383157
Dnlz	2.37164e-07	0.337012	0.711	0.622	0.00384869
Ror1	2.38386e-07	1.75416	0.078	0.022	0.00386853
Gmfb	2.438e-07	-0.537525	0.339	0.455	0.00395639
Meis2	2.44116e-07	-0.541911	0.445	0.551	0.00396152
Nelfb	2.47858e-07	-0.598275	0.208	0.324	0.00402224
Grb2	2.52613e-07	-0.41191	0.546	0.647	0.00409941
Myzap	2.58082e-07	0.982725	0.18	0.092	0.00418816
Eef1e1	2.64246e-07	-0.433471	0.509	0.612	0.00428818
Elf4	2.6576e-07	0.90672	0.179	0.091	0.00431275
Gli3	2.68591e-07	-1.87811	0.022	0.08	0.00435869
Tal2	2.69871e-07	-3.61508	0.003	0.041	0.00437946
Mcrip2	2.72083e-07	0.278247	0.816	0.726	0.00441536
Sox3	2.77231e-07	1.82816	0.075	0.021	0.00449891
Frmd4b	2.78495e-07	-0.600578	0.287	0.403	0.00451941
Tubb2b	2.82925e-07	0.285758	0.795	0.695	0.00459131
Zcrb1	2.87004e-07	-0.283936	0.855	0.886	0.0046575
Cenpa	2.88778e-07	-0.299986	0.686	0.798	0.00468629
Elp3	2.91503e-07	-0.696747	0.22	0.33	0.0047305
Fam204a	2.96841e-07	-0.53488	0.328	0.446	0.00481713
Art5	2.97161e-07	-1.49282	0.041	0.109	0.00482232
Prpf3	2.97574e-07	-0.807986	0.164	0.267	0.00482903
Cnpy4	3.03718e-07	-1.10759	0.071	0.152	0.00492874
Nars	3.09571e-07	-0.453938	0.486	0.597	0.00502371
Hells	3.16805e-07	-0.814918	0.213	0.322	0.00514111
Prpf38b	3.17276e-07	-0.429706	0.518	0.626	0.00514876
Eed	3.17545e-07	-0.680173	0.228	0.339	0.00515312
Rwdd4a	3.2577e-07	-0.516093	0.399	0.511	0.0052866
Cdc42se2	3.26538e-07	-0.681255	0.233	0.342	0.00529905
Yars	3.2779e-07	-0.807986	0.161	0.264	0.00531938
Hip1	3.30955e-07	-0.618381	0.358	0.466	0.00537074
Ormdl1	3.34197e-07	-0.581826	0.268	0.386	0.00542336
Chd6	3.34948e-07	-0.645203	0.255	0.368	0.00543554
Syne1	3.39746e-07	-0.836157	0.186	0.29	0.0055134
L3mbtl2	3.41638e-07	-0.893062	0.12	0.215	0.0055441
Kif26b	3.45114e-07	0.47635	0.525	0.406	0.00560051
Cmc2	3.4667e-07	0.377145	0.709	0.624	0.00562575
Prpf39	3.48885e-07	-0.741059	0.192	0.3	0.00566171
Tmem243	3.49171e-07	-0.965575	0.084	0.17	0.00566635
Ccdc58	3.50838e-07	-0.350345	0.637	0.727	0.00569339
Rhoq	3.51356e-07	0.585575	0.408	0.291	0.00570181
Tram1	3.56528e-07	-0.44874	0.462	0.572	0.00578573
Rhou	3.56819e-07	-0.974114	0.137	0.232	0.00579045
Smad7	3.59541e-07	-0.554791	0.259	0.377	0.00583463
Parl	3.61402e-07	-0.477055	0.446	0.562	0.00586483
Ppie	3.61747e-07	-0.677518	0.236	0.345	0.00587042
Rgs4	3.61907e-07	-1.43942	0.039	0.106	0.00587303
Itgb1	3.61929e-07	-0.266514	0.85	0.871	0.00587338
Tardbp	3.65433e-07	-0.372101	0.75	0.77	0.00593024
Hsd17b12	3.72281e-07	-0.479353	0.433	0.548	0.00604137
Sgo2a	3.7861e-07	-0.940654	0.174	0.272	0.00614407
Ube2f	3.87276e-07	-0.409776	0.543	0.647	0.00628471
Jcad	3.87687e-07	-1.3829	0.046	0.116	0.00629139
Chst11	3.92313e-07	1.57645	0.092	0.031	0.00636645
Chchd3	3.93821e-07	0.259028	0.904	0.815	0.00639093
Klf3	3.9384e-07	-0.814633	0.178	0.281	0.00639124
Ppp1r14b	3.93867e-07	0.272529	0.892	0.809	0.00639167
Ykt6	3.99905e-07	-0.554186	0.3	0.42	0.00648965
Tdp2	4.01266e-07	-0.602834	0.241	0.356	0.00651174
Actr3	4.04843e-07	-0.266352	0.892	0.927	0.00656979
Cwc27	4.05294e-07	-0.705708	0.217	0.326	0.00657711
Tmem33	4.0539e-07	-0.552342	0.316	0.433	0.00657867
Prim1	4.0996e-07	-0.644038	0.209	0.322	0.00665283
Tmem147	4.10701e-07	0.300684	0.846	0.792	0.00666485
Tex261	4.13833e-07	-0.441096	0.459	0.573	0.00671568
Srsf10	4.15785e-07	-0.359981	0.642	0.721	0.00674736
Cenpk	4.16471e-07	-0.677998	0.164	0.272	0.00675849
Ppm1d	4.17049e-07	-0.908809	0.116	0.209	0.00676787
Mybpc1	4.20759e-07	2.38492	0.067	0.017	0.00682808
Bcap31	4.23658e-07	-0.387315	0.516	0.629	0.00687511
Mns1	4.27285e-07	-0.793092	0.189	0.294	0.00693397
Pycr2	4.40285e-07	-0.680279	0.221	0.331	0.00714495
Gpatch8	4.50273e-07	-0.669078	0.255	0.365	0.00730703
Tfdp1	4.55866e-07	-0.60672	0.295	0.409	0.00739779
Knl1	4.72734e-07	-0.817111	0.167	0.268	0.00767153
Exosc7	4.78259e-07	-0.4815	0.378	0.499	0.00776119
Crabp1	4.80864e-07	-0.74357	0.109	0.204	0.00780346
Uso1	4.83596e-07	-0.502217	0.333	0.451	0.00784779
Smco4	4.86119e-07	-0.601809	0.279	0.394	0.00788874
Pdia4	4.93588e-07	-0.60673	0.326	0.437	0.00800995
Ankrd26	4.96499e-07	-0.787914	0.154	0.255	0.00805718
Sh3bgrl3	4.98211e-07	-0.450205	0.501	0.596	0.00808497
Cdca3	5.05041e-07	-0.457144	0.472	0.574	0.00819581
Ubxn4	5.08832e-07	-0.318618	0.788	0.823	0.00825733
Pdzd2	5.10358e-07	1.09589	0.13	0.057	0.0082821
Uaca	5.12329e-07	-0.675514	0.217	0.324	0.00831408
Ank3	5.17656e-07	-0.31645	0.771	0.825	0.00840052
Ndc80	5.18439e-07	-0.92744	0.129	0.222	0.00841322
Tyms	5.1989e-07	-0.653857	0.317	0.416	0.00843678
Atp11a	5.21652e-07	0.720525	0.257	0.155	0.00846536
Tmem88	5.22747e-07	-0.629989	0.233	0.342	0.00848314
Rnf168	5.27183e-07	-0.781045	0.179	0.281	0.00855513
Polr3h	5.27332e-07	-0.944881	0.118	0.21	0.00855754
Uba5	5.36073e-07	-0.526722	0.317	0.429	0.00869939
Vars	5.37665e-07	-0.667486	0.189	0.299	0.00872523
Itm2c	5.44755e-07	0.530747	0.609	0.498	0.00884028
Ccser2	5.45503e-07	0.547965	0.474	0.365	0.00885242
Hspbap1	5.65228e-07	-1.1005	0.084	0.167	0.00917252
2510009E07Rik	5.66017e-07	0.818819	0.191	0.102	0.00918532
Lrrc75a	5.87568e-07	0.947054	0.197	0.109	0.00953506
Atic	5.936e-07	-0.664454	0.258	0.368	0.00963295
Med19	6.07483e-07	-0.461964	0.432	0.537	0.00985823
Prcc	6.11639e-07	-0.678626	0.182	0.287	0.00992568
Cdca2	6.14461e-07	-1.09292	0.126	0.216	0.00997147
D030056L22Rik	6.15868e-07	-0.603105	0.267	0.378	0.00999431
Golga7	6.18986e-07	-0.485132	0.496	0.583	0.0100449
Camk2d	6.20894e-07	0.387683	0.708	0.641	0.0100759
Dhx29	6.33819e-07	-0.757818	0.216	0.318	0.0102856
Ppp1r14a	6.3619e-07	-1.38713	0.045	0.112	0.0103241
Drg2	6.4526e-07	-0.647228	0.241	0.349	0.0104713
Snrnp200	6.50975e-07	-0.625925	0.243	0.353	0.010564
Clspn	6.56539e-07	-0.773316	0.154	0.253	0.0106543
Gsdme	6.6471e-07	-0.956115	0.101	0.189	0.0107869
Mfge8	6.73235e-07	-0.387868	0.58	0.684	0.0109253
Psrc1	6.76059e-07	-0.805962	0.221	0.324	0.0109711
Slf2	6.77744e-07	-0.613451	0.358	0.467	0.0109984
S100a13	6.8108e-07	0.438472	0.593	0.489	0.0110526
Hikeshi	6.96711e-07	-0.331396	0.675	0.747	0.0113062
Psmc3ip	6.98963e-07	-0.765637	0.155	0.255	0.0113428
Zbtb12	7.01847e-07	-0.818406	0.129	0.224	0.0113896
Sfr1	7.06471e-07	-0.252392	0.963	0.971	0.0114646
Ddx56	7.09202e-07	-0.706708	0.213	0.317	0.0115089
Ssr3	7.09572e-07	-0.340124	0.73	0.762	0.0115149
Mhrt	7.2418e-07	-1.4327	0.059	0.132	0.011752
Crat	7.25183e-07	0.694467	0.28	0.177	0.0117683
Crb2	7.42671e-07	-0.909476	0.117	0.208	0.0120521
Trim2	7.56838e-07	0.991491	0.175	0.092	0.012282
Gsta4	7.58349e-07	-0.599725	0.32	0.434	0.0123065
Llph	7.67114e-07	-0.531038	0.463	0.55	0.0124487
Taf1d	7.7576e-07	-0.431419	0.553	0.634	0.012589
Aggf1	7.83051e-07	-0.595322	0.282	0.394	0.0127073
Aebp1	8.05166e-07	-0.708727	0.193	0.297	0.0130662
Rbm48	8.07565e-07	-0.992068	0.089	0.173	0.0131052
BC003331	8.20397e-07	-0.686383	0.267	0.37	0.0133134
Nme2	8.22036e-07	0.638342	0.362	0.255	0.01334
Acsl3	8.39753e-07	-0.501834	0.375	0.478	0.0136275
Zfp641	8.43235e-07	4.64545	0.029	0	0.013684
Ppme1	8.49236e-07	-0.496025	0.324	0.441	0.0137814
Puf60	8.52005e-07	-0.353549	0.646	0.711	0.0138263
Trim54	8.67542e-07	-0.693688	0.205	0.31	0.0140785
Gmps	8.69409e-07	-0.41908	0.583	0.664	0.0141088
Scfd1	8.79769e-07	-0.501807	0.399	0.505	0.0142769
Paip1	8.87056e-07	-0.748052	0.176	0.277	0.0143951
Zhx1	8.90736e-07	-0.682982	0.197	0.301	0.0144549
Mov10l1	8.95033e-07	0.504504	0.48	0.37	0.0145246
Phax	8.97192e-07	-0.453424	0.404	0.516	0.0145596
Miga2	9.02604e-07	0.864915	0.199	0.11	0.0146475
Nfia	9.03674e-07	1.20132	0.136	0.063	0.0146648
Ruvbl2	9.10725e-07	-0.560173	0.341	0.447	0.0147793
Gaa	9.34866e-07	0.634701	0.376	0.268	0.015171
Hk2	9.62861e-07	-0.478576	0.418	0.527	0.0156253
Mpp5	9.66434e-07	-0.575437	0.245	0.356	0.0156833
Smc5	9.7296e-07	-0.631197	0.309	0.41	0.0157892
Cwf19l2	9.77857e-07	-0.725033	0.174	0.274	0.0158687
Stx3	9.79119e-07	-1.38797	0.055	0.126	0.0158891
Atp8a2	9.88413e-07	1.12189	0.134	0.062	0.01604
Lpin2	1.01457e-06	-0.724955	0.17	0.271	0.0164645
Rims2	1.03081e-06	-2.32106	0.018	0.069	0.0167279
Adamts19	1.04076e-06	2.22622	0.051	0.01	0.0168894
Rae1	1.08297e-06	-0.388136	0.493	0.597	0.0175744
Ccdc115	1.09319e-06	-0.393583	0.463	0.572	0.0177403
BC005561	1.09395e-06	-0.561346	0.308	0.417	0.0177526
2810474O19Rik	1.11844e-06	-0.816051	0.204	0.304	0.01815
Birc5	1.13479e-06	-0.351182	0.614	0.703	0.0184154
Isg20l2	1.14053e-06	-0.865173	0.138	0.231	0.0185086
Btbd10	1.14737e-06	-0.594319	0.211	0.319	0.0186195
Arhgef6	1.16694e-06	1.7566	0.071	0.021	0.0189371
Trim71	1.16915e-06	-0.766219	0.17	0.267	0.018973
Ndufs2	1.17335e-06	0.275476	0.928	0.901	0.0190411
Nom1	1.18273e-06	-0.722595	0.164	0.264	0.0191933
Nsmce4a	1.18602e-06	-0.36867	0.657	0.718	0.0192467
Ank2	1.18805e-06	0.673742	0.309	0.207	0.0192797
Rnf181	1.20481e-06	-0.542722	0.349	0.455	0.0195517
Blm	1.21905e-06	-0.747528	0.188	0.287	0.0197828
Aurka	1.21955e-06	-0.684064	0.234	0.342	0.0197909
Zfc3h1	1.22366e-06	-0.789981	0.171	0.268	0.0198575
Spats2	1.2262e-06	-0.498891	0.349	0.462	0.0198988
Nifk	1.22699e-06	-0.512828	0.318	0.432	0.0199116
Zfp326	1.23091e-06	-0.564003	0.324	0.429	0.0199752
Srprb	1.23984e-06	-0.568908	0.284	0.395	0.0201202
Corin	1.26078e-06	1.05679	0.15	0.074	0.0204599
Slc12a7	1.29491e-06	0.843587	0.222	0.132	0.0210138
Mfsd6	1.30611e-06	1.59319	0.079	0.025	0.0211955
Arhgap20	1.34245e-06	-1.633	0.029	0.086	0.0217853
Anxa3	1.34543e-06	-0.588333	0.28	0.389	0.0218336
Atf4	1.35155e-06	0.355087	0.771	0.66	0.021933
Asf1a	1.37885e-06	-0.46653	0.407	0.511	0.0223759
Atg5	1.379e-06	-0.673842	0.209	0.312	0.0223784
Ddhd2	1.38144e-06	-0.780265	0.151	0.247	0.0224179
Nktr	1.40715e-06	-0.349044	0.68	0.758	0.0228352
Cebpz	1.41221e-06	-0.489125	0.328	0.444	0.0229174
Plec	1.42775e-06	0.631478	0.326	0.221	0.0231696
Faf2	1.42959e-06	-0.616527	0.233	0.34	0.0231993
Dnajc7	1.43033e-06	-0.320976	0.543	0.655	0.0232114
Mad2l1	1.44097e-06	-0.589486	0.27	0.378	0.023384
Npr3	1.44946e-06	-1.53804	0.029	0.086	0.0235219
Creld2	1.45354e-06	-0.461594	0.32	0.434	0.0235881
Chordc1	1.45862e-06	-0.476331	0.338	0.456	0.0236705
Utp3	1.4715e-06	-0.438174	0.464	0.57	0.0238795
Tcea3	1.47463e-06	0.420926	0.663	0.58	0.0239303
Zfp638	1.4836e-06	-0.486139	0.409	0.508	0.0240759
Usp15	1.49701e-06	-0.4749	0.338	0.453	0.0242934
Coq9	1.50428e-06	0.417529	0.611	0.514	0.0244115
Znhit6	1.50477e-06	-0.749126	0.179	0.277	0.0244194
Nrsn2	1.50777e-06	1.43505	0.097	0.037	0.024468
Cenpq	1.50807e-06	-0.781045	0.17	0.267	0.0244729
Cdc37	1.51311e-06	-0.316544	0.754	0.794	0.0245548
Rbmxl1	1.51555e-06	-0.406223	0.559	0.651	0.0245944
Hectd1	1.53656e-06	-0.391702	0.551	0.638	0.0249354
Ctcf	1.55372e-06	-0.50673	0.43	0.538	0.0252138
Appbp2	1.55623e-06	-0.397601	0.532	0.632	0.0252545
Slco3a1	1.55855e-06	-0.500194	0.408	0.515	0.0252921
Apopt1	1.56319e-06	-0.475566	0.375	0.481	0.0253675
Parp12	1.56347e-06	2.19228	0.053	0.011	0.0253721
Atad5	1.5707e-06	-0.976516	0.107	0.191	0.0254893
Mrps16	1.57129e-06	0.271655	0.808	0.718	0.0254988
Plin2	1.57968e-06	-0.682641	0.163	0.262	0.025635
Bcl10	1.58135e-06	-0.522724	0.246	0.359	0.0256622
Commd10	1.58305e-06	-0.518983	0.366	0.472	0.0256897
Haus4	1.5843e-06	-0.611886	0.211	0.316	0.0257101
Mien1	1.58502e-06	0.33013	0.767	0.681	0.0257217
Ccnjl	1.59901e-06	-0.652179	0.257	0.362	0.0259487
Msh2	1.6323e-06	-0.75345	0.179	0.277	0.0264889
Reep4	1.66175e-06	-0.785003	0.128	0.219	0.0269669
Trnt1	1.6885e-06	-0.474215	0.32	0.43	0.027401
Rbms1	1.71396e-06	0.291081	0.741	0.605	0.0278142
Gpbp1	1.71613e-06	-0.413957	0.464	0.565	0.0278494
Cbx5	1.72233e-06	-0.255148	0.891	0.931	0.0279499
Eif4e	1.73388e-06	-0.283986	0.786	0.819	0.0281374
Chd7	1.75744e-06	-0.359074	0.642	0.705	0.0285198
Ddx10	1.76336e-06	-0.637445	0.225	0.328	0.0286159
Tmed4	1.79298e-06	-0.514814	0.304	0.411	0.0290964
Mesd	1.79419e-06	-0.444994	0.45	0.554	0.0291161
Hk1	1.79427e-06	0.306643	0.811	0.75	0.0291174
Fmc1	1.80336e-06	0.267647	0.811	0.742	0.0292649
Taf3	1.81032e-06	-0.659831	0.174	0.274	0.0293779
Cdkn1b	1.81218e-06	-0.682477	0.158	0.255	0.0294081
Ltv1	1.85473e-06	-0.460727	0.418	0.52	0.0300985
Spop	1.87358e-06	-0.47145	0.441	0.547	0.0304044
Aqp4	1.8907e-06	1.13938	0.155	0.08	0.0306822
Hirip3	1.92551e-06	-0.666256	0.229	0.333	0.0312471
Ckm	1.93269e-06	1.58132	0.082	0.028	0.0313637
Rabl2	1.93665e-06	-0.843347	0.126	0.215	0.031428
Tro	1.95081e-06	-0.625532	0.191	0.293	0.0316578
Wapl	1.95711e-06	-0.438046	0.412	0.521	0.03176
Ppp1r1b	1.98601e-06	1.56549	0.082	0.028	0.032229
Uhrf1	2.01294e-06	-0.536089	0.236	0.345	0.032666
Ube2c	2.01602e-06	-0.358643	0.682	0.761	0.0327159
Tbc1d15	2.03301e-06	-0.712102	0.166	0.264	0.0329917
Copg1	2.07492e-06	-0.414363	0.488	0.585	0.0336718
Pin1	2.08765e-06	-0.253112	0.908	0.932	0.0338783
Rab3c	2.11566e-06	-3.02107	0.007	0.045	0.0343329
Necap2	2.16103e-06	-0.995296	0.079	0.156	0.0350692
Col22a1	2.16869e-06	-1.57326	0.024	0.076	0.0351935
Calca	2.18203e-06	-0.623539	0.067	0.141	0.03541
Ptbp3	2.19151e-06	-0.582374	0.262	0.368	0.0355639
Tchp	2.19943e-06	-1.03136	0.074	0.149	0.0356923
Lrrcc1	2.21815e-06	-0.597136	0.191	0.291	0.0359961
Mme	2.2239e-06	-1.20476	0.075	0.15	0.0360895
Hsd11b2	2.22938e-06	-2.73609	0.007	0.045	0.0361784
Kif15	2.24484e-06	-0.77575	0.15	0.242	0.0364292
Hjurp	2.2468e-06	-0.483833	0.303	0.42	0.036461
Cyp51	2.29113e-06	-0.533979	0.295	0.407	0.0371805
Hsf2	2.30504e-06	-0.706346	0.18	0.277	0.0374062
Adcy6	2.31333e-06	0.541018	0.388	0.279	0.0375407
Pcnt	2.33019e-06	-0.705931	0.193	0.291	0.0378144
Abt1	2.34327e-06	-0.65572	0.191	0.291	0.0380266
Thoc1	2.37838e-06	-0.681889	0.203	0.304	0.0385964
E2f3	2.38406e-06	-0.891918	0.133	0.22	0.0386886
Prmt7	2.39019e-06	-0.523957	0.255	0.363	0.0387879
Ptp4a3	2.39211e-06	0.527774	0.542	0.455	0.0388191
Stx11	2.39738e-06	1.18078	0.122	0.056	0.0389046
Fam50a	2.43082e-06	-0.583866	0.309	0.411	0.0394474
Atp6v0d1	2.43477e-06	-0.468468	0.37	0.481	0.0395115
Sgo1	2.43991e-06	-0.653989	0.147	0.243	0.0395949
Pak2	2.44066e-06	-0.421011	0.533	0.628	0.039607
Col5a1	2.47331e-06	-0.651147	0.182	0.282	0.040137
Vil1	2.53187e-06	-1.39749	0.036	0.094	0.0410872
Matr3	2.5332e-06	-0.279709	0.845	0.867	0.0411087
Luzp1	2.54477e-06	-0.409559	0.547	0.624	0.0412966
Tnfrsf12a	2.55591e-06	1.02136	0.282	0.192	0.0414773
Otud1	2.60953e-06	0.776391	0.204	0.117	0.0423475
Cul4b	2.62118e-06	-0.827739	0.128	0.215	0.0425365
Lima1	2.63432e-06	-1.07188	0.093	0.172	0.0427498
9330158H04Rik	2.69233e-06	4.58132	0.026	0	0.0436912
Uts2b	2.69329e-06	5.33134	0.026	0	0.0437068
Gm36328	2.69375e-06	4.51421	0.026	0	0.0437142
Gm36028	2.72984e-06	-2.30438	0.009	0.05	0.0442998
Nhp2	2.73643e-06	-0.363539	0.818	0.843	0.0444067
Arid4a	2.75919e-06	-0.588605	0.213	0.316	0.0447761
Lsm14a	2.76749e-06	-0.422757	0.501	0.594	0.0449109
Smo	2.78304e-06	-0.707493	0.15	0.244	0.0451632
Supt6	2.79588e-06	-0.573801	0.27	0.372	0.0453715
Plekha2	2.81731e-06	-0.438704	0.424	0.525	0.0457194
Arl6ip6	2.82881e-06	-0.459865	0.303	0.415	0.045906
Tgds	2.84772e-06	-0.698943	0.166	0.26	0.0462128
Itga6	2.86778e-06	-0.414584	0.563	0.678	0.0465383
Rtn4	2.88006e-06	-0.27807	0.88	0.911	0.0467375
Abraxas2	2.92825e-06	-0.566168	0.293	0.395	0.0475196
Nip7	2.97591e-06	-0.453752	0.422	0.53	0.0482931
Gm5860	2.98055e-06	1.62439	0.064	0.018	0.0483683
Lnx2	2.98451e-06	1.73332	0.068	0.021	0.0484326
Cpeb3	3.00144e-06	1.08473	0.138	0.068	0.0487073
Bcas2	3.01297e-06	-0.256904	0.803	0.842	0.0488945
Zfp422	3.0203e-06	-0.484075	0.353	0.458	0.0490135
Kif20a	3.04852e-06	-0.659055	0.246	0.343	0.0494714
Med30	3.0518e-06	-0.342712	0.522	0.63	0.0495246
Serp1	3.07169e-06	-0.34318	0.67	0.733	0.0498473
Trip11	3.07781e-06	-0.527355	0.316	0.422	0.0499467

## Sheet: E11.5 DEGs
Gene	p_val	avg_log2FC	pct.1	pct.2	p_val_adj
Hbb-y	5.46888e-273	-2.54445	0.975	1	8.8749e-269
Hba-a1	1.03782e-232	-2.84693	0.59	0.995	1.68418e-228
Hba-x	2.92193e-212	-2.55671	0.653	0.991	4.74171e-208
Xist	2.37748e-202	2.62622	0.86	0.113	3.85818e-198
Hba-a2	1.68762e-190	-2.80294	0.411	0.942	2.73867e-186
Hbb-bh1	2.68868e-190	-2.42108	0.654	0.975	4.36319e-186
Ttn	5.4306e-186	2.50206	0.979	0.435	8.81277e-182
Macf1	1.48717e-150	2.05583	0.894	0.255	2.41338e-146
Hist1h1e	1.02331e-145	3.45028	0.625	0.073	1.66064e-141
Igf2r	4.93493e-131	1.64021	0.969	0.719	8.00841e-127
Hbb-bt	7.54958e-131	-2.44286	0.328	0.832	1.22515e-126
Fbn2	4.40684e-118	1.72171	0.835	0.242	7.15142e-114
Kcnq1ot1	2.62102e-116	1.63077	0.939	0.625	4.25338e-112
Malat1	9.10394e-115	1.42383	0.992	0.907	1.47739e-110
Prrc2c	1.76938e-114	1.51559	0.91	0.586	2.87136e-110
Scd2	3.7584e-113	1.68581	0.844	0.272	6.09914e-109
Dag1	3.91407e-113	1.79353	0.803	0.25	6.35176e-109
Vcan	9.97598e-113	1.81875	0.827	0.261	1.6189e-108
Nktr	2.56873e-112	1.75964	0.805	0.267	4.16854e-108
Gm47283	4.20186e-109	2.45173	0.609	0.122	6.81877e-105
Usmg5	3.24217e-107	-0.833677	0.996	1	5.26139e-103
Qk	3.45932e-106	1.54146	0.888	0.352	5.61378e-102
Sptbn1	3.98822e-106	1.46766	0.94	0.563	6.47208e-102
Eno1	2.29284e-105	-1.25522	0.959	0.997	3.72083e-101
Eif4a1	7.20505e-105	-1.09698	0.988	0.999	1.16924e-100
Atp2a2	8.51144e-104	1.3796	0.935	0.42	1.38124e-99
Hmgn2	1.23911e-103	-1.20358	0.91	0.998	2.01083e-99
Igf2bp1	1.70512e-103	1.74607	0.77	0.248	2.76708e-99
Zfp106	2.81948e-103	1.58331	0.854	0.344	4.57545e-99
Akap9	5.11885e-102	1.91474	0.711	0.213	8.30687e-98
Atp5k	1.74341e-100	-0.835822	0.996	1	2.82921e-96
Nedd4	7.50762e-100	0.987335	0.993	0.95	1.21834e-95
Ubb	7.97166e-100	-0.846638	0.999	1	1.29364e-95
Lpp	6.88031e-99	1.76088	0.75	0.251	1.11654e-94
Uba52	2.31982e-98	-1.35515	0.717	0.963	3.76461e-94
Ddx17	3.42866e-98	1.59309	0.811	0.281	5.56402e-94
Erh	1.88276e-96	-1.29339	0.722	0.966	3.05534e-92
Srrm2	6.88922e-96	1.14099	0.947	0.832	1.11798e-91
Nsd1	1.7331e-95	1.5415	0.786	0.278	2.81248e-91
Pfn1	5.43238e-95	-0.688052	1	1	8.81567e-91
Cdh2	1.84951e-94	1.56758	0.832	0.321	3.00139e-90
Atp2b1	1.98454e-94	1.64446	0.774	0.27	3.22052e-90
Enah	2.15539e-94	1.51009	0.783	0.265	3.49776e-90
Usp9x	1.26396e-93	1.78105	0.681	0.205	2.05115e-89
Arhgap5	4.29061e-93	1.5376	0.81	0.315	6.9628e-89
Zfp644	1.05905e-92	1.64381	0.758	0.26	1.71863e-88
Birc6	1.08365e-92	2.0025	0.641	0.181	1.75855e-88
Dnmt3a	1.82142e-90	1.47829	0.798	0.288	2.95581e-86
Golgb1	2.87379e-90	2.25479	0.551	0.122	4.66359e-86
Gm42418	1.59993e-89	1.4159	0.956	0.614	2.59637e-85
Tmsb10	1.71939e-89	-0.764533	1	1	2.79023e-85
Purb	1.94346e-89	1.47035	0.807	0.302	3.15384e-85
Strn3	1.96255e-89	1.72995	0.705	0.234	3.18482e-85
Golim4	1.17261e-88	2.14467	0.569	0.133	1.90292e-84
Zcchc11	3.13668e-88	1.73536	0.661	0.188	5.0902e-84
Arid1a	5.01109e-88	1.45838	0.766	0.258	8.13199e-84
Golga4	8.52203e-88	1.61138	0.759	0.292	1.38295e-83
Tnks2	2.96046e-87	1.57289	0.751	0.266	4.80424e-83
Ptpn11	3.08071e-87	1.66789	0.729	0.262	4.99938e-83
Cdv3	6.04191e-87	1.19524	0.922	0.703	9.80482e-83
Rock2	9.96489e-87	1.74806	0.682	0.222	1.6171e-82
Pam	1.82369e-86	1.60572	0.832	0.357	2.95949e-82
Hectd1	2.78598e-86	1.67321	0.688	0.224	4.52108e-82
Hnrnpa0	4.70675e-86	1.45779	0.773	0.285	7.63811e-82
Tbx20	4.873e-86	1.55939	0.806	0.325	7.90791e-82
Top2b	2.58241e-85	1.45061	0.769	0.289	4.19074e-81
Senp6	2.25667e-84	1.51566	0.738	0.259	3.66213e-80
Amotl1	8.93789e-84	1.94339	0.588	0.154	1.45044e-79
Hsp90b1	4.95493e-83	0.982038	0.964	0.807	8.04086e-79
Mprip	5.27158e-82	1.69133	0.662	0.214	8.55471e-78
Mdh1	1.08922e-81	-0.940753	0.997	1	1.76758e-77
Atp5b	3.36241e-81	-0.721362	1	1	5.45652e-77
Ash1l	1.21509e-80	1.76575	0.628	0.187	1.97185e-76
Usp34	5.27525e-80	1.45773	0.73	0.266	8.56068e-76
Hbb-bs	8.61145e-79	-3.83039	0.032	0.425	1.39747e-74
Col4a2	1.09938e-78	2.01852	0.555	0.144	1.78407e-74
Bptf	1.10951e-78	1.65022	0.648	0.205	1.80051e-74
Palld	1.11803e-78	1.18424	0.89	0.42	1.81434e-74
Aff4	2.80292e-78	1.85793	0.594	0.175	4.54857e-74
Prdx1	2.8587e-78	-0.900311	0.969	0.997	4.63911e-74
Tab2	5.61017e-77	1.70897	0.638	0.212	9.10419e-73
Eml4	7.02769e-77	2.02498	0.543	0.14	1.14045e-72
Ryr2	2.9909e-76	1.60076	0.713	0.304	4.85363e-72
2900097C17Rik	4.34405e-76	1.44031	0.746	0.29	7.04952e-72
Syne2	6.32007e-76	1.99268	0.54	0.143	1.02562e-71
Peg3	1.66083e-75	1.41255	0.867	0.653	2.69519e-71
Setd5	1.93559e-75	1.48638	0.701	0.261	3.14108e-71
Dhx9	2.68363e-75	1.73505	0.624	0.206	4.35499e-71
Ddx6	3.98482e-75	1.59974	0.648	0.214	6.46657e-71
Pcm1	1.46317e-74	1.47772	0.701	0.255	2.37444e-70
Chd4	2.39903e-74	1.16664	0.904	0.585	3.89314e-70
Slc38a2	6.4481e-74	1.36974	0.746	0.291	1.0464e-69
Magt1	7.6321e-74	1.70211	0.6	0.183	1.23854e-69
Loxl2	1.28467e-73	1.99793	0.525	0.133	2.08476e-69
Slc25a5	1.92903e-73	-0.708765	0.997	1	3.13042e-69
Creb3l2	2.73153e-73	1.76811	0.589	0.175	4.43273e-69
Dsp	3.01305e-73	1.53419	0.705	0.288	4.88958e-69
Tpt1	5.67697e-73	0.422653	1	1	9.21259e-69
Trip12	5.9119e-73	1.46318	0.701	0.263	9.59383e-69
Ndufv2	1.57791e-72	-0.961107	0.92	0.992	2.56063e-68
Msi2	1.70028e-72	1.4148	0.757	0.332	2.75921e-68
Wls	2.15814e-72	1.52511	0.642	0.217	3.50223e-68
Rtn4	2.30345e-72	1.1324	0.922	0.694	3.73804e-68
Pkn2	3.30555e-72	1.3366	0.823	0.436	5.36424e-68
Eif4g3	7.77196e-72	1.80481	0.557	0.161	1.26123e-67
Nipbl	1.40814e-71	1.48521	0.657	0.226	2.28512e-67
Cnot6	2.68152e-71	1.3958	0.684	0.243	4.35157e-67
Huwe1	2.99042e-71	1.3602	0.722	0.277	4.85285e-67
Pnisr	3.30444e-71	1.34199	0.773	0.366	5.36245e-67
Wapl	1.15229e-70	1.81819	0.532	0.145	1.86993e-66
Ttc14	1.52394e-70	1.76856	0.555	0.16	2.47306e-66
Sox11	1.72729e-70	1.6511	0.592	0.181	2.80305e-66
Ccdc88a	2.20307e-70	1.50536	0.641	0.224	3.57514e-66
Grb10	2.48311e-70	0.838173	0.987	0.905	4.02959e-66
Celf1	2.97898e-70	1.17189	0.851	0.405	4.83429e-66
Gatad1	3.42282e-70	1.26829	0.747	0.295	5.55455e-66
Myom1	3.64069e-70	1.45704	0.71	0.303	5.9081e-66
Zmiz1	6.43312e-70	1.87753	0.548	0.163	1.04397e-65
Baz1b	6.56475e-70	1.57124	0.604	0.192	1.06533e-65
R3hdm1	1.14754e-69	1.48514	0.638	0.217	1.86222e-65
Cfl1	1.87264e-69	-0.682519	0.989	1	3.03893e-65
Idh2	1.90031e-69	-0.905069	0.959	0.998	3.08383e-65
Slc25a4	8.69524e-69	-0.563599	1	0.999	1.41106e-64
Ddx46	1.28523e-68	1.42091	0.661	0.234	2.08567e-64
Add1	4.18298e-68	1.57073	0.614	0.214	6.78815e-64
Tmem108	4.43631e-68	1.77405	0.54	0.154	7.19925e-64
Eif5a	4.71725e-68	-0.764578	0.981	0.998	7.65515e-64
Luzp1	5.10459e-68	1.58562	0.621	0.223	8.28372e-64
Phf14	1.21226e-67	1.6819	0.552	0.165	1.96726e-63
Mlec	1.58899e-67	1.27737	0.754	0.303	2.57861e-63
Slc38a1	2.04241e-67	1.38904	0.685	0.259	3.31442e-63
Myh10	2.8383e-67	1.24834	0.846	0.469	4.606e-63
Surf4	5.13328e-67	1.35697	0.674	0.248	8.33029e-63
Kmt2e	6.47496e-67	1.26983	0.718	0.277	1.05076e-62
Gtf2i	1.55503e-66	1.25028	0.81	0.398	2.5235e-62
2010107E04Rik	3.4702e-66	-0.565247	0.999	1	5.63144e-62
Mical2	6.16849e-66	1.28319	0.737	0.304	1.00102e-61
Wdr26	9.96049e-66	1.56451	0.609	0.212	1.61639e-61
Ank3	1.10691e-65	1.55082	0.656	0.273	1.7963e-61
Ttc3	2.4213e-65	0.882733	0.947	0.833	3.92929e-61
Adam10	5.15522e-65	1.88465	0.504	0.144	8.36589e-61
Lrrc58	1.58555e-64	1.55014	0.566	0.182	2.57303e-60
Cgnl1	1.70141e-64	2.16374	0.422	0.089	2.76105e-60
Asap1	2.10802e-64	1.82497	0.488	0.131	3.4209e-60
Calr	2.20258e-64	0.888411	0.969	0.874	3.57435e-60
Map4k4	3.01035e-64	1.85988	0.505	0.144	4.8852e-60
Bod1l	5.2613e-64	1.80875	0.516	0.153	8.53803e-60
Smchd1	6.7383e-64	1.5593	0.59	0.205	1.09349e-59
Mycbp2	6.88343e-64	1.89898	0.499	0.144	1.11704e-59
Aldoa	9.99339e-64	-0.68362	0.999	1	1.62173e-59
Wnk1	1.06676e-63	1.15568	0.888	0.557	1.73114e-59
Nrep	1.38334e-63	1.37997	0.62	0.212	2.24488e-59
Ctcf	1.66187e-63	1.59383	0.556	0.175	2.69688e-59
Tnrc6b	1.88523e-63	1.64143	0.577	0.197	3.05935e-59
Phf3	2.38337e-63	1.58958	0.57	0.192	3.86773e-59
Rock1	5.41919e-63	1.2385	0.751	0.328	8.79426e-59
Tgfb2	1.30735e-62	2.00313	0.492	0.138	2.12158e-58
Igf2	2.80414e-62	2.0285	0.485	0.139	4.55056e-58
Tpr	1.73922e-61	0.866811	0.927	0.818	2.8224e-57
Zbtb20	2.062e-61	1.67784	0.614	0.255	3.34621e-57
Kdm1a	2.82864e-61	1.60351	0.545	0.181	4.59032e-57
Dpysl2	5.27129e-61	1.34211	0.652	0.255	8.55425e-57
Lsm12	5.32308e-61	1.44737	0.605	0.219	8.6383e-57
Svil	6.61809e-61	1.3583	0.705	0.334	1.07398e-56
P4hb	7.79851e-61	1.25491	0.818	0.522	1.26554e-56
Ktn1	7.93991e-61	1.10246	0.874	0.554	1.28849e-56
9530068E07Rik	1.47571e-60	1.36739	0.62	0.23	2.39479e-56
Flna	1.86592e-60	1.80651	0.456	0.113	3.02802e-56
Uqcrc1	6.84266e-60	-0.90851	0.891	0.979	1.11043e-55
Flnc	8.1745e-60	1.36365	0.63	0.238	1.32656e-55
Wwc2	9.16769e-60	1.56024	0.577	0.208	1.48773e-55
Fstl1	1.938e-59	0.972563	0.896	0.699	3.14499e-55
Mex3a	2.07319e-59	1.87559	0.472	0.132	3.36438e-55
Sorbs2	2.94795e-59	1.2442	0.802	0.475	4.78393e-55
Tnnt2	3.4506e-59	-0.618439	0.997	1	5.59963e-55
Csde1	1.2027e-58	0.94744	0.944	0.765	1.95174e-54
Prpf4b	1.39848e-58	1.27278	0.648	0.256	2.26945e-54
Atp1b1	1.56049e-58	0.935625	0.903	0.505	2.53236e-54
App	1.75576e-58	1.24118	0.648	0.246	2.84924e-54
Cltc	1.80094e-58	1.10787	0.819	0.453	2.92256e-54
Zc3h13	3.82883e-58	1.64517	0.52	0.168	6.21343e-54
Uqcrb	1.27274e-57	-0.579817	0.997	0.999	2.06541e-53
Car2	1.3898e-57	-2.29512	0.09	0.439	2.25536e-53
Atp5e	1.41494e-57	-0.549735	1	1	2.29617e-53
Hp1bp3	1.48935e-57	1.23373	0.698	0.3	2.41691e-53
Gata6	2.59015e-57	1.13275	0.731	0.31	4.20329e-53
Phip	2.73627e-57	1.25868	0.672	0.279	4.44041e-53
Tead1	3.20077e-57	1.47844	0.622	0.264	5.19421e-53
Myo18a	3.88489e-57	1.57607	0.573	0.221	6.30439e-53
Itgb1	4.01062e-57	0.903409	0.903	0.697	6.50844e-53
Ahnak	4.21635e-57	1.83742	0.516	0.178	6.84229e-53
Arid4b	4.65057e-57	1.47367	0.559	0.199	7.54694e-53
Rbm5	4.86063e-57	1.33306	0.621	0.238	7.88782e-53
Mdh2	1.55234e-56	-0.736379	0.963	0.999	2.51913e-52
Ldhb	1.94442e-56	-0.932678	0.874	0.985	3.15541e-52
Ssbp3	2.25002e-56	1.51169	0.517	0.166	3.65133e-52
Dst	2.74145e-56	1.81161	0.527	0.194	4.44883e-52
Kdm5b	5.06858e-56	1.71135	0.477	0.141	8.22529e-52
Baz2b	6.6142e-56	1.57397	0.54	0.189	1.07335e-51
Akt1	1.25927e-55	1.10728	0.761	0.358	2.04355e-51
Thoc2	1.26999e-55	1.28761	0.638	0.266	2.06094e-51
Ndufa5	1.85637e-55	-0.712642	0.981	0.997	3.01252e-51
Kif1b	1.97444e-55	1.31958	0.65	0.285	3.20411e-51
Zfp292	2.06653e-55	1.45402	0.566	0.207	3.35357e-51
Csnk1e	2.30046e-55	1.20842	0.618	0.237	3.73319e-51
Pak2	2.3424e-55	1.26862	0.613	0.241	3.80125e-51
Etfb	2.87365e-55	-0.849244	0.91	0.989	4.66336e-51
Kif2a	2.91806e-55	1.15933	0.641	0.257	4.73544e-51
Tcf12	5.16785e-55	1.57223	0.493	0.153	8.38639e-51
Cd164	6.41254e-55	1.43991	0.589	0.228	1.04063e-50
Ywhaz	6.69486e-55	0.932095	0.916	0.674	1.08644e-50
Eif4g1	6.92449e-55	0.986349	0.89	0.636	1.12371e-50
Prdx2	7.67825e-55	-0.668759	0.975	0.997	1.24603e-50
Cldnd1	9.96529e-55	1.17224	0.648	0.263	1.61717e-50
Ubn2	1.03698e-54	1.87831	0.467	0.147	1.68282e-50
Cux1	2.02231e-54	1.27067	0.618	0.248	3.2818e-50
Wasf2	2.16214e-54	1.30969	0.56	0.195	3.50873e-50
Csnk2a1	2.3315e-54	1.1451	0.695	0.311	3.78356e-50
Hist1h1b	1.54044e-53	2.62297	0.332	0.061	2.49983e-49
Mef2a	1.87275e-53	1.2114	0.715	0.342	3.0391e-49
Ptp4a2	2.13743e-53	0.797454	0.972	0.875	3.46862e-49
Prpf38b	2.32324e-53	1.47858	0.541	0.195	3.77015e-49
Lman1	2.51053e-53	1.21056	0.592	0.217	4.07409e-49
Gpc3	2.66689e-53	1.32092	0.589	0.216	4.32783e-49
Ago2	3.14347e-53	1.36426	0.608	0.248	5.10123e-49
Prmt1	3.30809e-53	-0.865496	0.838	0.972	5.36836e-49
Dnajc5	5.22917e-53	1.19856	0.703	0.328	8.48589e-49
Cycs	6.47654e-53	-0.506419	1	1	1.05101e-48
Lpgat1	8.14443e-53	1.5002	0.588	0.25	1.32168e-48
Arglu1	8.41037e-53	1.00956	0.834	0.544	1.36483e-48
Kmt5a	1.45707e-52	1.28553	0.622	0.26	2.36453e-48
Tnnc1	1.5351e-52	-0.551194	0.996	0.999	2.49116e-48
Rbm24	1.90093e-52	1.16861	0.713	0.368	3.08482e-48
Mier1	2.28072e-52	1.61746	0.477	0.152	3.70115e-48
Pbx1	2.31544e-52	1.13009	0.771	0.439	3.75749e-48
Nrk	4.26195e-52	2.39033	0.298	0.045	6.91629e-48
Parp1	5.62576e-52	1.21309	0.645	0.279	9.12949e-48
Supt16	6.0509e-52	1.39132	0.536	0.188	9.8194e-48
Ppp1r12a	6.40666e-52	1.02254	0.757	0.369	1.03967e-47
Zfp91	7.10875e-52	1.39563	0.585	0.235	1.15361e-47
Pum1	7.17583e-52	1.33641	0.564	0.208	1.16449e-47
Igf1r	8.08681e-52	1.47847	0.545	0.204	1.31233e-47
Canx	1.11054e-51	0.85235	0.924	0.688	1.80218e-47
Ube3a	1.40959e-51	0.874034	0.916	0.672	2.28748e-47
Clic4	1.51286e-51	0.947567	0.89	0.631	2.45507e-47
Prrc2b	1.76331e-51	1.71219	0.492	0.173	2.8615e-47
Eif3a	1.85345e-51	0.74576	0.943	0.88	3.00779e-47
Ltbp1	2.65041e-51	2.09318	0.408	0.117	4.30108e-47
Rbbp6	2.76021e-51	1.22001	0.62	0.248	4.47928e-47
Brd2	3.18062e-51	1.37212	0.566	0.216	5.16151e-47
Larp4b	3.32314e-51	1.5715	0.527	0.199	5.39278e-47
Unc5b	3.9495e-51	1.92379	0.467	0.16	6.40925e-47
Ogt	5.36187e-51	1.55505	0.484	0.161	8.70123e-47
Phactr2	6.01539e-51	1.59501	0.537	0.215	9.76177e-47
Psmb2	9.01908e-51	-0.797375	0.864	0.978	1.46362e-46
Taok1	9.14051e-51	1.65653	0.507	0.188	1.48332e-46
2610507B11Rik	1.01214e-50	1.63128	0.501	0.181	1.64251e-46
Rpn1	1.13635e-50	1.40164	0.536	0.191	1.84408e-46
Ythdc1	1.36592e-50	1.21509	0.596	0.236	2.21661e-46
Xirp1	1.54623e-50	1.51846	0.528	0.2	2.50922e-46
Tia1	1.83993e-50	1.01092	0.807	0.481	2.98585e-46
Ndufa12	2.9703e-50	-0.625752	0.984	0.999	4.8202e-46
Atp5j2	2.98158e-50	-0.481544	1	1	4.8385e-46
Klf3	3.85792e-50	1.78852	0.384	0.096	6.26063e-46
Atp5o.1	4.68275e-50	-0.4967	1	1	7.59917e-46
Prrc2a	4.86788e-50	1.45432	0.511	0.182	7.8996e-46
Sec61a1	1.23504e-49	1.59479	0.481	0.164	2.00422e-45
Nsd2	2.29643e-49	1.402	0.545	0.209	3.72665e-45
Cbx5	2.71335e-49	0.738043	0.939	0.86	4.40323e-45
Ddx42	3.35655e-49	1.42907	0.496	0.17	5.44701e-45
Tcf4	3.66038e-49	1.57343	0.457	0.146	5.94006e-45
Pcdh7	3.81616e-49	1.56751	0.536	0.212	6.19287e-45
Atrx	5.69086e-49	0.896426	0.896	0.717	9.23512e-45
Gm10076	8.4011e-49	-1.00895	0.576	0.855	1.36333e-44
Hspa5	8.65201e-49	0.772257	0.941	0.853	1.40405e-44
Hnrnpul1	9.5004e-49	1.23818	0.593	0.245	1.54173e-44
Ndufa3	9.70745e-49	-0.732854	0.935	0.991	1.57533e-44
Hapln1	9.72952e-49	2.95817	0.225	0.018	1.57891e-44
Tm9sf3	1.09069e-48	1.08666	0.714	0.362	1.76998e-44
Pbrm1	1.1546e-48	0.894692	0.903	0.715	1.87369e-44
Tnni1	1.5937e-48	-0.419555	0.999	1	2.58625e-44
Igfbp5	1.88828e-48	1.3846	0.794	0.531	3.0643e-44
Slc8a1	3.15981e-48	1.84962	0.443	0.15	5.12774e-44
Nrp1	3.27794e-48	1.53198	0.471	0.156	5.31944e-44
Man1a2	7.79682e-48	1.66668	0.441	0.14	1.26527e-43
Tln2	1.34147e-47	1.60837	0.537	0.22	2.17693e-43
Ndufa9	1.61487e-47	-1.03211	0.578	0.859	2.62061e-43
Slc2a1	1.82178e-47	1.22886	0.678	0.355	2.95639e-43
Hnrnpk	2.44485e-47	-0.678088	0.984	0.997	3.96749e-43
Lmo7	3.64164e-47	1.21832	0.645	0.316	5.90965e-43
Dicer1	3.68868e-47	1.54303	0.499	0.19	5.98599e-43
N4bp2l2	3.78303e-47	1.12067	0.645	0.289	6.13911e-43
Hipk2	3.87432e-47	2.05128	0.368	0.098	6.28725e-43
Bmpr2	5.01869e-47	1.91145	0.403	0.121	8.14433e-43
Vdac3	1.6339e-46	-0.76312	0.94	0.993	2.65149e-42
N4bp2	1.80968e-46	1.85144	0.427	0.144	2.93674e-42
Ankrd11	2.19753e-46	0.925813	0.827	0.579	3.56615e-42
Sfrp1	2.85004e-46	0.843144	0.801	0.395	4.62505e-42
Ndufs3	2.86822e-46	-0.825078	0.858	0.975	4.65454e-42
2025-09-11	3.05851e-46	1.49423	0.463	0.157	4.96334e-42
Ddx3x	3.2781e-46	0.953934	0.802	0.508	5.3197e-42
Uqcrc2	3.52867e-46	-0.824705	0.91	0.982	5.72633e-42
Hif1a	6.24994e-46	0.921804	0.818	0.453	1.01424e-41
Tubb5	6.49983e-46	-0.642714	0.996	1	1.05479e-41
Zmynd8	6.51799e-46	1.84023	0.414	0.132	1.05774e-41
Zfr	7.23476e-46	0.96518	0.691	0.32	1.17406e-41
Ppp2r5a	1.20689e-45	1.49947	0.548	0.245	1.95855e-41
Sparc	1.54242e-45	0.738335	0.947	0.871	2.50303e-41
Zfp638	1.70017e-45	1.56649	0.469	0.169	2.75904e-41
Ubtf	1.81913e-45	1.17767	0.556	0.223	2.95208e-41
Mki67	2.80496e-45	1.52084	0.505	0.197	4.55188e-41
Brd4	2.91722e-45	1.07497	0.594	0.242	4.73407e-41
Mapkapk2	3.16417e-45	1.51018	0.515	0.214	5.13482e-41
Cenpf	3.60815e-45	1.62124	0.544	0.22	5.85531e-41
Sdhb	3.92366e-45	-0.656523	0.973	0.993	6.36732e-41
Tjp1	5.14227e-45	1.95826	0.379	0.112	8.34488e-41
Rest	6.19147e-45	1.2644	0.525	0.203	1.00475e-40
Tomm70a	6.61099e-45	0.972267	0.749	0.38	1.07283e-40
Psmc5	9.06515e-45	-1.01127	0.618	0.853	1.47109e-40
Arhgef12	1.09598e-44	1.79321	0.406	0.13	1.77856e-40
Ccdc141	1.22519e-44	0.946804	0.832	0.554	1.98824e-40
Sf3b3	1.27162e-44	1.17844	0.578	0.242	2.06358e-40
Scaf11	1.44259e-44	0.93972	0.832	0.587	2.34104e-40
Afdn	1.66963e-44	1.54121	0.52	0.218	2.70947e-40
Chd1	2.17386e-44	1.57575	0.41	0.126	3.52774e-40
Hspg2	2.62671e-44	1.73125	0.422	0.139	4.26263e-40
Cdk11b	3.54111e-44	1.05603	0.553	0.219	5.74652e-40
Rbm26	4.20976e-44	1.91979	0.375	0.11	6.8316e-40
Mef2c	4.58158e-44	0.976809	0.787	0.451	7.43499e-40
Rfc1	5.68127e-44	0.990267	0.662	0.311	9.21956e-40
Samd4	9.63741e-44	1.55561	0.523	0.233	1.56396e-39
Col4a1	1.60889e-43	1.06327	0.691	0.386	2.6109e-39
Sltm	1.75771e-43	1.06475	0.661	0.315	2.85241e-39
Daam1	1.98097e-43	1.52279	0.497	0.206	3.21472e-39
Mmp14	2.00218e-43	2.02854	0.306	0.066	3.24913e-39
Alad	2.03046e-43	-1.52466	0.164	0.482	3.29504e-39
Basp1	4.33335e-43	2.00875	0.277	0.049	7.03215e-39
Sspn	4.63016e-43	1.51579	0.483	0.192	7.51383e-39
Fkbp1a	5.3078e-43	-0.54323	0.999	1	8.6135e-39
Clasp1	9.05743e-43	1.29763	0.566	0.261	1.46984e-38
Utrn	9.1534e-43	1.62398	0.449	0.165	1.48541e-38
Adrm1	9.31251e-43	-1.16802	0.302	0.626	1.51123e-38
Taf10	1.5626e-42	1.05187	0.717	0.412	2.53579e-38
Pgam2	1.91998e-42	-0.721176	0.907	0.992	3.11574e-38
Mga	2.82168e-42	1.67698	0.418	0.146	4.57903e-38
Kmt2a	3.353e-42	1.72036	0.38	0.114	5.44125e-38
Mpzl1	4.46039e-42	1.39607	0.428	0.142	7.23832e-38
Saraf	5.0206e-42	1.10677	0.565	0.234	8.14743e-38
Glg1	5.23924e-42	1.6609	0.415	0.143	8.50224e-38
Chd3	8.1054e-42	1.53666	0.439	0.157	1.31534e-37
Idh3a	1.43407e-41	-0.798615	0.842	0.955	2.32721e-37
Atp5c1	1.5172e-41	-0.450956	0.997	1	2.46212e-37
Clcn5	1.5963e-41	1.62905	0.436	0.16	2.59048e-37
Lmo4	1.65536e-41	1.62905	0.364	0.104	2.68632e-37
Usp1	1.66441e-41	1.11876	0.566	0.243	2.70101e-37
Tra2a	1.71886e-41	1.00592	0.738	0.446	2.78937e-37
Ptprf	2.77924e-41	1.85897	0.387	0.126	4.51015e-37
Ranbp1	5.03508e-41	-0.653816	0.953	0.991	8.17092e-37
Sys1	5.14248e-41	0.965212	0.582	0.248	8.34522e-37
Ogdh	7.57882e-41	1.18151	0.638	0.347	1.22989e-36
Nisch	9.42996e-41	0.773436	0.919	0.74	1.53029e-36
Trim44	1.39756e-40	1.54115	0.472	0.193	2.26797e-36
Casz1	1.41975e-40	1.30286	0.536	0.241	2.30398e-36
Serinc1	1.62874e-40	1.02315	0.59	0.262	2.64313e-36
Ndufv1	2.0321e-40	-0.867231	0.738	0.906	3.29769e-36
Set	2.18561e-40	0.592459	0.967	0.966	3.54681e-36
Etfa	3.03696e-40	-0.872485	0.758	0.923	4.92838e-36
Ywhah	3.46186e-40	-0.763141	0.945	0.985	5.6179e-36
Tbl1x	3.87818e-40	0.940869	0.67	0.32	6.29351e-36
Ankrd17	4.64768e-40	1.26801	0.515	0.214	7.54226e-36
Crebbp	5.65829e-40	1.67905	0.424	0.158	9.18227e-36
Lman2	6.20711e-40	1.1674	0.52	0.213	1.00729e-35
Prkcsh	8.59116e-40	1.49358	0.394	0.128	1.39417e-35
Knop1	9.7857e-40	0.97148	0.582	0.254	1.58802e-35
Myl4	9.81334e-40	-0.456104	1	1	1.59251e-35
Nrd1	1.00296e-39	1.38615	0.475	0.193	1.6276e-35
Fkbp2	1.09557e-39	0.992282	0.564	0.236	1.77788e-35
Prkar2a	1.35594e-39	1.30471	0.495	0.205	2.20043e-35
Nav1	1.38396e-39	1.43356	0.475	0.192	2.24589e-35
Itga6	1.74916e-39	1.74018	0.43	0.164	2.83854e-35
Myl9	2.45776e-39	-0.72414	0.993	0.999	3.98846e-35
Ptbp3	2.74324e-39	1.43092	0.406	0.137	4.45172e-35
Egln1	3.37158e-39	1.46405	0.461	0.185	5.4714e-35
Dab2ip	3.37526e-39	1.57144	0.441	0.174	5.47738e-35
Fos	4.91039e-39	1.50883	0.423	0.148	7.96859e-35
Myl12a	6.48742e-39	-0.521189	0.985	0.998	1.05278e-34
Ndufb2	6.99479e-39	-0.56835	0.989	0.999	1.13511e-34
Rbm39	7.05579e-39	0.542764	0.988	0.949	1.14501e-34
Col1a1	7.34633e-39	1.48175	0.222	0.031	1.19216e-34
Akap12	7.83976e-39	1.99099	0.302	0.075	1.27224e-34
Hip1	8.50868e-39	1.79989	0.37	0.121	1.38079e-34
Phb	9.75392e-39	-0.964609	0.535	0.817	1.58287e-34
Prdx6	1.26715e-38	-0.741065	0.878	0.962	2.05634e-34
Arfgef1	1.41081e-38	1.6421	0.41	0.151	2.28946e-34
Samm50	1.63908e-38	-1.10534	0.434	0.706	2.6599e-34
Lamc1	1.64961e-38	1.25915	0.491	0.204	2.67699e-34
Atp5f1	1.69976e-38	-0.43746	0.999	1	2.75836e-34
Tmem30a	1.88231e-38	1.25255	0.511	0.22	3.05462e-34
Atp1a1	1.9056e-38	0.667657	0.918	0.721	3.09241e-34
Galnt1	2.44489e-38	1.69944	0.391	0.137	3.96756e-34
Arhgap31	2.77011e-38	1.22908	0.505	0.214	4.49533e-34
Fhod3	3.64883e-38	1.47264	0.438	0.17	5.92132e-34
Akap13	3.90228e-38	1.41454	0.443	0.169	6.33262e-34
Atp5a1	4.19885e-38	-0.434854	0.999	1	6.81389e-34
Tspan9	4.60863e-38	1.37588	0.477	0.204	7.47889e-34
Ptgfrn	4.83004e-38	1.47758	0.448	0.179	7.83819e-34
Apc	5.27196e-38	1.76953	0.36	0.116	8.55534e-34
Calu	5.53134e-38	0.830421	0.767	0.469	8.97626e-34
Ryk	5.58394e-38	1.44508	0.445	0.175	9.06161e-34
Tns1	6.08751e-38	1.36056	0.493	0.212	9.87881e-34
Atp2b4	6.77015e-38	1.89208	0.331	0.097	1.09866e-33
Gjc1	8.42073e-38	1.5755	0.41	0.148	1.36652e-33
Mast4	8.45842e-38	1.42741	0.48	0.204	1.37263e-33
Pabpn1	9.79626e-38	1.52056	0.44	0.178	1.58974e-33
Chd7	1.00137e-37	1.35572	0.499	0.222	1.62503e-33
Map3k20	1.02624e-37	1.08156	0.624	0.33	1.66538e-33
Eid1	1.04851e-37	0.74258	0.922	0.741	1.70152e-33
Mark3	1.09292e-37	1.4827	0.463	0.197	1.77359e-33
Xiap	1.38735e-37	1.62905	0.388	0.138	2.25138e-33
Serpinh1	1.76145e-37	0.540418	0.981	0.904	2.85847e-33
Jarid2	1.76215e-37	1.58656	0.398	0.142	2.85961e-33
Yy1	2.31045e-37	1.06365	0.529	0.227	3.7494e-33
Atp1b3	2.32851e-37	1.20602	0.525	0.242	3.77871e-33
Crybg3	2.57573e-37	1.81288	0.374	0.132	4.1799e-33
Hjurp	2.65874e-37	1.32808	0.444	0.169	4.31461e-33
Vdac1	2.71786e-37	-0.59184	0.989	0.998	4.41054e-33
Ube2d3	2.904e-37	-0.598544	0.971	0.997	4.71261e-33
Psme4	3.04216e-37	1.63603	0.384	0.133	4.93682e-33
Nfe2l1	4.39408e-37	1.62167	0.386	0.136	7.13072e-33
Gapdh	4.64842e-37	-0.366052	1	1	7.54345e-33
Srpk1	5.24774e-37	1.14203	0.504	0.212	8.51603e-33
Tnrc6a	7.01499e-37	1.15839	0.497	0.207	1.13839e-32
Selenot	1.10657e-36	0.876765	0.669	0.334	1.79574e-32
Tulp4	1.23288e-36	1.45816	0.435	0.175	2.00071e-32
Hsp90ab1	1.67768e-36	0.396384	1	1	2.72254e-32
Atxn2	2.09103e-36	1.4511	0.436	0.175	3.39332e-32
Cct8	2.15863e-36	-0.783865	0.803	0.948	3.50303e-32
Nid2	2.55528e-36	1.27189	0.519	0.245	4.14671e-32
Sarnp	2.6809e-36	-0.817361	0.765	0.928	4.35056e-32
Cggbp1	3.18697e-36	0.814056	0.626	0.298	5.17182e-32
Col2a1	3.29511e-36	1.55386	0.387	0.138	5.34731e-32
Larp1	3.41308e-36	1.42277	0.452	0.187	5.53874e-32
Mesd	3.61867e-36	1.17241	0.504	0.217	5.87238e-32
Hipk3	3.99288e-36	1.05326	0.576	0.279	6.47964e-32
Pxdn	4.0822e-36	1.79287	0.336	0.104	6.62459e-32
Npepps	4.24328e-36	1.08419	0.609	0.325	6.886e-32
Alpk2	4.40982e-36	1.44171	0.46	0.199	7.15626e-32
F2r	5.66265e-36	1.74961	0.278	0.065	9.18935e-32
Snrnp48	5.88799e-36	1.01919	0.503	0.205	9.55502e-32
Ccni	7.21911e-36	0.963914	0.6	0.289	1.17152e-31
Fam120a	7.44117e-36	1.37314	0.459	0.194	1.20755e-31
Urod	7.53561e-36	-1.27187	0.209	0.5	1.22288e-31
Vegfb	8.19586e-36	1.02863	0.664	0.373	1.33002e-31
Suz12	9.14392e-36	1.5999	0.411	0.163	1.48388e-31
Herc1	9.96996e-36	1.54511	0.395	0.145	1.61793e-31
Tomm20	1.22779e-35	0.457288	0.992	0.964	1.99246e-31
Cst3	1.58309e-35	0.649185	0.963	0.88	2.56903e-31
Atf7ip	1.58353e-35	1.65666	0.371	0.133	2.56976e-31
Actr2	1.90729e-35	1.24796	0.468	0.197	3.09516e-31
Ablim1	1.99397e-35	1.59721	0.399	0.152	3.23582e-31
Hspa8	2.0984e-35	-0.558523	0.997	1	3.40528e-31
Plec	4.30124e-35	1.61819	0.371	0.132	6.98005e-31
Nav2	5.30325e-35	1.33303	0.485	0.218	8.60612e-31
Ncor1	5.46463e-35	0.744012	0.862	0.699	8.86801e-31
Atp5h	5.72292e-35	-0.416331	0.999	1	9.28716e-31
Pum2	6.43682e-35	1.09547	0.555	0.269	1.04457e-30
Eva1b	6.62737e-35	2.2	0.226	0.041	1.07549e-30
Srf	7.1121e-35	1.30198	0.479	0.215	1.15415e-30
Psma6	7.15603e-35	-0.77151	0.757	0.937	1.16128e-30
Bbx	8.19358e-35	1.41705	0.445	0.189	1.32965e-30
Atxn7l3b	8.4117e-35	0.550073	0.928	0.876	1.36505e-30
Rrbp1	9.36293e-35	0.932478	0.691	0.434	1.51942e-30
Eea1	1.0062e-34	1.38669	0.422	0.17	1.63287e-30
Ppp2r2a	1.02396e-34	0.682086	0.668	0.325	1.66168e-30
Gnb1	1.08143e-34	0.647616	0.922	0.844	1.75494e-30
Bmpr1a	1.15432e-34	1.37201	0.432	0.175	1.87323e-30
Igsf3	1.21253e-34	1.70206	0.355	0.121	1.9677e-30
Eif2s2	1.335e-34	-0.691211	0.955	0.991	2.16644e-30
Adcy6	1.35855e-34	1.55761	0.379	0.138	2.20466e-30
Ralbp1	1.62104e-34	0.864221	0.644	0.353	2.63062e-30
Cul3	2.39443e-34	1.29245	0.461	0.199	3.88569e-30
Fnbp1l	2.66133e-34	1.58122	0.354	0.12	4.31881e-30
Fam168a	3.18163e-34	1.52308	0.398	0.156	5.16316e-30
Kif26b	3.20947e-34	1.39406	0.434	0.18	5.20832e-30
Clip1	4.59601e-34	1.60157	0.378	0.142	7.45841e-30
Pbx2	5.1297e-34	1.34087	0.438	0.183	8.32448e-30
Airn	5.72723e-34	1.50249	0.404	0.161	9.29415e-30
Dnmt1	6.28612e-34	1.14726	0.435	0.168	1.02011e-29
Hspb7	6.35703e-34	-0.616834	0.864	0.991	1.03162e-29
Lamb1	6.41855e-34	1.31399	0.419	0.163	1.0416e-29
Rad21	6.46916e-34	0.81125	0.637	0.312	1.04982e-29
Trim35	7.6681e-34	0.76851	0.761	0.473	1.24438e-29
Dync1h1	8.63102e-34	1.64688	0.367	0.133	1.40064e-29
Ftl1	9.29854e-34	-0.332251	1	1	1.50897e-29
Trrap	1.3005e-33	1.70612	0.344	0.118	2.11045e-29
Cct7	1.34096e-33	-0.722303	0.802	0.944	2.17612e-29
Tanc2	1.59531e-33	1.67783	0.356	0.127	2.58886e-29
D5Ertd579e	1.88845e-33	1.54158	0.392	0.153	3.06457e-29
Tmem9	1.9283e-33	1.14796	0.485	0.209	3.12925e-29
Psmc2	1.98507e-33	-0.906615	0.551	0.779	3.22138e-29
Ywhag	2.00627e-33	0.829977	0.686	0.368	3.25577e-29
Sbf2	2.51351e-33	1.41587	0.418	0.169	4.07892e-29
Mef2d	2.56126e-33	1.25367	0.432	0.177	4.15642e-29
Ahsa1	2.70707e-33	-0.982591	0.427	0.702	4.39304e-29
Fkbp3	3.28103e-33	-0.575815	0.969	0.994	5.32445e-29
Itga1	3.31483e-33	1.63764	0.37	0.138	5.37931e-29
Cacna1c	3.51103e-33	1.59835	0.35	0.121	5.6977e-29
Larp4	3.85111e-33	1.57991	0.378	0.144	6.24959e-29
Vcl	3.96238e-33	1.22234	0.471	0.207	6.43015e-29
Ylpm1	4.09729e-33	1.62163	0.364	0.136	6.64908e-29
Klhl24	5.16165e-33	1.18082	0.487	0.221	8.37632e-29
Hdlbp	5.67298e-33	0.708501	0.874	0.688	9.20612e-29
Nfib	6.0874e-33	0.863293	0.778	0.581	9.87863e-29
Hmgb1	6.22819e-33	-0.521823	0.991	0.998	1.01071e-28
Ppp1r12b	6.30061e-33	1.47249	0.427	0.184	1.02246e-28
Ccnt2	6.34709e-33	1.28639	0.423	0.175	1.03001e-28
Snrnp70	7.26974e-33	0.726894	0.862	0.702	1.17973e-28
Desi2	7.74032e-33	0.99506	0.609	0.337	1.2561e-28
Fip1l1	7.9824e-33	0.935778	0.541	0.253	1.29538e-28
Fubp1	8.10366e-33	0.675841	0.84	0.709	1.31506e-28
Ppp1r9a	8.62767e-33	1.74243	0.323	0.105	1.4001e-28
Smc1a	1.06047e-32	0.927838	0.701	0.455	1.72093e-28
Pnn	1.08383e-32	0.829544	0.783	0.563	1.75884e-28
Cct4	1.12678e-32	-0.667086	0.859	0.958	1.82854e-28
Smarcad1	1.17906e-32	1.16171	0.456	0.195	1.91338e-28
Cdc42	1.20745e-32	-0.592803	0.959	0.994	1.95944e-28
Cald1	1.20805e-32	1.04982	0.715	0.58	1.96042e-28
Smad7	1.33766e-32	1.96312	0.305	0.095	2.17076e-28
Nfat5	1.3457e-32	1.6144	0.351	0.126	2.1838e-28
Fras1	1.36938e-32	1.44034	0.379	0.143	2.22223e-28
Zcchc6	1.42715e-32	1.88665	0.309	0.099	2.31598e-28
Pafah1b1	1.81767e-32	0.639789	0.927	0.858	2.94972e-28
Psma1	1.82009e-32	-0.657848	0.878	0.977	2.95365e-28
Eif3e	1.90497e-32	-0.675181	0.87	0.979	3.09138e-28
Setd2	1.93174e-32	1.59332	0.343	0.12	3.13482e-28
Meg3	1.94385e-32	1.47961	0.711	0.626	3.15448e-28
Kdelr2	2.03823e-32	1.0367	0.646	0.391	3.30763e-28
Eif3g	2.31627e-32	-0.729206	0.73	0.92	3.75884e-28
Map1b	2.32745e-32	0.931774	0.827	0.644	3.77698e-28
Igf1	2.36385e-32	1.91685	0.197	0.031	3.83606e-28
Spon1	2.47881e-32	1.32732	0.447	0.196	4.02261e-28
Ddr1	3.00477e-32	1.12862	0.508	0.24	4.87614e-28
Alpk3	3.23258e-32	1.50023	0.388	0.155	5.24584e-28
Rc3h2	3.6019e-32	1.41146	0.383	0.145	5.84516e-28
Foxn3	3.67036e-32	1.19834	0.488	0.225	5.95627e-28
Tet3	3.82756e-32	1.74079	0.323	0.108	6.21136e-28
Psmb3	4.52854e-32	-0.592079	0.892	0.977	7.34892e-28
Btbd7	4.58841e-32	1.39827	0.388	0.151	7.44607e-28
5430431A17Rik	4.90348e-32	0.945701	0.761	0.531	7.95737e-28
Ccnl1	5.1205e-32	1.21401	0.427	0.175	8.30954e-28
Dcbld2	5.4382e-32	1.41158	0.402	0.164	8.82511e-28
Helz	6.37203e-32	1.44653	0.38	0.145	1.03405e-27
Auts2	6.62689e-32	1.59687	0.34	0.119	1.07541e-27
Pde4dip	7.21718e-32	1.28224	0.461	0.218	1.1712e-27
Cdk12	9.42561e-32	1.45217	0.356	0.128	1.52959e-27
Srrt	1.01442e-31	0.976486	0.528	0.248	1.64621e-27
Pdhb	1.01826e-31	-0.730453	0.749	0.919	1.65244e-27
Arhgef7	1.36508e-31	1.31596	0.445	0.199	2.21526e-27
Gatad2b	1.40445e-31	1.34502	0.402	0.163	2.27915e-27
Srsf9	1.4089e-31	1.26596	0.356	0.124	2.28636e-27
Iqgap1	1.41849e-31	2.08556	0.245	0.059	2.30193e-27
Hnrnpul2	1.43036e-31	1.1915	0.447	0.19	2.32119e-27
Col1a2	1.50294e-31	1.1866	0.253	0.059	2.43898e-27
Slf2	1.74123e-31	1.44223	0.388	0.155	2.82567e-27
Tceal8	1.8216e-31	-0.709912	0.915	0.979	2.9561e-27
Csnk1a1	1.8539e-31	0.554131	0.953	0.926	3.00851e-27
Dot1l	2.06044e-31	1.37051	0.398	0.161	3.34368e-27
Cnot1	2.94927e-31	1.24769	0.467	0.215	4.78607e-27
Picalm	2.97422e-31	1.26292	0.453	0.205	4.82656e-27
Casp8ap2	3.58205e-31	1.25835	0.398	0.155	5.81295e-27
Psmc3	3.67589e-31	-0.784659	0.781	0.917	5.96523e-27
Prdx3	4.03773e-31	-0.881425	0.59	0.808	6.55243e-27
Col4a5	4.05589e-31	1.45293	0.386	0.153	6.5819e-27
Csnk1g2	4.07652e-31	1.6494	0.338	0.122	6.61537e-27
Chd2	4.41861e-31	1.58114	0.354	0.133	7.17052e-27
Tlk1	4.5379e-31	1.31441	0.43	0.188	7.3641e-27
Ube2h	4.60756e-31	1.30316	0.43	0.187	7.47714e-27
Nebl	5.08538e-31	0.687175	0.86	0.695	8.25255e-27
Irf2bp2	6.04534e-31	1.5238	0.36	0.137	9.81038e-27
Atpif1	6.59281e-31	-0.455504	0.997	0.999	1.06988e-26
Stmn1	6.68741e-31	-0.582499	0.931	0.985	1.08523e-26
Pkm	6.94606e-31	-0.526722	0.996	0.998	1.12721e-26
Trak2	6.99948e-31	1.41239	0.395	0.163	1.13588e-26
Gyg	7.73835e-31	-0.491041	0.993	1	1.25578e-26
Cops6	8.45792e-31	-0.772868	0.719	0.9	1.37255e-26
Uqcrfs1	9.32202e-31	-0.470291	0.987	0.997	1.51278e-26
Idh3b	9.51117e-31	-0.772577	0.703	0.879	1.54347e-26
Srrm1	1.04821e-30	0.6449	0.868	0.714	1.70103e-26
Tfrc	1.06297e-30	1.59307	0.334	0.118	1.72498e-26
Chsy1	1.17346e-30	1.62905	0.319	0.108	1.9043e-26
Igf2bp2	1.31058e-30	0.950338	0.536	0.261	2.12682e-26
Srp72	1.41444e-30	0.990176	0.452	0.19	2.29536e-26
Tuba1b	1.48442e-30	-0.560985	0.993	0.997	2.40891e-26
Acsl3	1.52845e-30	1.55159	0.37	0.147	2.48036e-26
Atcayos	1.68937e-30	0.957244	0.672	0.432	2.7415e-26
Cab39	1.69732e-30	1.37949	0.411	0.175	2.7544e-26
Sptan1	1.75151e-30	1.24796	0.436	0.19	2.84235e-26
Cct5	1.81419e-30	-0.672327	0.831	0.951	2.94406e-26
Akap11	2.01175e-30	1.65762	0.334	0.121	3.26467e-26
Impad1	2.13064e-30	1.21401	0.43	0.184	3.4576e-26
Myocd	2.42181e-30	1.55019	0.344	0.128	3.93011e-26
Ywhae	3.03032e-30	-0.431476	0.999	1	4.91761e-26
Psmd6	3.55051e-30	-0.787939	0.598	0.818	5.76177e-26
Arpp19	4.13681e-30	-0.673068	0.846	0.944	6.71321e-26
Safb2	4.45541e-30	1.60742	0.327	0.116	7.23024e-26
Cdk6	4.49493e-30	1.6591	0.338	0.126	7.29438e-26
Raph1	4.52859e-30	1.47439	0.451	0.212	7.349e-26
Suco	4.80358e-30	1.60715	0.318	0.111	7.79525e-26
Plxnb2	4.90143e-30	1.44598	0.34	0.122	7.95404e-26
Dmd	5.00687e-30	1.89307	0.282	0.087	8.12516e-26
Lbh	5.11529e-30	0.76605	0.769	0.463	8.30109e-26
Psmc4	5.19757e-30	-0.77071	0.598	0.825	8.43461e-26
Morf4l1	5.38881e-30	-0.531437	0.991	0.998	8.74496e-26
Sub1	5.64562e-30	-0.430132	0.996	0.999	9.16171e-26
Tacc1	5.94193e-30	1.5884	0.338	0.124	9.64257e-26
Igf2bp3	7.0192e-30	0.819617	0.616	0.322	1.13908e-25
Ppargc1a	7.68014e-30	1.05008	0.533	0.279	1.24633e-25
Ammecr1	7.77933e-30	1.42103	0.394	0.166	1.26243e-25
Tanc1	8.15145e-30	1.43177	0.356	0.135	1.32282e-25
R3hdm2	8.56801e-30	1.06943	0.473	0.22	1.39042e-25
Tmem208	9.216e-30	0.882333	0.491	0.222	1.49557e-25
Cfl2	9.46833e-30	-0.631262	0.957	0.986	1.53652e-25
Gm11808	1.05175e-29	-0.752234	0.742	0.897	1.70677e-25
Ddx39	1.07381e-29	-1.04197	0.366	0.627	1.74258e-25
Pds5a	1.11159e-29	1.42021	0.386	0.162	1.80389e-25
Cbx3	1.23049e-29	0.620319	0.938	0.896	1.99683e-25
Ldb3	1.49445e-29	0.862987	0.711	0.477	2.4252e-25
Sulf2	1.50364e-29	1.06109	0.501	0.241	2.4401e-25
Ptprs	1.52095e-29	1.44274	0.367	0.146	2.4682e-25
Med13	1.54769e-29	1.83241	0.273	0.082	2.5116e-25
Tmed10	1.63561e-29	0.53527	0.911	0.82	2.65427e-25
Xpo7	1.64237e-29	1.54863	0.327	0.117	2.66525e-25
Bambi	1.7897e-29	0.725165	0.77	0.5	2.90432e-25
Jmjd1c	1.86678e-29	1.64643	0.322	0.115	3.02941e-25
Pbxip1	1.99611e-29	1.2383	0.448	0.212	3.23929e-25
Ssh2	2.01323e-29	1.41632	0.387	0.163	3.26706e-25
Actn4	2.47674e-29	0.878156	0.632	0.373	4.01925e-25
Nbeal1	2.55808e-29	1.39601	0.376	0.154	4.15125e-25
Eif1	2.64016e-29	-0.302041	1	1	4.28445e-25
Pura	2.7932e-29	1.68076	0.301	0.101	4.53281e-25
Mmp15	2.93078e-29	1.19733	0.444	0.201	4.75607e-25
Cyc1	3.20834e-29	-0.494749	0.983	0.998	5.2065e-25
Ywhaq	3.32431e-29	-0.551346	0.956	0.993	5.39468e-25
Runx1t1	3.68096e-29	1.174	0.452	0.207	5.97346e-25
Dnajc10	3.82612e-29	1.40181	0.338	0.125	6.20903e-25
Thap12	4.03334e-29	1.33087	0.383	0.159	6.5453e-25
Calm2	4.38243e-29	-0.644403	0.951	0.988	7.11181e-25
Myadm	4.85033e-29	1.08292	0.464	0.213	7.87112e-25
Cavin1	6.33608e-29	0.954468	0.569	0.31	1.02822e-24
Dnajb11	7.29067e-29	0.895635	0.499	0.233	1.18313e-24
Txnl1	7.92947e-29	-0.679076	0.749	0.923	1.2868e-24
Hnrnpu	8.43232e-29	0.460093	0.977	0.954	1.3684e-24
Prtg	8.80258e-29	1.94271	0.269	0.083	1.42848e-24
Gsk3b	9.33371e-29	0.727742	0.791	0.573	1.51467e-24
Mgst3	9.73308e-29	-0.805531	0.36	0.657	1.57948e-24
Zdbf2	9.73493e-29	1.7218	0.277	0.086	1.57978e-24
Rab12	9.87145e-29	1.51715	0.346	0.134	1.60194e-24
Sap18	1.01473e-28	-0.728847	0.641	0.842	1.6467e-24
Zmym4	1.04182e-28	1.58626	0.312	0.108	1.69066e-24
Cpd	1.05035e-28	1.68282	0.315	0.113	1.70451e-24
Cox6b1	1.1009e-28	-0.335728	1	1	1.78654e-24
Elovl6	1.18645e-28	1.59903	0.322	0.116	1.92538e-24
Cacna2d2	1.18772e-28	1.4584	0.374	0.155	1.92744e-24
Rif1	1.19141e-28	1.46247	0.339	0.128	1.93343e-24
Nexn	1.20828e-28	0.566999	0.943	0.738	1.96079e-24
Tmem2	1.3402e-28	1.67903	0.299	0.101	2.17487e-24
Ckap4	1.3458e-28	0.778319	0.749	0.506	2.18396e-24
Smpx	1.47224e-28	-0.594844	0.87	0.975	2.38915e-24
Uhrf2	1.62819e-28	1.04299	0.455	0.208	2.64223e-24
Crip2	1.71411e-28	-0.445177	0.993	0.999	2.78166e-24
Itch	1.75558e-28	1.66604	0.303	0.105	2.84896e-24
Crk	1.83808e-28	0.98784	0.572	0.317	2.98284e-24
Cep350	1.98315e-28	1.98784	0.243	0.067	3.21825e-24
Rere	2.04833e-28	1.39687	0.368	0.151	3.32404e-24
1700020I14Rik	2.06648e-28	0.59235	0.931	0.804	3.35349e-24
Ppm1a	2.07949e-28	1.1814	0.445	0.206	3.3746e-24
Mapk1ip1l	2.48557e-28	1.25401	0.432	0.199	4.03358e-24
Atad2	2.55066e-28	1.34176	0.346	0.128	4.13921e-24
Comt	2.64744e-28	0.869141	0.535	0.265	4.29626e-24
Gm26917	2.73651e-28	2.24376	0.215	0.052	4.4408e-24
Trpm7	2.98018e-28	1.54366	0.316	0.113	4.83624e-24
Zranb1	3.12216e-28	1.51139	0.319	0.114	5.06665e-24
Pcnp	3.22879e-28	0.734612	0.68	0.385	5.23968e-24
Mob1b	3.58058e-28	1.07787	0.545	0.304	5.81056e-24
Foxp1	3.62804e-28	0.758491	0.69	0.422	5.88758e-24
Ubc	3.83396e-28	-0.744393	0.79	0.908	6.22175e-24
Sdf4	3.86884e-28	0.762973	0.549	0.274	6.27835e-24
Emilin1	3.92221e-28	2.36287	0.168	0.026	6.36497e-24
Prr13	4.55344e-28	-0.922958	0.383	0.649	7.38932e-24
Tmx4	5.00746e-28	1.35664	0.364	0.148	8.1261e-24
Asxl2	5.03233e-28	1.56302	0.339	0.132	8.16646e-24
Cul1	5.03983e-28	0.667563	0.733	0.45	8.17864e-24
Etnk1	5.27437e-28	1.46304	0.323	0.117	8.55925e-24
Ganab	5.33085e-28	1.67829	0.297	0.101	8.6509e-24
Hprt	6.21437e-28	-0.890232	0.516	0.737	1.00847e-23
Nolc1	7.13637e-28	0.885552	0.484	0.223	1.15809e-23
Smg1	7.62922e-28	1.66353	0.281	0.091	1.23807e-23
4930402H24Rik	7.78929e-28	1.25231	0.4	0.175	1.26405e-23
Pcna	8.02405e-28	-1.08242	0.324	0.577	1.30214e-23
Epb41	9.53707e-28	1.36105	0.355	0.141	1.54767e-23
Aco2	1.0614e-27	0.587246	0.903	0.729	1.72244e-23
Hand2	1.07813e-27	0.946449	0.501	0.245	1.7496e-23
Fkbp9	1.14804e-27	0.926113	0.475	0.22	1.86304e-23
Erlec1	1.3291e-27	1.31784	0.379	0.163	2.15686e-23
Zfp516	1.34477e-27	1.71956	0.295	0.103	2.18229e-23
Dynlt1f	1.39637e-27	-0.789986	0.519	0.758	2.26602e-23
Ddx23	1.42478e-27	2.40783	0.185	0.036	2.31213e-23
Glud1	1.44641e-27	0.658838	0.622	0.324	2.34723e-23
Yif1b	1.49497e-27	0.857054	0.481	0.221	2.42604e-23
Bclaf1	1.55561e-27	0.696045	0.818	0.618	2.52444e-23
Plod2	1.6165e-27	1.52924	0.312	0.112	2.62326e-23
Dpysl3	1.62002e-27	0.646664	0.797	0.479	2.62897e-23
Actc1	1.71642e-27	-0.339114	1	1	2.78541e-23
Tmem245	1.78578e-27	1.32484	0.382	0.163	2.89796e-23
Zeb2	2.01242e-27	1.77589	0.277	0.09	3.26576e-23
Furin	2.06326e-27	1.49578	0.331	0.126	3.34825e-23
Pa2g4	2.09472e-27	-0.744676	0.636	0.825	3.39931e-23
Gpi1	2.11077e-27	-0.549095	0.968	0.994	3.42536e-23
Agl	2.55738e-27	1.13087	0.452	0.219	4.15011e-23
Dhx36	2.95853e-27	1.36991	0.358	0.146	4.8011e-23
Kdm5c	3.04862e-27	1.48919	0.334	0.131	4.94731e-23
Fam193a	3.08921e-27	1.79233	0.275	0.091	5.01317e-23
Psmb1	3.14801e-27	-0.514166	0.938	0.985	5.1086e-23
Tpm1	3.34717e-27	-0.342606	1	1	5.43179e-23
Ppp3cb	3.77732e-27	1.22981	0.426	0.199	6.12983e-23
Arl5a	3.95335e-27	0.989988	0.531	0.287	6.41549e-23
Eif3m	4.2584e-27	-0.663433	0.803	0.938	6.91054e-23
Vezf1	4.77776e-27	1.30637	0.375	0.159	7.75335e-23
Otud4	4.85239e-27	1.37227	0.363	0.152	7.87446e-23
Ctnnd1	5.14075e-27	0.971934	0.513	0.261	8.34242e-23
Cdc5l	5.15765e-27	0.828255	0.527	0.26	8.36984e-23
Ppp2r5c	5.38431e-27	0.992263	0.513	0.271	8.73766e-23
Mcl1	5.80349e-27	1.20676	0.375	0.155	9.41791e-23
Lnpep	6.40625e-27	1.39383	0.355	0.146	1.03961e-22
Usp47	6.56129e-27	1.09853	0.484	0.251	1.06477e-22
Sec63	6.96468e-27	1.63896	0.301	0.109	1.13023e-22
Smad5	6.99019e-27	1.63876	0.298	0.107	1.13437e-22
Slk	7.29028e-27	1.52338	0.323	0.124	1.18307e-22
Cenpb	7.35037e-27	1.77375	0.263	0.083	1.19282e-22
Tgs1	8.16126e-27	0.938644	0.464	0.218	1.32441e-22
Xbp1	8.53674e-27	1.01133	0.418	0.182	1.38534e-22
Camk2a	8.57787e-27	1.29665	0.398	0.181	1.39202e-22
Fry	8.58914e-27	2.11733	0.258	0.083	1.39385e-22
Uqcr10	8.59411e-27	-0.338794	1	1	1.39465e-22
Ndufs2	8.7408e-27	-0.615372	0.894	0.976	1.41846e-22
Pom121	8.8074e-27	1.78951	0.271	0.089	1.42926e-22
Psmb7	9.32589e-27	-0.607145	0.891	0.968	1.51341e-22
Rap2c	9.59141e-27	1.23211	0.382	0.164	1.55649e-22
Rev3l	9.73163e-27	1.45482	0.332	0.131	1.57925e-22
Oxct1	9.97617e-27	0.626537	0.876	0.601	1.61893e-22
Map2k4	1.16244e-26	1.22749	0.403	0.182	1.88641e-22
Alcam	1.20059e-26	1.20262	0.428	0.205	1.94832e-22
Trip11	1.22288e-26	1.46978	0.323	0.125	1.98448e-22
Ppp4r2	1.2612e-26	1.08308	0.447	0.217	2.04668e-22
Dyrk2	1.26908e-26	1.13269	0.438	0.209	2.05947e-22
Kcmf1	1.28288e-26	1.11634	0.428	0.2	2.08186e-22
Kank1	1.56547e-26	1.61782	0.271	0.088	2.54044e-22
Fndc3b	1.71945e-26	1.67579	0.311	0.119	2.79032e-22
Ppp1ca	1.74684e-26	-0.481722	0.964	0.991	2.83478e-22
Eprs	1.81274e-26	0.751261	0.73	0.508	2.94172e-22
Fzd2	1.88654e-26	1.20491	0.366	0.15	3.06148e-22
Ppp6r3	1.93098e-26	1.29173	0.376	0.163	3.13359e-22
Asph	2.18728e-26	1.107	0.448	0.219	3.54952e-22
Gnaq	2.239e-26	1.51065	0.309	0.114	3.63345e-22
Sipa1l1	2.45409e-26	1.60103	0.323	0.127	3.9825e-22
Syncrip	2.65588e-26	0.771866	0.697	0.449	4.30997e-22
Clcn3	2.70567e-26	1.46743	0.316	0.12	4.39076e-22
Kif13a	2.82405e-26	1.0488	0.452	0.224	4.58288e-22
Map4	3.08824e-26	1.06419	0.459	0.224	5.01159e-22
Copa	3.13539e-26	0.670176	0.613	0.327	5.08812e-22
Sel1l	3.21707e-26	1.59031	0.301	0.11	5.22066e-22
Kdm5a	3.57517e-26	1.26896	0.372	0.16	5.80178e-22
Zfp664	3.72486e-26	1.36722	0.363	0.155	6.04471e-22
Tm2d2	4.40363e-26	1.01991	0.419	0.187	7.14622e-22
Ppia	4.4595e-26	-0.257046	1	1	7.23688e-22
Eif2s3y	4.61668e-26	-2.46547	0.04	0.215	7.49194e-22
Thrap3	4.70181e-26	0.697084	0.783	0.598	7.63009e-22
Camk2d	5.19913e-26	0.779795	0.668	0.417	8.43715e-22
Cers4	5.78476e-26	1.44941	0.332	0.133	9.38751e-22
Kdm6b	5.96301e-26	1.19164	0.368	0.156	9.67677e-22
Ube2q1	6.07007e-26	1.37824	0.33	0.13	9.8505e-22
Myo9a	6.11269e-26	1.51169	0.297	0.107	9.91968e-22
Ski	6.1733e-26	1.49427	0.316	0.122	1.0018e-21
Magi3	6.82365e-26	1.49838	0.315	0.121	1.10734e-21
Nes	7.21119e-26	1.80238	0.299	0.113	1.17023e-21
Msl1	7.66368e-26	1.10298	0.465	0.238	1.24366e-21
Ppp3ca	7.67001e-26	0.778046	0.62	0.383	1.24469e-21
Dlc1	7.80617e-26	1.1241	0.398	0.176	1.26679e-21
Luc7l2	8.12446e-26	0.607985	0.878	0.766	1.31844e-21
Tnks	9.04508e-26	1.43181	0.32	0.126	1.46784e-21
Myo18b	9.50936e-26	1.38831	0.363	0.159	1.54318e-21
Clint1	1.02481e-25	1.26265	0.371	0.162	1.66307e-21
Ino80d	1.09005e-25	1.7218	0.277	0.096	1.76894e-21
Ssr1	1.12531e-25	0.795018	0.705	0.497	1.82615e-21
U2af1	1.12949e-25	-0.643784	0.805	0.94	1.83294e-21
Hk2	1.23246e-25	1.29664	0.384	0.173	2.00004e-21
Krit1	1.25459e-25	1.13	0.415	0.195	2.03594e-21
Psmc6	1.25867e-25	-0.697791	0.742	0.884	2.04256e-21
Ncl	1.28081e-25	0.438835	0.98	0.977	2.0785e-21
Rtn3	1.28947e-25	0.662585	0.819	0.625	2.09255e-21
Cspp1	1.31509e-25	1.8995	0.235	0.07	2.13413e-21
Zfp148	1.35333e-25	1.26607	0.368	0.161	2.19618e-21
Rragd	1.43708e-25	1.06875	0.488	0.261	2.3321e-21
Cdc73	1.44148e-25	1.41869	0.339	0.142	2.33924e-21
Timp3	1.68561e-25	1.39214	0.374	0.165	2.7354e-21
Ube2m	1.9126e-25	0.717661	0.729	0.489	3.10377e-21
Wdr89	2.05656e-25	0.617374	0.834	0.632	3.33739e-21
Srl	2.05796e-25	0.921341	0.555	0.318	3.33965e-21
Bcl9	2.06631e-25	1.27091	0.362	0.155	3.35321e-21
Ncoa6	2.19212e-25	1.67019	0.265	0.089	3.55737e-21
Parm1	2.29444e-25	1.59138	0.305	0.114	3.72342e-21
Prox1	2.35603e-25	1.17501	0.428	0.213	3.82336e-21
Zyg11b	2.36391e-25	1.92643	0.227	0.065	3.83616e-21
Vps29	2.40608e-25	-0.644825	0.75	0.904	3.90459e-21
Ranbp2	2.47593e-25	1.42175	0.32	0.126	4.01794e-21
Cxadr	2.65094e-25	1.24376	0.368	0.159	4.30195e-21
Tmcc1	2.72856e-25	1.49199	0.297	0.109	4.4279e-21
Nufip2	2.74619e-25	1.49194	0.319	0.127	4.45651e-21
Stag1	2.76454e-25	1.32124	0.346	0.144	4.48629e-21
Sort1	2.97609e-25	1.38707	0.332	0.134	4.82961e-21
Sbno1	3.074e-25	0.856401	0.532	0.283	4.98848e-21
Gapvd1	3.14569e-25	1.18773	0.383	0.172	5.10483e-21
Synpo2l	3.40775e-25	0.757457	0.686	0.467	5.5301e-21
Anapc1	4.10844e-25	1.5304	0.312	0.122	6.66718e-21
Ankrd40	4.154e-25	1.14944	0.402	0.187	6.74111e-21
Atp5j	4.28144e-25	-0.294368	1	1	6.94792e-21
Nsd3	4.48195e-25	1.45959	0.33	0.135	7.27331e-21
Ssh1	4.64907e-25	1.55505	0.302	0.115	7.54452e-21
Fyco1	5.25386e-25	1.26072	0.354	0.149	8.52597e-21
Rsf1	5.36015e-25	1.3411	0.38	0.175	8.69845e-21
Gtf3c1	5.49695e-25	1.39908	0.336	0.14	8.92045e-21
Bod1	5.69422e-25	1.22299	0.384	0.175	9.24057e-21
Cul5	6.20909e-25	1.15031	0.399	0.185	1.00761e-20
Pds5b	6.37831e-25	1.37198	0.318	0.125	1.03507e-20
Anapc16	6.68981e-25	0.63666	0.653	0.369	1.08562e-20
Pkp4	7.80476e-25	1.18954	0.404	0.193	1.26656e-20
Epha7	7.95204e-25	1.51155	0.301	0.114	1.29046e-20
Dstn	8.2714e-25	-0.397083	0.999	1	1.34228e-20
Gpbp1	8.68336e-25	0.753962	0.568	0.305	1.40914e-20
Ubr5	8.86633e-25	1.33276	0.359	0.16	1.43883e-20
Rrm2	9.53313e-25	-1.1311	0.496	0.714	1.54704e-20
Rabep1	9.79213e-25	1.09899	0.424	0.208	1.58907e-20
Zfp266	1.03068e-24	1.38187	0.312	0.122	1.67259e-20
Sfpq	1.07625e-24	0.504332	0.91	0.867	1.74653e-20
Fam213a	1.09352e-24	1.07506	0.398	0.183	1.77456e-20
Eef1b2	1.1699e-24	0.336035	1	0.998	1.89851e-20
Cope	1.19776e-24	-0.666068	0.754	0.901	1.94372e-20
Ptpra	1.46749e-24	1.26689	0.363	0.161	2.38145e-20
Sdf2	1.48775e-24	1.2002	0.35	0.147	2.41432e-20
Klhl9	1.65675e-24	0.946489	0.472	0.241	2.68858e-20
Copb1	1.7079e-24	0.862189	0.451	0.214	2.77159e-20
Nras	1.76887e-24	0.687272	0.689	0.44	2.87053e-20
Selenos	1.77165e-24	0.923687	0.489	0.247	2.87503e-20
Gpx1	1.84078e-24	-0.531214	0.894	0.977	2.98722e-20
Lpl	1.84589e-24	0.946271	0.479	0.243	2.9955e-20
Supt6	1.85537e-24	1.42491	0.277	0.097	3.01089e-20
Cdk13	1.91037e-24	1.70705	0.261	0.089	3.10015e-20
Stox2	1.98232e-24	1.56585	0.318	0.132	3.21691e-20
Acat1	2.33564e-24	-0.762929	0.549	0.753	3.79027e-20
Epb41l3	2.43804e-24	0.913955	0.532	0.304	3.95644e-20
Adam19	2.66179e-24	1.59663	0.25	0.081	4.31955e-20
Psmb5	2.66988e-24	-0.557663	0.855	0.96	4.33269e-20
Plekha7	2.80765e-24	1.12255	0.44	0.224	4.55626e-20
Ireb2	2.83509e-24	1.32126	0.328	0.133	4.60079e-20
Kmt2c	2.85298e-24	1.55402	0.287	0.108	4.62981e-20
Ap2m1	3.124e-24	-0.660221	0.766	0.926	5.06962e-20
Prkaa2	3.2525e-24	0.953303	0.539	0.315	5.27816e-20
E130308A19Rik	3.60134e-24	1.51065	0.302	0.118	5.84425e-20
Dido1	3.8771e-24	1.38424	0.305	0.119	6.29175e-20
Tspan2	4.04638e-24	1.1904	0.375	0.169	6.56647e-20
Erbin	4.24684e-24	1.33065	0.309	0.121	6.89178e-20
Luc7l3	5.54321e-24	0.647425	0.822	0.65	8.99552e-20
Zfhx3	5.79747e-24	1.27489	0.335	0.138	9.40813e-20
Exoc4	6.27554e-24	1.21589	0.366	0.167	1.0184e-19
Ctdnep1	6.7833e-24	1.27871	0.334	0.138	1.10079e-19
Cd44	6.80377e-24	1.39033	0.319	0.131	1.10412e-19
Bcas2	6.84266e-24	-0.592029	0.761	0.929	1.11043e-19
Smarca4	7.07201e-24	0.735119	0.677	0.448	1.14765e-19
4931406P16Rik	7.92679e-24	1.42525	0.299	0.116	1.28636e-19
Nckap1	7.92781e-24	1.08927	0.406	0.194	1.28653e-19
Chd8	7.96504e-24	1.22958	0.331	0.136	1.29257e-19
AY036118	7.97261e-24	2.61773	0.133	0.018	1.2938e-19
Stag2	8.64118e-24	1.06262	0.424	0.21	1.40229e-19
Cacna1h	8.99658e-24	1.61383	0.283	0.107	1.45997e-19
Ubr4	1.00157e-23	1.43872	0.311	0.126	1.62534e-19
Hadha	1.0246e-23	0.59548	0.786	0.519	1.66271e-19
Snrpg	1.09772e-23	-0.4739	0.955	0.992	1.78138e-19
Ndufa11	1.16022e-23	-0.414861	0.991	1	1.88281e-19
Puf60	1.16253e-23	-0.781166	0.547	0.734	1.88656e-19
Gnai2	1.30864e-23	0.586191	0.858	0.777	2.12366e-19
N4bp1	1.32038e-23	1.58634	0.262	0.092	2.14271e-19
Pik3ca	1.36438e-23	1.50619	0.279	0.103	2.21412e-19
Srpr	1.38032e-23	1.17911	0.364	0.164	2.23998e-19
Mical3	1.43855e-23	1.14726	0.394	0.186	2.33447e-19
B4galt6	1.45924e-23	1.12365	0.379	0.171	2.36806e-19
AI314180	1.46252e-23	1.39616	0.294	0.113	2.37337e-19
Arid2	1.49086e-23	1.29592	0.32	0.132	2.41937e-19
Lama4	1.52157e-23	1.27059	0.364	0.167	2.4692e-19
Dnajc13	1.56192e-23	1.54158	0.289	0.112	2.53468e-19
Adcy5	1.59614e-23	1.49363	0.298	0.118	2.59022e-19
Plagl2	1.61177e-23	1.46451	0.298	0.117	2.61558e-19
Wnt5a	1.64054e-23	1.32794	0.323	0.132	2.66228e-19
Ncbp2	1.84212e-23	0.592147	0.649	0.364	2.98938e-19
Pdia4	1.84914e-23	1.1162	0.331	0.136	3.00079e-19
Pigp	1.86865e-23	0.69335	0.617	0.352	3.03244e-19
Slc16a3	1.88521e-23	0.753887	0.507	0.261	3.05932e-19
Arhgap29	1.97096e-23	1.13946	0.468	0.265	3.19848e-19
Tpx2	1.99887e-23	1.10452	0.383	0.169	3.24377e-19
Arih1	2.15016e-23	1.16327	0.399	0.194	3.48927e-19
Nbea	2.45621e-23	1.57842	0.283	0.108	3.98594e-19
Peak1	2.62095e-23	1.68689	0.246	0.083	4.25327e-19
Obsl1	2.66461e-23	1.07485	0.414	0.197	4.32414e-19
Spen	2.75345e-23	1.79101	0.229	0.071	4.4683e-19
Zeb1	2.90023e-23	1.46493	0.306	0.125	4.70649e-19
Eif4a3	2.96177e-23	-0.793837	0.544	0.728	4.80637e-19
Atxn1	3.16448e-23	1.39189	0.332	0.145	5.13532e-19
H2afy2	3.50536e-23	0.750485	0.416	0.187	5.6885e-19
P4ha1	3.70801e-23	1.58753	0.265	0.095	6.01735e-19
Ankhd1	3.79746e-23	1.38538	0.274	0.099	6.16252e-19
Mfhas1	3.97262e-23	1.10217	0.387	0.182	6.44677e-19
Slc2a3	4.35348e-23	1.90843	0.221	0.068	7.06483e-19
Fat1	4.41388e-23	1.36205	0.34	0.151	7.16285e-19
Pitpna	4.90981e-23	0.931609	0.444	0.224	7.96764e-19
Ptprd	5.08024e-23	1.53934	0.269	0.097	8.24421e-19
Ccdc50	5.2532e-23	0.940633	0.479	0.258	8.5249e-19
Txndc5	5.27298e-23	0.832634	0.668	0.46	8.55699e-19
Tsc22d2	5.40639e-23	0.985076	0.431	0.214	8.77349e-19
Dcaf8	5.59683e-23	0.826914	0.504	0.272	9.08254e-19
Plagl1	5.65235e-23	0.670528	0.747	0.557	9.17263e-19
Ppp2ca	5.81837e-23	0.569929	0.846	0.671	9.44206e-19
Pdzd8	5.81846e-23	1.54725	0.259	0.091	9.44219e-19
Pdia3	6.67311e-23	0.478144	0.838	0.763	1.08291e-18
Capza2	7.05509e-23	-0.652043	0.819	0.927	1.1449e-18
Rbm6	7.07192e-23	1.11983	0.367	0.168	1.14763e-18
Nt5dc2	7.2926e-23	-0.621733	0.75	0.91	1.18344e-18
Stt3b	7.95156e-23	1.125	0.414	0.206	1.29038e-18
Tmem259	8.17994e-23	1.50352	0.271	0.1	1.32744e-18
Jmy	8.24405e-23	1.46555	0.269	0.098	1.33784e-18
Tnni3	8.77943e-23	-0.435921	0.98	0.998	1.42473e-18
Ckap5	9.32015e-23	1.20779	0.375	0.177	1.51247e-18
Ubr2	9.63933e-23	1.58967	0.266	0.098	1.56427e-18
Pth1r	9.77165e-23	1.41288	0.328	0.144	1.58574e-18
Ncoa7	1.00546e-22	1.46555	0.266	0.096	1.63166e-18
Fam126a	1.01798e-22	1.45476	0.273	0.101	1.65197e-18
Syne1	1.04121e-22	1.87441	0.215	0.065	1.68968e-18
Il11ra1	1.07443e-22	1.09115	0.303	0.117	1.74359e-18
Samd4b	1.09207e-22	1.61027	0.251	0.088	1.77221e-18
Zfp445	1.10389e-22	1.52861	0.301	0.124	1.7914e-18
Zer1	1.13852e-22	2.11273	0.182	0.046	1.84759e-18
Esd	1.13934e-22	-0.591197	0.751	0.904	1.84892e-18
Sacs	1.16786e-22	1.36135	0.303	0.122	1.8952e-18
Psma7	1.17969e-22	-0.509069	0.934	0.991	1.91441e-18
Hcfc1	1.42337e-22	1.39723	0.307	0.128	2.30985e-18
Snrpd3	1.42362e-22	-0.546673	0.765	0.923	2.31026e-18
Vbp1	1.44018e-22	-0.776946	0.62	0.783	2.33713e-18
Nus1	1.46482e-22	1.32949	0.294	0.116	2.37712e-18
Abi2	1.47371e-22	1.23407	0.351	0.159	2.39153e-18
Emc7	1.49228e-22	1.00396	0.426	0.212	2.42167e-18
Thra	1.55463e-22	0.778639	0.555	0.316	2.52285e-18
Pcyt1a	1.64782e-22	1.15512	0.339	0.147	2.67409e-18
Jup	1.69941e-22	1.20391	0.343	0.152	2.75781e-18
Mcam	1.82182e-22	1.121	0.364	0.166	2.95645e-18
Meis1	1.84252e-22	1.01584	0.419	0.211	2.99004e-18
Taf15	1.88888e-22	1.06365	0.384	0.183	3.06528e-18
Col5a2	1.94525e-22	1.86407	0.176	0.041	3.15675e-18
Itpr1	1.98104e-22	1.7018	0.246	0.086	3.21483e-18
Kdm2a	2.02606e-22	1.28391	0.338	0.15	3.28788e-18
Zfp260	2.07355e-22	1.04195	0.41	0.202	3.36496e-18
Sphkap	2.38939e-22	1.23299	0.388	0.191	3.87751e-18
BC005537	2.41072e-22	1.02801	0.428	0.22	3.91211e-18
Pdgfa	2.43158e-22	0.983889	0.444	0.23	3.94597e-18
Kansl3	2.46039e-22	1.36127	0.311	0.131	3.99272e-18
Aak1	2.75885e-22	1.4482	0.302	0.126	4.47707e-18
Fdps	2.77629e-22	-0.965214	0.41	0.608	4.50537e-18
Wac	3.16609e-22	0.870737	0.499	0.273	5.13794e-18
Fam208a	3.29054e-22	1.74452	0.233	0.077	5.3399e-18
Eif4e	3.4588e-22	-0.651231	0.743	0.881	5.61295e-18
Yeats2	3.46675e-22	1.68848	0.238	0.081	5.62585e-18
Vegfa	3.47551e-22	1.28694	0.32	0.137	5.64006e-18
Brd3	3.51777e-22	0.635033	0.75	0.568	5.70864e-18
Fryl	3.53533e-22	1.30428	0.314	0.132	5.73713e-18
Rbm25	3.54919e-22	0.559217	0.863	0.762	5.75963e-18
Dyrk1a	3.81535e-22	1.27794	0.324	0.14	6.19155e-18
Yap1	4.04829e-22	1.04683	0.43	0.221	6.56957e-18
Itm2c	4.11903e-22	0.653902	0.533	0.286	6.68436e-18
Mia2	4.28114e-22	1.35508	0.275	0.104	6.94743e-18
D17Wsu92e	5.94853e-22	1.24088	0.307	0.126	9.65327e-18
Ipo5	6.02566e-22	0.624721	0.681	0.406	9.77844e-18
Alkbh5	6.1512e-22	0.895354	0.519	0.305	9.98216e-18
Ccnd1	6.31447e-22	0.758927	0.52	0.275	1.02471e-17
Cic	6.36423e-22	1.50046	0.257	0.093	1.03279e-17
Specc1l	6.41842e-22	1.52574	0.246	0.086	1.04158e-17
Adgrl2	6.93996e-22	1.60146	0.254	0.092	1.12622e-17
Prkce	7.04885e-22	1.40665	0.311	0.133	1.14389e-17
Ubn1	7.67444e-22	1.2512	0.323	0.139	1.24541e-17
Mbtd1	7.814e-22	1.0901	0.399	0.199	1.26806e-17
Ice1	7.86367e-22	1.46036	0.273	0.105	1.27612e-17
Dock7	7.97447e-22	1.62336	0.261	0.098	1.2941e-17
Extl3	8.03231e-22	1.17553	0.336	0.147	1.30348e-17
Blvrb	8.17614e-22	-1.00347	0.201	0.418	1.32682e-17
Agpat5	8.55505e-22	1.41577	0.29	0.117	1.38831e-17
Sec61g	9.05405e-22	-0.388125	0.999	0.998	1.46929e-17
Mia3	9.18765e-22	1.42393	0.29	0.117	1.49097e-17
Sod1	9.37452e-22	0.599182	0.759	0.565	1.5213e-17
Ubxn4	9.45451e-22	0.640888	0.785	0.613	1.53428e-17
Gstp1	9.65545e-22	-1.86034	0.1	0.276	1.56689e-17
Fbxo32	9.9154e-22	1.13525	0.448	0.235	1.60907e-17
Dhcr24	1.00963e-21	1.18264	0.344	0.156	1.63843e-17
Pcnx	1.01029e-21	1.48845	0.269	0.102	1.6395e-17
Ybx3	1.03079e-21	0.662623	0.802	0.681	1.67276e-17
Malt1	1.03194e-21	1.48568	0.267	0.101	1.67463e-17
Sppl2a	1.08592e-21	1.71073	0.23	0.077	1.76223e-17
Filip1	1.10911e-21	1.15916	0.372	0.179	1.79986e-17
Rheb	1.13307e-21	-0.550081	0.903	0.982	1.83874e-17
Erbb4	1.13384e-21	1.71187	0.239	0.084	1.84e-17
Slc25a3	1.14662e-21	-0.352819	0.999	1	1.86074e-17
Uggt1	1.22175e-21	1.71817	0.233	0.079	1.98265e-17
Anxa5	1.24343e-21	-0.650607	0.722	0.871	2.01783e-17
Mosmo	1.28797e-21	1.55567	0.253	0.092	2.09011e-17
Ep400	1.30515e-21	1.37395	0.27	0.102	2.118e-17
Phrf1	1.34015e-21	1.56316	0.235	0.08	2.1748e-17
Arhgap32	1.53479e-21	1.98481	0.182	0.048	2.49066e-17
Cops5	1.55378e-21	-0.722729	0.653	0.782	2.52147e-17
Il6st	1.72262e-21	1.39639	0.255	0.092	2.79546e-17
Itga5	1.80228e-21	1.32537	0.314	0.135	2.92473e-17
Egfl7	1.82345e-21	1.31166	0.209	0.061	2.9591e-17
Nacc1	1.84093e-21	1.45368	0.289	0.119	2.98746e-17
Gm2a	1.8677e-21	1.09261	0.372	0.176	3.03091e-17
Epb41l2	1.88431e-21	1.32239	0.293	0.12	3.05787e-17
Sppl3	2.01099e-21	1.47264	0.273	0.106	3.26344e-17
Trove2	2.03908e-21	1.11793	0.338	0.151	3.30903e-17
Zfp318	2.0883e-21	1.64841	0.237	0.083	3.3889e-17
Smad6	2.18382e-21	1.64731	0.255	0.095	3.5439e-17
Erc1	2.27808e-21	1.50755	0.253	0.092	3.69686e-17
Pdpk1	2.32123e-21	1.21605	0.336	0.153	3.76688e-17
Cited1	2.32752e-21	-1.06415	0.528	0.702	3.7771e-17
Atp2c1	2.60183e-21	1.39793	0.271	0.105	4.22225e-17
Dennd5a	2.98465e-21	1.0515	0.367	0.171	4.84348e-17
2025-03-07	3.39383e-21	0.864976	0.432	0.221	5.50751e-17
Psmc1	3.44029e-21	-0.657835	0.601	0.798	5.58291e-17
Agfg1	3.46336e-21	1.4978	0.279	0.113	5.62033e-17
Hnrnpab	3.5849e-21	0.437028	0.964	0.969	5.81757e-17
Asna1	4.19064e-21	-0.809323	0.395	0.617	6.80057e-17
Numa1	4.37735e-21	1.30504	0.286	0.115	7.10356e-17
Ldha	4.49089e-21	-0.406457	1	1	7.28781e-17
Ctnnb1	4.57616e-21	0.506394	0.894	0.795	7.42619e-17
Ubr3	4.58874e-21	1.38578	0.294	0.124	7.44662e-17
Qser1	4.60149e-21	1.31339	0.318	0.14	7.4673e-17
Idh3g	4.63007e-21	-0.656939	0.685	0.835	7.51368e-17
Cyhr1	4.76695e-21	1.27674	0.326	0.146	7.73581e-17
Rprd2	4.95909e-21	1.36601	0.279	0.112	8.0476e-17
Xpr1	4.99662e-21	1.36601	0.286	0.118	8.10852e-17
Gon4l	5.02348e-21	1.12808	0.301	0.124	8.1521e-17
Psma2	5.19388e-21	-0.470091	0.88	0.972	8.42862e-17
Klhdc10	5.57636e-21	1.31686	0.309	0.134	9.04932e-17
Herc2	5.77947e-21	1.52486	0.239	0.083	9.37893e-17
Cbl	5.91777e-21	1.41922	0.299	0.129	9.60336e-17
Amer1	6.04016e-21	1.53925	0.239	0.085	9.80198e-17
Osbpl8	6.2653e-21	1.27201	0.348	0.168	1.01673e-16
Eif4ebp2	6.30217e-21	0.980157	0.388	0.19	1.02272e-16
Brd8	6.45267e-21	1.07553	0.367	0.175	1.04714e-16
Arhgap35	6.60211e-21	1.50556	0.253	0.095	1.07139e-16
Arl6ip4	6.87019e-21	0.703887	0.561	0.328	1.11489e-16
Mpdz	8.02177e-21	1.53868	0.261	0.101	1.30177e-16
Ppp2r3a	8.08521e-21	0.742584	0.618	0.404	1.31207e-16
Uaca	8.26845e-21	1.63553	0.233	0.082	1.3418e-16
Ero1l	8.37287e-21	1.43111	0.279	0.113	1.35875e-16
U2surp	9.07638e-21	0.616807	0.739	0.546	1.47291e-16
Phf10	9.07935e-21	1.22305	0.32	0.143	1.4734e-16
Ehmt1	9.23831e-21	1.06166	0.375	0.18	1.49919e-16
Nudt3	1.03513e-20	0.837055	0.464	0.248	1.67981e-16
Khsrp	1.04401e-20	1.79708	0.209	0.067	1.69423e-16
Rgs12	1.05804e-20	1.29046	0.293	0.122	1.71698e-16
Adgrl1	1.12329e-20	1.59057	0.235	0.083	1.82287e-16
Tma7	1.12769e-20	-0.338864	0.999	1	1.83002e-16
Dact3	1.14761e-20	1.1249	0.348	0.163	1.86235e-16
H1fx	1.21312e-20	0.693656	0.414	0.193	1.96865e-16
Kpnb1	1.26663e-20	0.582828	0.848	0.696	2.05549e-16
Popdc2	1.2721e-20	0.643702	0.742	0.532	2.06437e-16
Setx	1.3579e-20	1.38431	0.255	0.095	2.20359e-16
Ahctf1	1.42206e-20	1.49858	0.258	0.1	2.30773e-16
Casc4	1.49844e-20	1.36259	0.285	0.118	2.43167e-16
Rspo3	1.55403e-20	2.46534	0.18	0.051	2.52188e-16
Gpat4	1.58071e-20	1.18457	0.301	0.127	2.56517e-16
Ilf3	1.58144e-20	1.04513	0.407	0.21	2.56636e-16
Spag9	1.61463e-20	1.32712	0.295	0.126	2.62022e-16
Rack1	1.6927e-20	0.292026	1	0.999	2.74691e-16
Rbfox2	1.71992e-20	0.707865	0.605	0.377	2.79109e-16
Myl1	1.78362e-20	-0.75747	0.805	0.962	2.89445e-16
Csnk2a2	1.7882e-20	1.29363	0.302	0.13	2.90189e-16
Strbp	1.8704e-20	1.03487	0.395	0.2	3.03529e-16
Tardbp	1.89006e-20	0.647407	0.743	0.536	3.06718e-16
Tmx1	1.90786e-20	1.10322	0.327	0.147	3.09608e-16
Hist1h1c	1.99848e-20	1.44781	0.25	0.093	3.24313e-16
Yme1l1	2.01735e-20	1.12179	0.338	0.156	3.27375e-16
Nptn	2.03093e-20	0.804685	0.44	0.23	3.29579e-16
Cacnb2	2.06233e-20	1.44038	0.281	0.116	3.34675e-16
Jph2	2.14945e-20	0.802378	0.585	0.38	3.48813e-16
Cdc42bpa	2.17941e-20	1.59057	0.241	0.089	3.53674e-16
Zfp609	2.29345e-20	1.78951	0.207	0.067	3.72181e-16
Klf6	2.3377e-20	0.908621	0.359	0.166	3.79362e-16
Morf4l2	2.39237e-20	-0.547344	0.89	0.968	3.88234e-16
Selenom	2.39811e-20	0.539779	0.634	0.359	3.89166e-16
Ddi2	2.40772e-20	1.20033	0.314	0.139	3.90725e-16
Gpx8	2.4955e-20	0.554279	0.598	0.358	4.04969e-16
Tmf1	2.52511e-20	1.14157	0.303	0.13	4.09775e-16
Hrc	2.53601e-20	1.15997	0.343	0.161	4.11544e-16
Gcn1l1	2.71754e-20	1.47086	0.253	0.096	4.41002e-16
Ube2n	2.78242e-20	-0.518728	0.904	0.972	4.51531e-16
Lrrfip1	2.95729e-20	0.702587	0.602	0.385	4.79909e-16
Ing1	2.95962e-20	1.01523	0.372	0.185	4.80287e-16
Notch1	3.15847e-20	3.19789	0.098	0.009	5.12556e-16
Cisd2	3.20893e-20	0.576476	0.743	0.532	5.20745e-16
Rcc2	3.2199e-20	1.35636	0.289	0.121	5.22526e-16
Heg1	3.29617e-20	1.55796	0.221	0.075	5.34902e-16
Vmp1	3.46156e-20	1.15371	0.358	0.175	5.61742e-16
Psma4	3.89247e-20	-0.507677	0.875	0.973	6.31669e-16
Mllt10	4.04567e-20	0.920756	0.406	0.206	6.56531e-16
Ddx39b	4.16777e-20	-0.638702	0.727	0.877	6.76345e-16
Hnrnpd	4.3817e-20	0.634264	0.783	0.643	7.11063e-16
Pde3a	4.51111e-20	1.70705	0.242	0.092	7.32064e-16
Atp13a3	4.5954e-20	1.30175	0.306	0.135	7.45742e-16
Zfp568	4.78119e-20	1.23773	0.287	0.12	7.75891e-16
Ralgps2	4.81321e-20	1.17174	0.335	0.156	7.81087e-16
Wdr82	4.81648e-20	1.12974	0.36	0.176	7.81618e-16
Sumo2	4.85809e-20	-0.331645	0.995	0.998	7.88371e-16
Adh5	4.98132e-20	-0.701544	0.561	0.733	8.08369e-16
Ndufs7	5.32796e-20	-0.482978	0.943	0.987	8.64621e-16
Usp24	5.34316e-20	1.72858	0.209	0.069	8.67088e-16
Cmtm7	5.39773e-20	0.543039	0.589	0.331	8.75944e-16
Fem1b	5.65002e-20	1.11204	0.344	0.162	9.16885e-16
Ralgapa1	5.79364e-20	1.34396	0.257	0.099	9.40193e-16
Tcerg1	6.18765e-20	1.02042	0.37	0.181	1.00413e-15
Nf1	6.32314e-20	1.31871	0.274	0.112	1.02612e-15
Cdc14b	6.90118e-20	1.20951	0.31	0.138	1.11992e-15
Fus	7.24259e-20	0.412899	0.915	0.848	1.17533e-15
Pja2	8.01496e-20	0.734153	0.581	0.362	1.30067e-15
Prr12	8.52776e-20	1.74968	0.206	0.068	1.38388e-15
Rbm20	8.58009e-20	1.02629	0.379	0.191	1.39238e-15
Tlk2	8.58256e-20	1.41105	0.287	0.124	1.39278e-15
Cnbp	8.65436e-20	-0.452408	0.947	0.989	1.40443e-15
Tubb4b	8.83684e-20	-0.690375	0.701	0.867	1.43404e-15
Epn2	9.71386e-20	1.26759	0.293	0.126	1.57637e-15
Efr3b	9.79661e-20	1.52311	0.226	0.08	1.58979e-15
Brd7	9.83718e-20	0.460601	0.653	0.385	1.59638e-15
Dkk3	9.92295e-20	1.21855	0.346	0.169	1.6103e-15
Polr2a	1.00446e-19	1.40259	0.259	0.102	1.63003e-15
Ttyh3	1.04599e-19	1.34002	0.273	0.112	1.69743e-15
Chpt1	1.05103e-19	1.21594	0.326	0.152	1.70561e-15
Wwp1	1.1133e-19	1.12196	0.374	0.192	1.80667e-15
Cers6	1.12429e-19	1.68349	0.219	0.077	1.8245e-15
Arcn1	1.13227e-19	0.951761	0.415	0.22	1.83744e-15
Wsb2	1.17565e-19	1.08993	0.347	0.166	1.90784e-15
Cspg4	1.20563e-19	1.76213	0.237	0.09	1.9565e-15
3632451O06Rik	1.21455e-19	0.758927	0.445	0.238	1.97096e-15
Tcaf1	1.32458e-19	1.07844	0.33	0.153	2.14953e-15
Ubap2l	1.43865e-19	0.623367	0.747	0.576	2.33464e-15
Acbd3	1.44058e-19	1.27562	0.298	0.131	2.33778e-15
Ep300	1.5386e-19	1.38763	0.278	0.118	2.49683e-15
Podxl	1.57795e-19	1.71336	0.209	0.07	2.5607e-15
Zfp280d	1.64826e-19	1.40973	0.271	0.113	2.6748e-15
Ppfibp1	1.68602e-19	1.16106	0.295	0.127	2.73607e-15
Fermt2	1.81337e-19	0.471965	0.815	0.569	2.94274e-15
Slc24a2	2.00961e-19	1.93161	0.181	0.053	3.26119e-15
2025-03-06	2.01533e-19	1.22052	0.316	0.144	3.27048e-15
Adipor2	2.02745e-19	1.41097	0.249	0.096	3.29014e-15
Zfp397	2.04423e-19	1.2397	0.271	0.11	3.31737e-15
Slco3a1	2.05208e-19	1.32892	0.267	0.109	3.33011e-15
Smyd1	2.451e-19	0.593201	0.765	0.598	3.97747e-15
Lnpk	2.48068e-19	1.32881	0.269	0.11	4.02564e-15
Kras	2.48816e-19	0.820412	0.342	0.155	4.03779e-15
Chd6	2.49317e-19	1.28266	0.278	0.118	4.04591e-15
S1pr1	2.49431e-19	1.32949	0.269	0.109	4.04776e-15
Sipa1l2	2.65971e-19	1.22077	0.315	0.145	4.31618e-15
Cdk8	2.81305e-19	1.18481	0.29	0.125	4.56502e-15
Vapb	2.8363e-19	0.560777	0.592	0.34	4.60274e-15
Acvr2b	2.92473e-19	1.46599	0.242	0.093	4.74625e-15
Nucks1	2.98327e-19	0.576728	0.871	0.801	4.84124e-15
Zfp451	2.9861e-19	1.41754	0.235	0.088	4.84585e-15
Plcb4	3.07759e-19	1.48165	0.25	0.099	4.99431e-15
Tnrc6c	3.08234e-19	1.26473	0.278	0.115	5.00203e-15
Ppm1l	3.10654e-19	1.5999	0.207	0.07	5.04129e-15
Taldo1	3.14578e-19	-0.644593	0.695	0.858	5.10498e-15
Ext1	3.20437e-19	1.29519	0.275	0.115	5.20004e-15
Ppfia1	3.35894e-19	1.68179	0.207	0.07	5.45089e-15
Tomm7	3.36018e-19	-0.470546	0.92	0.966	5.4529e-15
Ormdl3	3.44967e-19	1.35582	0.246	0.095	5.59813e-15
Tm9sf2	3.49351e-19	1.15531	0.306	0.137	5.66926e-15
Snhg20	3.64356e-19	1.42172	0.235	0.087	5.91276e-15
Srebf2	3.66115e-19	0.820776	0.418	0.218	5.94131e-15
Wrb	3.71567e-19	1.17167	0.316	0.144	6.02979e-15
Wdfy3	3.94899e-19	1.59325	0.222	0.08	6.40842e-15
Reep3	3.97619e-19	1.27413	0.29	0.127	6.45256e-15
Gbf1	4.03332e-19	1.20291	0.275	0.114	6.54527e-15
Nhsl2	4.06932e-19	1.50084	0.258	0.106	6.60369e-15
Rnf216	4.28564e-19	1.32479	0.251	0.098	6.95473e-15
Pard3	4.43574e-19	1.18038	0.311	0.142	7.19831e-15
Spats2	4.55991e-19	1.13978	0.318	0.147	7.39982e-15
Rnf214	4.58294e-19	1.08704	0.279	0.115	7.4372e-15
Cdc37l1	4.73209e-19	0.926561	0.445	0.255	7.67923e-15
Ddx3y	4.94981e-19	-3.54088	0.012	0.126	8.03255e-15
Ddx24	4.95345e-19	0.485081	0.593	0.338	8.03847e-15
Tet1	4.9811e-19	1.33532	0.281	0.121	8.08333e-15
Sox12	4.99523e-19	1.09371	0.331	0.156	8.10626e-15
Rhoq	5.00897e-19	1.13416	0.348	0.175	8.12855e-15
Anp32a	5.23971e-19	-0.528569	0.899	0.972	8.50301e-15
Htt	5.27407e-19	1.66539	0.211	0.074	8.55876e-15
Setd7	5.29188e-19	1.27518	0.287	0.125	8.58766e-15
Tbc1d1	5.60333e-19	1.17087	0.318	0.148	9.09309e-15
Zfp704	5.80625e-19	1.41754	0.265	0.11	9.42238e-15
Rbms1	5.96478e-19	0.558782	0.799	0.692	9.67964e-15
Tceal9	6.34742e-19	-0.337549	0.985	1	1.03006e-14
Zfp322a	6.57051e-19	0.924079	0.412	0.22	1.06626e-14
Sod2	7.10954e-19	-0.531185	0.883	0.953	1.15374e-14
Ubap2	7.19843e-19	0.87733	0.436	0.243	1.16816e-14
Mgea5	7.39303e-19	0.946583	0.388	0.204	1.19974e-14
Clock	7.40723e-19	1.35313	0.253	0.101	1.20205e-14
Usp22	7.72292e-19	1.16135	0.291	0.126	1.25328e-14
Aspm	7.91066e-19	1.75868	0.207	0.071	1.28374e-14
Rbm27	8.00249e-19	0.99912	0.344	0.164	1.29864e-14
Rasal2	8.12065e-19	1.33592	0.261	0.107	1.31782e-14
Hmgcr	8.29928e-19	1.39816	0.242	0.094	1.34681e-14
Arhgef17	9.02038e-19	1.67796	0.203	0.069	1.46383e-14
Tmco1	9.42047e-19	0.608121	0.568	0.349	1.52875e-14
Pim1	9.44638e-19	1.27971	0.263	0.107	1.53296e-14
Slc44a2	1.02714e-18	1.99293	0.168	0.047	1.66685e-14
Pwwp2a	1.02973e-18	1.25097	0.278	0.119	1.67105e-14
Ergic1	1.04249e-18	0.847744	0.414	0.221	1.69175e-14
2810474O19Rik	1.05425e-18	1.49216	0.214	0.076	1.71084e-14
Cdh11	1.0742e-18	1.82699	0.133	0.028	1.74322e-14
Casd1	1.08212e-18	1.34959	0.269	0.113	1.75607e-14
Gse1	1.16533e-18	1.65942	0.207	0.072	1.8911e-14
Fxr2	1.22105e-18	1.21152	0.305	0.139	1.98153e-14
Atp5l	1.25813e-18	-0.253517	1	1	2.0417e-14
Atp5g3	1.29819e-18	0.273153	0.999	1	2.1067e-14
Pten	1.30628e-18	1.40277	0.267	0.113	2.11983e-14
Dcp2	1.30797e-18	1.12488	0.309	0.141	2.12258e-14
Fasn	1.31612e-18	1.48598	0.254	0.104	2.13581e-14
Mpp5	1.33829e-18	1.38755	0.239	0.093	2.17178e-14
Ap2b1	1.34561e-18	0.90567	0.379	0.191	2.18365e-14
Ntm	1.37424e-18	1.47887	0.29	0.132	2.23011e-14
Lamp2	1.38669e-18	1.06221	0.335	0.162	2.25033e-14
Insr	1.39981e-18	1.29097	0.255	0.103	2.27161e-14
Kcnh2	1.48366e-18	1.08302	0.352	0.179	2.40769e-14
Afap1	1.52153e-18	1.31143	0.275	0.119	2.46913e-14
Rexo1	1.56538e-18	1.11359	0.316	0.148	2.5403e-14
Rasa2	1.57722e-18	1.45912	0.233	0.089	2.55952e-14
Ccdc47	1.58579e-18	0.976614	0.362	0.181	2.57342e-14
Hspa4	1.60639e-18	0.5216	0.751	0.522	2.60685e-14
Gpx7	1.72213e-18	0.956368	0.322	0.148	2.79468e-14
Cpeb4	1.85645e-18	1.22753	0.282	0.124	3.01265e-14
1190002N15Rik	1.87135e-18	1.02118	0.368	0.187	3.03683e-14
Map3k7	1.87768e-18	1.25097	0.274	0.118	3.04709e-14
Slc6a8	1.88425e-18	1.42139	0.251	0.102	3.05777e-14
Colgalt1	1.89336e-18	1.29678	0.281	0.123	3.07254e-14
Tmed5	1.91966e-18	1.30432	0.23	0.085	3.11522e-14
Usp46	1.93996e-18	1.00972	0.38	0.2	3.14816e-14
Cct3	2.01865e-18	-0.549856	0.843	0.946	3.27586e-14
Bdp1	2.11182e-18	1.31274	0.259	0.107	3.42707e-14
Cxxc5	2.20757e-18	0.842239	0.432	0.236	3.58244e-14
Ascc3	2.25156e-18	1.22912	0.299	0.138	3.65384e-14
Gnl3	2.35784e-18	0.507615	0.519	0.28	3.8263e-14
Kcnj5	2.38486e-18	1.32247	0.305	0.146	3.87016e-14
Neo1	2.40981e-18	1.36601	0.255	0.105	3.91064e-14
Khdrbs3	2.4862e-18	1.16486	0.306	0.139	4.03461e-14
Ybx1	2.52108e-18	-0.301958	1	1	4.09121e-14
Nlk	2.58694e-18	1.28996	0.258	0.106	4.19808e-14
Rictor	2.62151e-18	1.45008	0.23	0.088	4.25419e-14
Efcab14	2.645e-18	1.25868	0.258	0.106	4.2923e-14
Gpatch8	2.69784e-18	1.2729	0.282	0.124	4.37806e-14
Rap2a	2.77994e-18	1.7766	0.165	0.046	4.51128e-14
Gabpb2	2.79514e-18	1.66381	0.19	0.062	4.53595e-14
Leprotl1	2.81404e-18	1.19383	0.32	0.154	4.56662e-14
Dusp27	2.85248e-18	0.825847	0.419	0.225	4.629e-14
Gls	3.00948e-18	1.30516	0.29	0.132	4.88378e-14
Fam168b	3.02117e-18	0.898838	0.396	0.208	4.90276e-14
Cluh	3.09765e-18	0.971153	0.427	0.248	5.02687e-14
Actn1	3.21579e-18	0.591178	0.621	0.396	5.21859e-14
Zdhhc5	3.22707e-18	1.44462	0.241	0.095	5.2369e-14
Ap1g1	3.22802e-18	1.26428	0.287	0.13	5.23844e-14
Nap1l1	3.28061e-18	0.346865	0.979	0.983	5.32377e-14
Atp1a2	3.29676e-18	1.22838	0.297	0.134	5.34998e-14
Ppp1r15b	3.31605e-18	1.3259	0.231	0.088	5.38129e-14
Hs6st2	3.42941e-18	1.39356	0.257	0.107	5.56525e-14
Ncam1	3.47705e-18	1.32767	0.251	0.101	5.64256e-14
Acot13	3.54754e-18	-0.612676	0.653	0.784	5.75694e-14
Tigd2	3.59334e-18	0.91458	0.445	0.251	5.83128e-14
Cdk5rap2	3.845e-18	1.5993	0.197	0.066	6.23967e-14
Amfr	3.86757e-18	1.07371	0.314	0.146	6.27629e-14
Maz	3.92069e-18	0.888566	0.416	0.227	6.36249e-14
Ptdss2	3.93196e-18	1.11242	0.293	0.132	6.38078e-14
Hsd17b12	3.98819e-18	1.01177	0.318	0.148	6.47203e-14
Frmd4a	3.99316e-18	1.62302	0.225	0.086	6.48009e-14
Skp1a	4.26902e-18	-0.528379	0.674	0.839	6.92776e-14
Bud31	4.52879e-18	-0.640248	0.644	0.799	7.34931e-14
Fzd3	4.55462e-18	1.38147	0.241	0.095	7.39124e-14
Ppp1r14b	4.60953e-18	0.477648	0.899	0.82	7.48035e-14
Wbp1l	4.66032e-18	1.22569	0.269	0.114	7.56277e-14
Scp2	5.01065e-18	-0.603477	0.71	0.847	8.13127e-14
Dnm1l	5.22162e-18	0.756392	0.511	0.31	8.47365e-14
Ptges3	5.35143e-18	0.526883	0.874	0.758	8.68431e-14
Epb41l5	5.4378e-18	1.46555	0.217	0.079	8.82447e-14
Tnpo1	5.44092e-18	1.04832	0.335	0.163	8.82953e-14
Usp19	5.63895e-18	0.981153	0.334	0.161	9.15088e-14
H13	5.67348e-18	1.13568	0.249	0.099	9.20693e-14
Epc2	5.73088e-18	1.42995	0.235	0.093	9.30007e-14
Taf1	5.84498e-18	1.5268	0.203	0.071	9.48524e-14
Mdm4	5.96205e-18	1.24048	0.279	0.124	9.67521e-14
Tro	6.02131e-18	1.48546	0.188	0.06	9.77138e-14
Fam20b	6.09228e-18	1.32311	0.265	0.113	9.88656e-14
Erbb2	6.15667e-18	1.08903	0.315	0.148	9.99104e-14
Gigyf2	6.64513e-18	1.16375	0.274	0.117	1.07837e-13
Zc3h7b	6.69619e-18	1.27617	0.267	0.115	1.08666e-13
Gxylt1	6.71781e-18	1.64719	0.184	0.058	1.09017e-13
Park7	6.7297e-18	-0.392855	0.955	0.982	1.0921e-13
Fbln2	6.93802e-18	1.973	0.102	0.015	1.1259e-13
Map3k4	7.04244e-18	1.33905	0.269	0.117	1.14285e-13
Celf2	7.17858e-18	0.60164	0.547	0.332	1.16494e-13
Hipk1	7.2093e-18	1.52124	0.238	0.096	1.16993e-13
Zfp652	7.72293e-18	1.54498	0.217	0.081	1.25328e-13
Ndufab1	7.7745e-18	-0.312296	0.991	1	1.26165e-13
Rb1cc1	8.26939e-18	1.01574	0.322	0.153	1.34196e-13
Hnrnpf	8.30885e-18	-0.474847	0.932	0.979	1.34836e-13
Ttc28	8.72551e-18	1.71748	0.189	0.063	1.41598e-13
Hk1	9.37735e-18	0.569111	0.695	0.472	1.52176e-13
Clptm1l	9.67137e-18	0.88758	0.379	0.195	1.56947e-13
Pgrmc2	9.77063e-18	1.07127	0.347	0.175	1.58558e-13
Zfp462	9.90405e-18	1.42974	0.233	0.091	1.60723e-13
Speg	9.9302e-18	0.759769	0.513	0.314	1.61147e-13
S100a11	1.0272e-17	-0.646492	0.641	0.829	1.66695e-13
Impdh2	1.06796e-17	-0.630984	0.584	0.769	1.73308e-13
Rdx	1.08e-17	0.368698	0.87	0.868	1.75263e-13
Wdr61	1.08468e-17	-0.822991	0.368	0.546	1.76021e-13
Kmt5b	1.08717e-17	1.22187	0.283	0.128	1.76425e-13
Mrpl12	1.09317e-17	-0.446017	0.955	0.988	1.77399e-13
Efnb3	1.13541e-17	0.930528	0.424	0.242	1.84254e-13
Gtpbp4	1.20752e-17	0.52852	0.549	0.315	1.95957e-13
Tmeff1	1.2156e-17	1.16626	0.306	0.144	1.97268e-13
Swi5	1.21887e-17	-0.41059	0.94	0.991	1.97798e-13
Abcc9	1.34763e-17	1.12399	0.309	0.146	2.18693e-13
Afg3l1	1.36105e-17	0.914754	0.318	0.148	2.20872e-13
Txnrd1	1.38924e-17	0.54054	0.535	0.3	2.25446e-13
Xrn1	1.40963e-17	1.30712	0.221	0.083	2.28756e-13
Cd47	1.45179e-17	1.05003	0.311	0.146	2.35596e-13
Eci1	1.48101e-17	-0.865194	0.487	0.606	2.40338e-13
Cep164	1.53177e-17	1.16812	0.267	0.114	2.48576e-13
Mcc	1.53635e-17	1.42018	0.219	0.083	2.4932e-13
Myef2	1.55671e-17	0.987702	0.32	0.153	2.52623e-13
Zmynd11	1.57006e-17	0.686977	0.552	0.342	2.54789e-13
Sri	1.60574e-17	-0.578645	0.685	0.854	2.6058e-13
Iqsec1	1.69282e-17	1.19464	0.277	0.124	2.74711e-13
Ggnbp2	1.74439e-17	0.656268	0.491	0.282	2.83079e-13
Mbtps1	1.77878e-17	1.04848	0.328	0.163	2.88661e-13
Rspry1	1.78648e-17	1.32518	0.231	0.089	2.8991e-13
Nfic	1.78969e-17	1.39585	0.23	0.09	2.90431e-13
Tug1	1.82296e-17	1.15052	0.343	0.18	2.9583e-13
Zfp329	1.89371e-17	1.28743	0.258	0.109	3.07311e-13
Crlf3	1.98152e-17	1.34441	0.241	0.097	3.21561e-13
Slc6a6	2.04097e-17	1.06515	0.25	0.101	3.31209e-13
Rc3h1	2.0706e-17	1.51006	0.226	0.089	3.36017e-13
Bfar	2.14365e-17	1.32046	0.242	0.098	3.47872e-13
Wbp4	2.21109e-17	0.551938	0.495	0.275	3.58816e-13
Cyr61	2.33425e-17	0.535937	0.379	0.186	3.78801e-13
Tpp2	2.37004e-17	1.01607	0.323	0.157	3.84611e-13
Farp1	2.66793e-17	1.30129	0.258	0.111	4.32951e-13
Mib1	2.71291e-17	1.14437	0.282	0.128	4.4025e-13
Carm1	2.77247e-17	1.35	0.257	0.111	4.49917e-13
Cdk1	2.77554e-17	-1.00441	0.445	0.618	4.50415e-13
Uso1	2.81971e-17	0.987501	0.315	0.15	4.57582e-13
Xpo1	2.82898e-17	0.783239	0.449	0.259	4.59087e-13
Ube2s	2.94352e-17	-0.465918	0.91	0.981	4.77674e-13
Alkbh1	2.99856e-17	1.16637	0.283	0.129	4.86606e-13
Btg2	3.02349e-17	1.18559	0.347	0.178	4.90652e-13
Slc38a10	3.02817e-17	1.0392	0.309	0.146	4.91412e-13
Ncoa1	3.15519e-17	1.41976	0.247	0.105	5.12024e-13
Sfswap	3.29933e-17	1.35253	0.231	0.092	5.35415e-13
Mpped2	3.35364e-17	0.550711	0.673	0.417	5.44229e-13
Bicd2	3.43248e-17	0.990275	0.316	0.152	5.57023e-13
Fads1	3.49952e-17	1.63741	0.189	0.064	5.67902e-13
Htatsf1	3.52861e-17	0.649351	0.513	0.304	5.72623e-13
Kif5b	3.56017e-17	0.385679	0.965	0.94	5.77744e-13
Smg6	4.06812e-17	1.58747	0.189	0.064	6.60175e-13
Ndufa10	4.08297e-17	-0.445228	0.907	0.981	6.62584e-13
Vapa	4.14408e-17	-0.503595	0.801	0.929	6.72502e-13
Adamts1	4.41135e-17	1.20304	0.234	0.093	7.15873e-13
Irak1	4.43191e-17	1.2796	0.27	0.12	7.1921e-13
Agrn	4.45909e-17	1.46215	0.218	0.084	7.23621e-13
Aebp2	4.49902e-17	1.30959	0.249	0.105	7.301e-13
G0s2	4.63345e-17	1.23617	0.327	0.165	7.51917e-13
Mpp6	4.76674e-17	0.85608	0.407	0.228	7.73547e-13
Ctnnbip1	4.82442e-17	0.45396	0.549	0.313	7.82908e-13
Tpp1	5.12973e-17	1.14432	0.283	0.13	8.32453e-13
Setd1b	5.1537e-17	1.56829	0.203	0.074	8.36342e-13
Emsy	5.31877e-17	1.17	0.318	0.159	8.6313e-13
Egr1	5.32058e-17	0.875402	0.302	0.139	8.63424e-13
Sec24c	5.39476e-17	1.13628	0.293	0.137	8.75462e-13
Rai1	5.78153e-17	1.22431	0.279	0.129	9.38227e-13
Fndc5	5.85661e-17	2.30492	0.13	0.031	9.50411e-13
Arrdc3	5.92024e-17	1.10805	0.269	0.117	9.60736e-13
Polr2l	6.40404e-17	-0.924972	0.368	0.527	1.03925e-12
Dctn4	6.49269e-17	0.883907	0.35	0.179	1.05363e-12
Nsmce1	6.50784e-17	-0.611962	0.439	0.634	1.05609e-12
Synpo2	6.87892e-17	0.790272	0.443	0.251	1.11631e-12
Fto	7.14392e-17	1.06875	0.343	0.179	1.15932e-12
Mysm1	7.23944e-17	1.38195	0.21	0.078	1.17482e-12
Naa20	7.57104e-17	-0.603967	0.681	0.805	1.22863e-12
Creld2	7.67727e-17	1.22836	0.274	0.124	1.24587e-12
Adk	7.70141e-17	-0.577842	0.686	0.813	1.24978e-12
Usp15	7.78843e-17	0.927062	0.363	0.19	1.26391e-12
Fam189a2	7.88815e-17	1.41564	0.275	0.13	1.28009e-12
Zfp871	7.89777e-17	1.41912	0.197	0.07	1.28165e-12
Nfia	7.97354e-17	1.39816	0.233	0.095	1.29395e-12
Rlim	8.04261e-17	1.24162	0.238	0.097	1.30515e-12
Iws1	8.12196e-17	0.902394	0.359	0.186	1.31803e-12
Ppp4r3a	8.21575e-17	0.950975	0.386	0.212	1.33325e-12
Mrpl42	8.78636e-17	-0.334428	0.992	0.998	1.42585e-12
Glrx3	8.96537e-17	-0.522417	0.802	0.928	1.4549e-12
Far1	9.05627e-17	0.960252	0.347	0.18	1.46965e-12
Cyp51	9.06307e-17	1.13743	0.273	0.121	1.47076e-12
Arid3b	9.72917e-17	1.02845	0.312	0.152	1.57885e-12
Mbnl1	9.73179e-17	1.13298	0.261	0.113	1.57927e-12
Tet2	9.79124e-17	1.47704	0.195	0.07	1.58892e-12
2810403A07Rik	9.86521e-17	1.28203	0.253	0.109	1.60093e-12
Arpc4	1.02784e-16	-0.548614	0.628	0.788	1.66798e-12
Ndufb4	1.07833e-16	-0.363231	0.964	0.995	1.74992e-12
Gkap1	1.14045e-16	1.02619	0.348	0.184	1.85072e-12
Glo1	1.146e-16	-0.52256	0.773	0.901	1.85974e-12
Lpin2	1.14807e-16	1.51773	0.198	0.072	1.86309e-12
Eno3	1.17337e-16	-0.664362	0.664	0.715	1.90414e-12
Psmd14	1.17967e-16	-0.721151	0.501	0.658	1.91437e-12
Trim33	1.20253e-16	1.59588	0.19	0.067	1.95146e-12
Abce1	1.2112e-16	0.462688	0.559	0.326	1.96554e-12
Cmya5	1.24344e-16	1.77757	0.18	0.061	2.01785e-12
Phpt1	1.28636e-16	-0.669423	0.501	0.678	2.0875e-12
4932438A13Rik	1.36708e-16	1.56562	0.198	0.072	2.2185e-12
Tgfbr1	1.41228e-16	1.34894	0.258	0.116	2.29184e-12
Abl1	1.4253e-16	1.18457	0.289	0.138	2.31298e-12
Bcor	1.47655e-16	1.12538	0.287	0.135	2.39614e-12
Meis2	1.48095e-16	0.667675	0.613	0.433	2.40329e-12
Ednra	1.51085e-16	1.04249	0.293	0.136	2.45181e-12
Anapc13	1.58517e-16	-0.526872	0.887	0.948	2.57242e-12
Kank2	1.58925e-16	1.34407	0.201	0.073	2.57903e-12
Agap1	1.59276e-16	1.38037	0.215	0.083	2.58473e-12
Nfkb1	1.60076e-16	1.24498	0.266	0.12	2.59771e-12
Rnf111	1.65126e-16	1.34728	0.225	0.089	2.67966e-12
Rfx7	1.66329e-16	1.44431	0.205	0.077	2.69919e-12
Rabgap1	1.71371e-16	1.06851	0.294	0.139	2.78101e-12
Zbtb37	1.81692e-16	1.61274	0.19	0.068	2.94849e-12
Acaa2	2.04431e-16	-0.687995	0.56	0.708	3.31751e-12
Cxcl12	2.04626e-16	1.01421	0.38	0.203	3.32067e-12
Rbms3	2.12426e-16	1.62905	0.193	0.07	3.44724e-12
Zdhhc2	2.13144e-16	1.28112	0.267	0.122	3.4589e-12
Cd2ap	2.13839e-16	1.45071	0.174	0.057	3.47018e-12
Sgms1	2.17e-16	1.33082	0.265	0.12	3.52147e-12
Fxr1	2.3166e-16	0.435843	0.823	0.61	3.75938e-12
Cdc25a	2.36942e-16	1.25773	0.219	0.086	3.84509e-12
Dusp7	2.38963e-16	1.82585	0.161	0.05	3.87789e-12
Cand1	2.40329e-16	0.832138	0.386	0.206	3.90006e-12
Kat6a	2.40533e-16	1.47151	0.221	0.089	3.90337e-12
Txndc9	2.40673e-16	-0.56216	0.648	0.792	3.90563e-12
Psmb6	2.46795e-16	-0.371856	0.947	0.991	4.00499e-12
Nxn	2.47382e-16	1.25649	0.246	0.106	4.01452e-12
Scmh1	2.61968e-16	0.956548	0.36	0.193	4.25121e-12
Cnot6l	2.87464e-16	0.982683	0.287	0.133	4.66496e-12
Map7d1	2.96816e-16	0.699834	0.46	0.266	4.81674e-12
1700025G04Rik	2.99215e-16	0.800813	0.457	0.275	4.85566e-12
Kidins220	3.02577e-16	1.1453	0.265	0.119	4.91021e-12
Poldip3	3.04064e-16	1.15956	0.233	0.095	4.93436e-12
Ppp4r3b	3.0976e-16	1.05809	0.273	0.124	5.02679e-12
Hmg20a	3.11046e-16	1.12578	0.312	0.158	5.04765e-12
Brwd3	3.12033e-16	1.46455	0.221	0.089	5.06367e-12
Lbr	3.3092e-16	1.20513	0.249	0.107	5.37017e-12
Rprd1a	3.32637e-16	0.936578	0.343	0.179	5.39804e-12
Suclg1	3.39775e-16	-0.454493	0.866	0.952	5.51387e-12
P3h4	3.43687e-16	1.19716	0.279	0.131	5.57735e-12
Dgkz	3.50631e-16	1.32479	0.235	0.099	5.69004e-12
Kcnh7	3.56016e-16	1.76531	0.193	0.072	5.77742e-12
Phf20l1	3.61773e-16	0.813236	0.459	0.276	5.87085e-12
Nynrin	3.62341e-16	1.22008	0.247	0.107	5.88007e-12
Tuba1a	3.64297e-16	-0.434649	0.971	0.995	5.91181e-12
Ccnd3	3.69223e-16	-0.403652	0.948	0.989	5.99175e-12
Osbp	3.86197e-16	1.22001	0.257	0.113	6.2672e-12
Git2	4.10061e-16	1.42741	0.211	0.083	6.65447e-12
Zkscan3	4.10971e-16	0.901895	0.347	0.181	6.66925e-12
Atxn10	4.15371e-16	-0.524177	0.737	0.856	6.74064e-12
Dgkh	4.2022e-16	1.53389	0.193	0.071	6.81933e-12
Epc1	4.23566e-16	1.15189	0.271	0.125	6.87363e-12
Stx16	4.25472e-16	1.24	0.258	0.117	6.90457e-12
Naa15	4.45646e-16	0.633738	0.52	0.316	7.23195e-12
Usp7	4.67256e-16	1.16071	0.285	0.136	7.58263e-12
Ndufv3	4.7861e-16	-0.373481	0.975	0.997	7.76689e-12
Tmod1	4.86861e-16	0.470474	0.811	0.668	7.90079e-12
Ube3c	4.95027e-16	1.20834	0.263	0.119	8.0333e-12
Pdia6	4.99758e-16	0.355839	0.839	0.79	8.11008e-12
Hunk	5.08849e-16	1.23031	0.267	0.123	8.25761e-12
Atr	5.47852e-16	1.48385	0.195	0.072	8.89055e-12
Rreb1	5.57948e-16	1.5379	0.201	0.077	9.05438e-12
Atf6	5.66777e-16	1.34707	0.234	0.1	9.19766e-12
Rlf	5.81001e-16	1.2082	0.253	0.111	9.42848e-12
Cpsf6	5.86474e-16	0.558534	0.517	0.311	9.5173e-12
Selenoi	5.98769e-16	1.26972	0.223	0.09	9.71683e-12
Trp53inp2	5.99559e-16	0.608087	0.492	0.293	9.72965e-12
Tenm3	6.07455e-16	1.9459	0.152	0.046	9.85777e-12
Zdhhc8	6.08097e-16	1.30998	0.223	0.091	9.8682e-12
Sumo1	6.14486e-16	-0.460918	0.858	0.954	9.97188e-12
Irf2bpl	6.32846e-16	0.695136	0.468	0.275	1.02698e-11
Cox6a1	6.38298e-16	0.251004	1	0.993	1.03583e-11
Smg5	6.38876e-16	1.02271	0.282	0.132	1.03677e-11
Gipc1	6.59408e-16	-0.759186	0.376	0.556	1.07009e-11
Dmxl1	6.70334e-16	1.22817	0.262	0.12	1.08782e-11
Dnajb14	6.91982e-16	1.04569	0.305	0.15	1.12295e-11
Slc12a7	7.05545e-16	1.36828	0.23	0.097	1.14496e-11
Dusp11	7.0582e-16	0.725682	0.364	0.191	1.1454e-11
Cdc42bpb	7.25399e-16	1.39053	0.197	0.073	1.17718e-11
Psap	7.2976e-16	0.505775	0.693	0.525	1.18426e-11
Tesk1	7.31827e-16	1.60174	0.18	0.063	1.18761e-11
Psmd12	7.33173e-16	-0.599594	0.626	0.766	1.18979e-11
Ubxn7	7.4456e-16	1.37423	0.203	0.077	1.20827e-11
Magoh	7.551e-16	-0.598065	0.561	0.722	1.22538e-11
Zcchc7	7.60677e-16	1.33331	0.209	0.082	1.23443e-11
Aph1a	7.74671e-16	0.813684	0.327	0.162	1.25714e-11
Sema3c	7.77056e-16	1.94164	0.206	0.082	1.26101e-11
Sos1	7.79949e-16	1.49241	0.178	0.061	1.2657e-11
Rad50	7.88568e-16	1.2002	0.265	0.121	1.27969e-11
Kremen1	8.11956e-16	1.50229	0.205	0.08	1.31764e-11
G3bp2	8.3473e-16	0.494076	0.831	0.744	1.3546e-11
Hist1h4d	8.40033e-16	2.16631	0.121	0.028	1.3632e-11
Ate1	8.42241e-16	1.05611	0.297	0.144	1.36679e-11
Pcnt	8.56666e-16	1.51357	0.188	0.068	1.3902e-11
Bmt2	8.61571e-16	1.07335	0.275	0.127	1.39816e-11
Rbm3	9.25787e-16	-0.402857	0.943	0.987	1.50237e-11
Kcnk3	9.46573e-16	1.00947	0.299	0.144	1.5361e-11
Bcl2	9.69287e-16	1.17206	0.289	0.142	1.57296e-11
Epm2aip1	9.80986e-16	1.27149	0.258	0.119	1.59194e-11
Timp2	9.91883e-16	0.868166	0.328	0.165	1.60963e-11
Hsd17b10	1.01029e-15	-0.479754	0.734	0.874	1.6395e-11
Bend4	1.03516e-15	0.978906	0.328	0.17	1.67985e-11
Tex261	1.04687e-15	0.830326	0.375	0.201	1.69887e-11
Hook3	1.05859e-15	1.26199	0.226	0.094	1.71788e-11
Anln	1.06255e-15	1.31871	0.243	0.107	1.72431e-11
Nectin3	1.07894e-15	1.20741	0.245	0.107	1.7509e-11
Tcf20	1.10153e-15	1.45816	0.193	0.071	1.78756e-11
Mrpl15	1.14411e-15	-0.560574	0.64	0.776	1.85666e-11
E2f3	1.16328e-15	1.32162	0.19	0.069	1.88777e-11
Camk2g	1.16585e-15	0.867704	0.402	0.231	1.89194e-11
Cdk14	1.16748e-15	1.23977	0.238	0.102	1.89459e-11
Lrrc8c	1.20032e-15	1.50487	0.198	0.076	1.94789e-11
Nab1	1.20295e-15	0.934673	0.324	0.165	1.95214e-11
Aggf1	1.22399e-15	0.978989	0.312	0.158	1.9863e-11
Fbxw11	1.24953e-15	1.18847	0.242	0.105	2.02774e-11
Zfp36l1	1.33522e-15	0.56793	0.786	0.669	2.16679e-11
Atp6v0a1	1.36683e-15	1.33265	0.242	0.107	2.21809e-11
Hsf2	1.37358e-15	1.31523	0.225	0.094	2.22904e-11
Golga3	1.43996e-15	1.37907	0.206	0.081	2.33677e-11
Spaca6	1.46955e-15	1.8999	0.136	0.037	2.38478e-11
Igf2os	1.51023e-15	1.76655	0.168	0.057	2.4508e-11
Rnf139	1.62052e-15	1.48221	0.19	0.071	2.62978e-11
Rnf168	1.64886e-15	1.40228	0.199	0.077	2.67578e-11
Emilin2	1.67625e-15	0.76145	0.449	0.272	2.72021e-11
D10Wsu102e	1.67709e-15	1.45621	0.214	0.088	2.72159e-11
Lrp6	1.6872e-15	1.09522	0.279	0.133	2.73798e-11
Slc39a1	1.69085e-15	1.44235	0.241	0.107	2.74392e-11
Med15	1.73952e-15	1.20648	0.223	0.092	2.8229e-11
Tmem64	1.74826e-15	1.54888	0.174	0.06	2.83708e-11
Trp53bp1	1.82354e-15	1.12962	0.262	0.121	2.95924e-11
Kmt2d	1.83513e-15	1.44462	0.195	0.074	2.97804e-11
Eif3l	1.84303e-15	-0.554335	0.67	0.828	2.99087e-11
Bcl7a	1.96199e-15	1.16631	0.247	0.11	3.18392e-11
Ankfy1	2.01428e-15	1.38804	0.194	0.073	3.26877e-11
Sec13	2.08329e-15	-0.62354	0.62	0.753	3.38076e-11
Msrb3	2.0937e-15	1.17706	0.241	0.105	3.39766e-11
Zzz3	2.14302e-15	0.906156	0.319	0.162	3.4777e-11
Ipo7	2.20514e-15	0.721974	0.445	0.266	3.57849e-11
Synm	2.29742e-15	1.95586	0.148	0.045	3.72825e-11
Xpo6	2.32861e-15	1.26648	0.203	0.078	3.77886e-11
Cdc27	2.41591e-15	0.954392	0.315	0.159	3.92054e-11
Gcc2	2.4365e-15	1.1403	0.243	0.106	3.95395e-11
Pigm	2.45322e-15	1.59386	0.181	0.065	3.98108e-11
Sh3pxd2a	2.4808e-15	1.19395	0.258	0.118	4.02584e-11
Fndc3a	2.55391e-15	1.45034	0.195	0.075	4.14449e-11
B230219D22Rik	2.55857e-15	0.457601	0.773	0.586	4.15205e-11
Bmp7	2.56948e-15	0.63662	0.536	0.343	4.16975e-11
Acp2	2.58922e-15	1.59483	0.154	0.048	4.20179e-11
Ssr3	2.59449e-15	0.552377	0.763	0.637	4.21034e-11
Pank3	2.6003e-15	1.34936	0.217	0.089	4.21976e-11
Cand2	2.79639e-15	0.902865	0.36	0.197	4.53798e-11
Tnrc18	2.82165e-15	1.04736	0.299	0.15	4.57897e-11
Ppib	2.92823e-15	0.408499	0.818	0.798	4.75193e-11
Magi1	2.94722e-15	1.05326	0.27	0.128	4.78275e-11
Fastkd1	3.03398e-15	1.37423	0.201	0.078	4.92354e-11
Ctdsp2	3.05083e-15	0.753956	0.4	0.223	4.95089e-11
Cop1	3.19117e-15	0.825523	0.354	0.19	5.17862e-11
Carmn	3.31259e-15	1.74312	0.173	0.061	5.37567e-11
Aebp1	3.34689e-15	1.61952	0.16	0.052	5.43133e-11
Cdip1	3.37754e-15	0.677008	0.532	0.349	5.48108e-11
Ccnt1	3.48619e-15	1.18544	0.254	0.116	5.65739e-11
Opa1	3.56883e-15	0.771066	0.398	0.226	5.7915e-11
Ror2	3.65132e-15	1.24482	0.234	0.101	5.92536e-11
Med13l	3.68395e-15	1.25768	0.234	0.101	5.97831e-11
Fign	3.77561e-15	1.08178	0.31	0.162	6.12705e-11
Prkd3	3.82096e-15	1.15783	0.271	0.131	6.20066e-11
Rcor1	3.90928e-15	1.31812	0.238	0.106	6.34398e-11
Ckb	3.92897e-15	-0.507941	0.769	0.861	6.37593e-11
Rbpms	3.97044e-15	0.361593	0.981	0.96	6.44322e-11
Btaf1	4.10912e-15	1.19124	0.23	0.099	6.66828e-11
Angpt1	4.11327e-15	1.1133	0.324	0.173	6.67501e-11
Zdhhc21	4.28165e-15	1.26499	0.233	0.101	6.94826e-11
Ncor2	4.4185e-15	1.34156	0.209	0.084	7.17034e-11
Tmem214	4.47381e-15	1.2859	0.225	0.096	7.26009e-11
Tmem63b	4.51652e-15	1.19321	0.253	0.116	7.32941e-11
Apex1	4.53922e-15	-0.554498	0.553	0.724	7.36625e-11
Slc39a10	4.72747e-15	1.22086	0.234	0.101	7.67174e-11
Camsap2	4.7779e-15	1.53712	0.181	0.066	7.75358e-11
Prnp	4.81814e-15	1.07873	0.279	0.134	7.81888e-11
Clk1	4.96184e-15	0.909154	0.342	0.181	8.05207e-11
Phc2	5.05176e-15	1.26846	0.194	0.074	8.198e-11
Slc25a36	5.05218e-15	0.980172	0.291	0.143	8.19868e-11
Ap3d1	5.13222e-15	1.05226	0.262	0.121	8.32857e-11
Cox5b	5.54542e-15	-0.255928	1	1	8.99911e-11
Atp6v1a	5.60562e-15	0.814602	0.41	0.242	9.0968e-11
Akap6	5.65365e-15	1.47126	0.203	0.083	9.17474e-11
Arid3a	5.88465e-15	1.5104	0.185	0.069	9.54961e-11
Fyn	5.98975e-15	1.75833	0.15	0.047	9.72017e-11
Ezh2	6.03021e-15	0.626832	0.568	0.369	9.78582e-11
Fam98b	6.08157e-15	1.08489	0.267	0.126	9.86917e-11
Dad1	6.18979e-15	0.273466	0.934	0.885	1.00448e-10
Pogz	6.28058e-15	1.34936	0.214	0.089	1.01921e-10
Txlnb	6.33033e-15	0.762828	0.44	0.273	1.02729e-10
Srpk2	6.86305e-15	0.697326	0.513	0.334	1.11374e-10
Cers2	6.89592e-15	0.90334	0.295	0.144	1.11907e-10
Pip5k1a	6.97967e-15	0.940674	0.315	0.162	1.13266e-10
Nr2f1	7.01003e-15	1.14169	0.243	0.107	1.13759e-10
Hypk	7.10213e-15	-0.535183	0.816	0.901	1.15253e-10
1810022K09Rik	7.12788e-15	0.424009	0.604	0.37	1.15671e-10
Tmbim1	7.24981e-15	1.49412	0.169	0.058	1.1765e-10
Pnpla8	7.26979e-15	0.679342	0.418	0.242	1.17974e-10
Phf21a	7.302e-15	1.10548	0.247	0.111	1.18497e-10
Creld1	7.42903e-15	0.984763	0.278	0.132	1.20558e-10
Xrn2	7.83482e-15	0.503516	0.525	0.316	1.27143e-10
Ube4b	8.03036e-15	0.836642	0.364	0.204	1.30317e-10
Fabp3	8.08228e-15	-0.41329	0.852	0.958	1.31159e-10
Chd9	8.1426e-15	1.35603	0.211	0.088	1.32138e-10
Nppa	8.19813e-15	-0.645186	0.456	0.697	1.33039e-10
Gna12	8.31264e-15	1.18467	0.233	0.101	1.34897e-10
Rab21	8.32759e-15	1.04572	0.293	0.148	1.3514e-10
Rnf220	8.58024e-15	1.12962	0.259	0.122	1.3924e-10
Fyttd1	8.70177e-15	0.374031	0.828	0.599	1.41212e-10
Col5a1	8.71655e-15	1.51907	0.186	0.071	1.41452e-10
Setbp1	8.74937e-15	1.57528	0.177	0.064	1.41985e-10
Gm45716	8.88417e-15	0.491236	0.749	0.556	1.44172e-10
Nup155	8.98021e-15	1.4495	0.188	0.071	1.45731e-10
Ncbp3	9.11756e-15	1.02584	0.277	0.134	1.4796e-10
Pla2g12a	9.21744e-15	0.668575	0.441	0.26	1.49581e-10
Rsbn1l	9.2699e-15	0.860372	0.309	0.155	1.50432e-10
Specc1	9.66019e-15	1.95097	0.121	0.031	1.56766e-10
Gnpat	9.67196e-15	0.733305	0.427	0.256	1.56957e-10
Appbp2	9.67916e-15	0.641283	0.492	0.31	1.57073e-10
Lclat1	9.67927e-15	1.12557	0.263	0.126	1.57075e-10
Smarcc1	9.79567e-15	0.481598	0.741	0.604	1.58964e-10
Mecp2	1.00885e-14	1.07651	0.281	0.138	1.63717e-10
Slc38a4	1.05178e-14	0.758708	0.408	0.236	1.70684e-10
Prpf8	1.06163e-14	1.12655	0.27	0.131	1.72281e-10
Upf1	1.09157e-14	1.36601	0.227	0.101	1.7714e-10
Nfatc3	1.09776e-14	1.26131	0.209	0.085	1.78144e-10
Sf3b4	1.13622e-14	-0.719354	0.431	0.589	1.84385e-10
Acin1	1.18488e-14	0.442016	0.799	0.664	1.92282e-10
Mdk	1.21988e-14	0.418955	0.903	0.903	1.97962e-10
Usp13	1.2351e-14	0.80853	0.443	0.274	2.00432e-10
Nr2c2	1.23626e-14	1.36123	0.218	0.094	2.0062e-10
Rnf149	1.26484e-14	1.12717	0.273	0.132	2.05258e-10
Irs1	1.30087e-14	1.05488	0.297	0.151	2.11104e-10
B3gnt5	1.31281e-14	1.09655	0.243	0.11	2.13042e-10
Elf2	1.31816e-14	0.719537	0.422	0.249	2.13912e-10
Cnot4	1.35148e-14	0.682289	0.392	0.221	2.19319e-10
Pik3c2a	1.43366e-14	1.2591	0.218	0.093	2.32655e-10
Ppp1r3b	1.46732e-14	1.04723	0.303	0.158	2.38117e-10
Ago3	1.50201e-14	1.61824	0.158	0.053	2.43747e-10
Cox17	1.56227e-14	-0.471888	0.904	0.96	2.53525e-10
Ap2a2	1.60456e-14	0.847311	0.338	0.182	2.60388e-10
Slc4a4	1.63058e-14	1.95097	0.129	0.036	2.6461e-10
Fchsd2	1.66948e-14	1.52567	0.182	0.069	2.70924e-10
Hmbox1	1.68467e-14	1.17561	0.255	0.121	2.73388e-10
Ube2z	1.74821e-14	0.926911	0.316	0.165	2.83699e-10
Myo6	1.80032e-14	2.04989	0.097	0.019	2.92156e-10
Rybp	1.80294e-14	1.34842	0.186	0.071	2.92581e-10
Trappc1	1.80343e-14	-0.488513	0.827	0.912	2.92661e-10
Sypl	1.88653e-14	0.704634	0.399	0.229	3.06146e-10
Pcmtd1	1.90269e-14	0.837288	0.356	0.197	3.08768e-10
Ttbk2	1.90871e-14	1.73509	0.146	0.046	3.09746e-10
Cd99l2	1.9307e-14	1.35404	0.211	0.089	3.13314e-10
Frmd4b	2.00007e-14	1.39531	0.209	0.088	3.24571e-10
Derl1	2.00072e-14	0.848056	0.295	0.146	3.24678e-10
Kdm7a	2.0097e-14	1.45465	0.19	0.075	3.26134e-10
Ypel2	2.02276e-14	1.02673	0.293	0.15	3.28253e-10
Grpel1	2.0498e-14	-0.47919	0.755	0.874	3.32642e-10
Pou2f1	2.06658e-14	1.32847	0.201	0.082	3.35364e-10
Topbp1	2.07697e-14	1.00939	0.294	0.149	3.3705e-10
Tfdp2	2.14531e-14	0.980337	0.265	0.126	3.4814e-10
Nucb1	2.16414e-14	0.971153	0.274	0.133	3.51197e-10
Rhobtb3	2.16463e-14	1.38481	0.21	0.089	3.51276e-10
Skil	2.2335e-14	1.32874	0.231	0.104	3.62453e-10
Zmym2	2.23868e-14	1.23503	0.243	0.113	3.63293e-10
Sec24b	2.24632e-14	1.22406	0.237	0.107	3.64533e-10
Slc16a1	2.25408e-14	0.861038	0.336	0.18	3.65792e-10
Lix1l	2.28106e-14	0.858181	0.295	0.146	3.7017e-10
Csnk2b	2.31795e-14	-0.536562	0.638	0.788	3.76157e-10
Cdkn1b	2.35266e-14	1.38494	0.194	0.077	3.81789e-10
Zfpm1	2.4893e-14	1.6401	0.152	0.05	4.03963e-10
Plxna4	2.56541e-14	1.44684	0.198	0.081	4.16315e-10
Sv2a	2.59655e-14	1.22001	0.25	0.118	4.21368e-10
Pcnx3	2.60354e-14	1.60103	0.169	0.061	4.22503e-10
Csrp1	2.61683e-14	-0.501327	0.805	0.91	4.24659e-10
Cttnbp2nl	2.65878e-14	1.09522	0.261	0.123	4.31468e-10
Ankrd26	2.70037e-14	1.62905	0.16	0.055	4.38216e-10
Itsn2	2.70048e-14	0.907473	0.259	0.121	4.38234e-10
Phax	2.71129e-14	0.489603	0.46	0.264	4.39988e-10
Fktn	2.74432e-14	1.14169	0.231	0.102	4.45349e-10
Kat6b	2.77104e-14	1.35487	0.197	0.079	4.49684e-10
Ifnar1	2.8252e-14	1.60942	0.164	0.058	4.58473e-10
Cnih4	2.87657e-14	0.422755	0.779	0.637	4.66811e-10
Palm2	2.89476e-14	1.03021	0.285	0.144	4.69762e-10
Fam8a1	2.95589e-14	1.12912	0.293	0.152	4.79681e-10
Rnf145	2.99139e-14	1.04827	0.255	0.12	4.85443e-10
Serpine2	2.99447e-14	0.709306	0.371	0.206	4.85943e-10
Ipo11	2.9973e-14	0.968135	0.29	0.147	4.86401e-10
Zim1	3.02226e-14	1.25498	0.226	0.099	4.90453e-10
Rap1a	3.05216e-14	-0.623243	0.609	0.759	4.95304e-10
Ccdc107	3.06876e-14	0.92379	0.336	0.181	4.97998e-10
Atxn7l3	3.09456e-14	1.40398	0.182	0.07	5.02185e-10
Antxr2	3.17262e-14	0.97856	0.311	0.164	5.14852e-10
Rbbp7	3.18972e-14	-0.514602	0.919	0.96	5.17627e-10
Asxl1	3.21044e-14	1.00953	0.249	0.114	5.20989e-10
Lsm14b	3.2179e-14	1.2591	0.211	0.089	5.222e-10
Zfp950	3.22947e-14	1.11771	0.263	0.127	5.24078e-10
Hsp90aa1	3.3026e-14	0.342094	0.984	0.991	5.35947e-10
Pcf11	3.31096e-14	1.25228	0.207	0.086	5.37303e-10
Zfp646	3.33248e-14	1.57015	0.165	0.058	5.40795e-10
Inpp5a	3.36949e-14	0.756597	0.438	0.267	5.46801e-10
Fbl	3.39926e-14	-0.493394	0.636	0.793	5.51631e-10
Gas2l3	3.4269e-14	1.46765	0.198	0.082	5.56117e-10
Pgrmc1	3.43192e-14	0.622985	0.487	0.31	5.56932e-10
Gm10073	3.48949e-14	1.13155	0.215	0.091	5.66275e-10
Phtf2	3.51099e-14	0.928966	0.306	0.159	5.69764e-10
Prkacb	3.65965e-14	0.807644	0.319	0.166	5.93887e-10
Ncstn	3.81319e-14	1.12739	0.229	0.101	6.18805e-10
Ttc19	3.90255e-14	1.36601	0.182	0.07	6.33307e-10
Slc4a3	3.91781e-14	1.28531	0.215	0.093	6.35782e-10
Supt5	3.97134e-14	0.875768	0.31	0.161	6.44468e-10
Zc3h18	4.04154e-14	1.11128	0.273	0.137	6.5586e-10
Agps	4.04684e-14	1.05312	0.273	0.134	6.56721e-10
Zdhhc20	4.06966e-14	1.17019	0.237	0.107	6.60424e-10
Mdfi	4.18584e-14	0.770854	0.246	0.109	6.79279e-10
Slc25a11	4.26387e-14	-0.540414	0.753	0.831	6.91941e-10
Bmp4	4.28652e-14	1.35476	0.181	0.069	6.95616e-10
Dazap1	4.3027e-14	-0.529746	0.67	0.812	6.98241e-10
Zcchc14	4.40272e-14	1.38512	0.173	0.064	7.14474e-10
Aes	4.41885e-14	0.360121	0.951	0.897	7.1709e-10
Cyba	4.48181e-14	0.462575	0.657	0.456	7.27308e-10
Fam208b	4.52618e-14	1.3286	0.206	0.087	7.34508e-10
Samd1	4.53903e-14	1.38878	0.176	0.065	7.36593e-10
Drg1	4.66928e-14	-0.827895	0.34	0.498	7.57731e-10
Top1	4.71882e-14	0.403149	0.835	0.811	7.65771e-10
Cul7	4.74508e-14	1.18119	0.246	0.116	7.70031e-10
Rmnd5a	4.80896e-14	1.10687	0.242	0.111	7.80398e-10
Ints6	4.82672e-14	1.21401	0.246	0.116	7.83281e-10
Zfyve9	5.10828e-14	1.28004	0.205	0.086	8.28972e-10
Capns1	5.20894e-14	-0.52221	0.754	0.877	8.45306e-10
Mcu	5.21052e-14	1.58598	0.153	0.052	8.45563e-10
Slc30a9	5.34547e-14	0.609451	0.487	0.304	8.67463e-10
Ugcg	5.48101e-14	1.36898	0.186	0.073	8.89459e-10
Twsg1	5.49611e-14	1.09184	0.239	0.109	8.9191e-10
Mafg	5.57507e-14	0.911022	0.285	0.141	9.04722e-10
Dmwd	5.63034e-14	1.18298	0.227	0.102	9.13692e-10
Nipsnap3b	5.6928e-14	-1.07333	0.267	0.404	9.23827e-10
Rad54l2	5.73914e-14	1.41041	0.185	0.072	9.31348e-10
Cetn3	5.7858e-14	-0.512819	0.822	0.923	9.3892e-10
Hcn4	5.79707e-14	1.49865	0.213	0.091	9.40748e-10
Tnpo3	5.83493e-14	0.707656	0.444	0.276	9.46892e-10
Hadh	5.88325e-14	-0.522957	0.786	0.861	9.54734e-10
Rap1gap2	6.07312e-14	1.78229	0.144	0.046	9.85546e-10
Ppp1cc	6.10831e-14	-0.470172	0.868	0.954	9.91256e-10
Tmx2	6.26496e-14	0.873465	0.346	0.193	1.01668e-09
Ubr1	6.29667e-14	1.4364	0.177	0.067	1.02182e-09
Adamts9	6.3144e-14	1.44847	0.207	0.09	1.0247e-09
Pan3	6.50247e-14	1.4316	0.173	0.064	1.05522e-09
Foxk2	6.55494e-14	1.07902	0.239	0.11	1.06374e-09
Rhob	6.57064e-14	0.565046	0.444	0.261	1.06628e-09
Ppp4c	6.60943e-14	-0.510357	0.648	0.801	1.07258e-09
Marcks	6.66915e-14	0.657488	0.677	0.653	1.08227e-09
Tsg101	6.72167e-14	-0.487419	0.697	0.832	1.09079e-09
Kifap3	6.86645e-14	0.90188	0.315	0.167	1.11429e-09
AU020206	7.09566e-14	1.27149	0.203	0.085	1.15148e-09
Cabin1	7.13736e-14	1.17901	0.237	0.11	1.15825e-09
Mon2	7.23061e-14	1.27814	0.219	0.097	1.17338e-09
Zfp507	7.27302e-14	1.67714	0.146	0.048	1.18027e-09
Gucy1a1	7.40902e-14	0.938931	0.363	0.209	1.20234e-09
Srek1	7.43467e-14	0.789729	0.362	0.202	1.2065e-09
Abcb7	7.5104e-14	1.41545	0.206	0.089	1.21879e-09
Zfp608	7.53283e-14	1.30558	0.191	0.077	1.22243e-09
Heatr5a	8.19301e-14	1.60735	0.154	0.053	1.32956e-09
Ankib1	8.28337e-14	1.63946	0.15	0.051	1.34422e-09
Eif4enif1	8.29882e-14	1.07971	0.263	0.13	1.34673e-09
Usp25	8.3053e-14	1.09318	0.269	0.134	1.34778e-09
Asb4	8.3138e-14	1.02826	0.294	0.15	1.34916e-09
Homer2	8.31825e-14	0.464927	0.767	0.61	1.34989e-09
Hdac2	8.32318e-14	-0.536456	0.706	0.808	1.35069e-09
Polr2c	8.32659e-14	-0.513738	0.709	0.836	1.35124e-09
Lars2	8.70147e-14	1.37943	0.194	0.079	1.41207e-09
Hs2st1	8.88942e-14	1.43219	0.191	0.078	1.44257e-09
Eif1ad	9.13222e-14	0.809909	0.335	0.181	1.48198e-09
Psme1	9.17449e-14	-0.629738	0.66	0.731	1.48884e-09
Psmd2	9.28267e-14	-0.540316	0.691	0.814	1.50639e-09
Gatad2a	9.30927e-14	0.749484	0.39	0.228	1.51071e-09
Rexo2	9.46837e-14	-0.524407	0.559	0.725	1.53653e-09
Zbtb7a	9.47042e-14	1.34849	0.193	0.079	1.53686e-09
Evl	9.63554e-14	0.678269	0.419	0.249	1.56366e-09
Creb1	1.00334e-13	0.989988	0.259	0.125	1.62822e-09
Snrnp200	1.01501e-13	1.14658	0.231	0.106	1.64715e-09
Angptl2	1.01599e-13	1.18315	0.199	0.083	1.64874e-09
Appl1	1.01895e-13	0.785891	0.366	0.211	1.65355e-09
Dennd1b	1.07121e-13	1.33954	0.197	0.082	1.73836e-09
Txndc12	1.07838e-13	0.572304	0.358	0.193	1.74999e-09
Atf2	1.09497e-13	0.994132	0.262	0.128	1.77692e-09
Atad1	1.11271e-13	0.931974	0.275	0.136	1.80571e-09
Srp54a	1.15017e-13	1.07651	0.261	0.127	1.8665e-09
Wisp1	1.15163e-13	0.968935	0.367	0.216	1.86886e-09
Rsrc1	1.16518e-13	0.700263	0.38	0.219	1.89085e-09
Itfg1	1.16669e-13	0.888134	0.302	0.156	1.8933e-09
Sorbs1	1.17186e-13	1.15711	0.25	0.12	1.9017e-09
Paics	1.18515e-13	-0.46002	0.753	0.877	1.92327e-09
Nup153	1.1889e-13	1.1658	0.222	0.099	1.92935e-09
Ube2r2	1.20924e-13	0.493455	0.794	0.713	1.96236e-09
Ranbp9	1.24542e-13	1.16548	0.223	0.1	2.02107e-09
Gm26699	1.25625e-13	1.66787	0.133	0.04	2.03865e-09
Ghr	1.26177e-13	0.83306	0.275	0.136	2.0476e-09
Ctsb	1.26526e-13	0.473868	0.798	0.727	2.05327e-09
Bms1	1.26713e-13	1.13155	0.231	0.105	2.05629e-09
1110004F10Rik	1.26928e-13	-0.500893	0.795	0.905	2.05978e-09
Clcn4	1.29133e-13	1.02435	0.265	0.131	2.09557e-09
Senp2	1.30071e-13	1.08625	0.245	0.116	2.1108e-09
Slain2	1.31165e-13	0.652746	0.435	0.261	2.12854e-09
Tns3	1.33186e-13	1.29431	0.18	0.07	2.16133e-09
Pde7a	1.35443e-13	1.49641	0.157	0.055	2.19797e-09
Zkscan1	1.39118e-13	1.23551	0.188	0.075	2.25761e-09
Jade1	1.43993e-13	1.25004	0.231	0.107	2.33672e-09
Hic2	1.44776e-13	1.40527	0.169	0.063	2.34943e-09
Foxj3	1.46359e-13	1.07593	0.246	0.116	2.37511e-09
Atxn2l	1.48239e-13	1.11447	0.255	0.125	2.40562e-09
Adgra3	1.48863e-13	1.09167	0.238	0.111	2.41574e-09
Gna13	1.52237e-13	0.92323	0.303	0.161	2.47051e-09
Smarcc2	1.54044e-13	0.860372	0.319	0.17	2.49983e-09
Pi4k2a	1.63073e-13	1.53594	0.161	0.058	2.64635e-09
Elovl5	1.66539e-13	0.857444	0.318	0.17	2.70259e-09
Rassf8	1.68199e-13	1.01645	0.285	0.149	2.72953e-09
Arf5	1.72279e-13	-0.392284	0.896	0.961	2.79575e-09
Col4a3bp	1.7301e-13	1.23312	0.206	0.089	2.80761e-09
Ndufs8	1.73358e-13	-0.446178	0.842	0.932	2.81325e-09
Kif1c	1.73893e-13	1.18035	0.238	0.113	2.82193e-09
Paxbp1	1.74672e-13	1.222	0.206	0.089	2.83458e-09
Ddx50	1.77707e-13	0.453458	0.719	0.534	2.88383e-09
Dnajc1	1.78883e-13	1.23312	0.178	0.069	2.90291e-09
Atad2b	1.86487e-13	1.12298	0.246	0.119	3.02631e-09
Jund	1.87544e-13	-0.501391	0.812	0.92	3.04346e-09
Hmbs	1.89163e-13	-0.641873	0.569	0.721	3.06974e-09
Cntrl	1.90733e-13	1.33879	0.181	0.071	3.09522e-09
Cryab	1.90758e-13	-0.304114	0.991	1	3.09562e-09
Camta1	1.91436e-13	0.396304	0.746	0.547	3.10662e-09
Snx27	2.00163e-13	0.87959	0.293	0.15	3.24825e-09
Gga2	2.00694e-13	0.726627	0.407	0.241	3.25687e-09
Klf7	2.02006e-13	1.06655	0.278	0.143	3.27815e-09
Ndufb9	2.05114e-13	0.26835	0.996	0.997	3.32858e-09
Sap30l	2.07734e-13	1.39201	0.188	0.077	3.37111e-09
Psmd8	2.16156e-13	-0.394779	0.758	0.891	3.50778e-09
Tmed7	2.17082e-13	0.7044	0.372	0.214	3.52281e-09
Rab11a	2.1757e-13	-0.466937	0.698	0.856	3.53073e-09
Cachd1	2.1961e-13	1.88957	0.12	0.034	3.56383e-09
Angel2	2.22373e-13	0.857206	0.348	0.199	3.60867e-09
Afap1l1	2.28258e-13	0.683839	0.41	0.246	3.70417e-09
Ccdc6	2.29034e-13	0.967405	0.285	0.146	3.71676e-09
Atp6v0a2	2.31665e-13	1.31231	0.186	0.076	3.75946e-09
Trappc10	2.37871e-13	1.40814	0.164	0.06	3.86017e-09
Frem2	2.41335e-13	1.39546	0.169	0.064	3.91639e-09
Golt1b	2.43019e-13	1.10802	0.239	0.113	3.94372e-09
Dnajc3	2.47801e-13	1.11684	0.245	0.117	4.02131e-09
Ankle2	2.53429e-13	1.65177	0.148	0.051	4.11264e-09
Adgra2	2.55127e-13	1.49475	0.174	0.068	4.14021e-09
Plppr5	2.56902e-13	1.31461	0.198	0.084	4.16901e-09
Cr1l	2.59277e-13	1.03903	0.209	0.089	4.20754e-09
Cse1l	2.61641e-13	0.708217	0.396	0.236	4.2459e-09
Rrn3	2.66829e-13	1.09027	0.219	0.098	4.3301e-09
Dcaf5	2.7408e-13	1.29493	0.186	0.076	4.44777e-09
Rbm8a	2.82263e-13	-0.475378	0.771	0.893	4.58056e-09
Pgam1	2.86417e-13	-0.325051	0.988	1	4.64798e-09
Srgap2	2.87756e-13	1.50193	0.168	0.064	4.6697e-09
Mapk8	2.95088e-13	0.917934	0.27	0.134	4.78868e-09
Tmem94	2.97491e-13	1.19093	0.23	0.107	4.82769e-09
Dcaf7	3.02924e-13	0.837861	0.302	0.158	4.91585e-09
Bves	3.15549e-13	0.583243	0.549	0.375	5.12073e-09
Cds2	3.21516e-13	1.38161	0.177	0.07	5.21756e-09
Strn	3.22455e-13	1.18653	0.239	0.115	5.2328e-09
Npc2	3.25432e-13	0.374984	0.846	0.803	5.28111e-09
Ephb3	3.295e-13	1.48351	0.182	0.074	5.34712e-09
Fam78a	3.37259e-13	0.78105	0.432	0.272	5.47304e-09
Dmtf1	3.4357e-13	1.0825	0.239	0.113	5.57546e-09
Syt11	3.4449e-13	1.3714	0.188	0.077	5.59039e-09
Tacc2	3.46315e-13	0.856647	0.35	0.202	5.62001e-09
Sptb	3.51072e-13	1.54919	0.141	0.046	5.6972e-09
Mindy2	3.51321e-13	1.08156	0.231	0.107	5.70124e-09
Zc3h4	3.59047e-13	1.39621	0.188	0.077	5.82661e-09
Ldlr	3.65314e-13	1.29549	0.182	0.073	5.92831e-09
Ctdspl2	3.691e-13	0.836851	0.316	0.174	5.98975e-09
Map1a	3.71328e-13	1.45744	0.191	0.081	6.02591e-09
Pebp1	3.79546e-13	-0.313643	0.987	0.999	6.15927e-09
Washc4	3.80747e-13	1.34842	0.182	0.074	6.17876e-09
Dzip3	3.80809e-13	0.946943	0.285	0.148	6.17977e-09
Vps54	3.86825e-13	1.22672	0.197	0.083	6.2774e-09
Rab11fip2	3.87327e-13	1.4335	0.148	0.051	6.28554e-09
1110065P20Rik	3.9674e-13	0.557493	0.492	0.315	6.43829e-09
Sesn3	3.98311e-13	0.898967	0.263	0.131	6.46379e-09
Trim37	4.10664e-13	1.11332	0.257	0.129	6.66425e-09
Mrps18c	4.12969e-13	-0.535431	0.64	0.779	6.70166e-09
Cmip	4.23266e-13	1.83763	0.121	0.035	6.86875e-09
Rhobtb1	4.29288e-13	1.05812	0.246	0.119	6.96648e-09
Vps4b	4.45742e-13	0.686434	0.348	0.193	7.2335e-09
Hdac1	4.48562e-13	-0.543088	0.552	0.693	7.27927e-09
Ncapd2	4.50063e-13	1.02225	0.275	0.143	7.30363e-09
Ccdc80	4.51393e-13	1.4162	0.18	0.072	7.32521e-09
Srsf6	4.59119e-13	-0.447554	0.82	0.939	7.45059e-09
Ank2	4.63085e-13	1.12298	0.246	0.12	7.51494e-09
Dlg1	4.69712e-13	1.41754	0.189	0.079	7.62248e-09
Taz	4.76688e-13	1.04408	0.238	0.113	7.7357e-09
Sgce	4.77709e-13	0.962603	0.235	0.109	7.75225e-09
Camsap1	4.86065e-13	1.33879	0.194	0.083	7.88786e-09
Prdm2	5.02595e-13	1.55914	0.158	0.058	8.15611e-09
Ucp2	5.05688e-13	-0.690521	0.303	0.48	8.20631e-09
[truncated: 1,821 more rows]

## Sheet: DEGs vs Change in VMR
Top 100 DEGs by Abs. FC (Wilcoxon Rank Sum) vs Top 100 Genes with Largest Abs. Change in VMR
[truncated: 98 more rows]

[truncated: 4 more sheets: GSEA, E9.5 Enriched TF Motifs, E11.5 Enriched TF Motifs, Enriched TFs]
