# Supplementary material for: Assessment of dispersion metrics for estimating single-cell transcriptional variability
Source: PLoS Comput Biol. 2026 Mar 2;22(3):e1014030. doi: 10.1371/journal.pcbi.1014030 (PMC12970974; doi:10.1371/journal.pcbi.1014030)
Supplement: S2 Table — Sheet 1: Change in VMR for each gene between control and T21 mouse model (Dp1Tyb) conditions. Sheet 2: DEGs between control and T21 conditions. Sheet 3: Top 100 DEGs by absolute fold change and top 100 genes with largest absolute change in VMR, as well as the genes that are contained in both lists. All comparisons are between the control and T21 mouse model (Dp1Tyb) conditions. Sheet 4: KEGG pathways resulting from GSEA using the 1000 most significant DEGs, ranked by log-fold change versus from GSEA using the top 1000 genes with largest absolute change in VMR, ranked by change in VMR. Sheet 5: Enriched motifs among the 100 most significant DEGs, and among the top 100 genes with largest absolute change in VMR. Each motif has a normalized enrichment score (NES), AUC score, predicted TFs, number of enriched genes, and enriched genes. Sheet 6: Predicted enriched TFs from the motifs found in Sheet 5, after filtering out TFs that are not expressed in neither the control nor T21 conditions. Enriched TFs that are only enriched among the top 100 genes with largest absolute change in VMR, and not among the 100 most significant DEGs, are also listed. (XLSX) [file pcbi.1014030.s012.xlsx]

## Sheet: Change in VMR
Gene	VMR (Control)	VMR (T21)	Change in VMR	avg_log2FC	pct.1	pct.2
0610007P14Rik	0.505631	0.6265	-0.120869	-0.0566769	0.274	0.257
0610009B22Rik	0.504855	0.590262	-0.0854076	0.220282	0.216	0.188
0610009L18Rik	0.588724	0.718742	-0.130017	0.154997	0.208	0.188
0610009O20Rik	0.502396	0.650981	-0.148585	0.1102	0.266	0.241
0610010F05Rik	0.603392	0.760739	-0.157346	-0.0832802	0.085	0.084
0610010K14Rik	0.484353	0.556809	-0.0724559	0.132226	0.3	0.283
0610011F06Rik	0.512696	0.6134	-0.100704	0.0870264	0.282	0.262
0610012G03Rik	0.288318	0.400511	-0.112193	0.011628	0.756	0.723
0610037L13Rik	0.483251	0.542667	-0.0594152	-0.0159249	0.313	0.319
0610040B10Rik	0.60735	0.686119	-0.0787687	-0.618861	0.091	0.136
1110001J03Rik	0.1749	0.2412	-0.0662998	0.129584	0.933	0.916
1110002E22Rik	0.551161	0.654594	-0.103433	-0.231628	0.279	0.304
1110004E09Rik	0.504584	0.530255	-0.0256709	-0.297458	0.274	0.325
1110004F10Rik	0.395217	0.492252	-0.0970351	0.226202	0.493	0.45
1110008F13Rik	0.305169	0.377903	-0.0727346	0.158104	0.725	0.691
1110008P14Rik	0.461827	0.50418	-0.0423537	-0.168128	0.354	0.408
1110012L19Rik	0.522295	0.609877	-0.0875822	0.579685	0.158	0.105
1110032A03Rik	0.596206	0.59046	0.00574577	0.302151	0.095	0.073
1110037F02Rik	0.58848	0.672969	-0.0844892	0.164647	0.15	0.131
1110038F14Rik	0.50267	0.639983	-0.137314	-0.14233	0.261	0.272
1110051M20Rik	0.55731	0.767871	-0.210561	0.579685	0.128	0.073
1110059E24Rik	0.493174	0.554549	-0.0613754	-0.338346	0.246	0.314
1110059G10Rik	0.535436	0.595572	-0.0601358	-0.157281	0.178	0.199
1110065P20Rik	0.454698	0.558521	-0.103823	0.128121	0.327	0.298
1190002N15Rik	0.502229	0.58011	-0.077881	-0.363732	0.383	0.435
1190005I06Rik	0.666106	0.837985	-0.171878	-0.309284	0.077	0.089
1190007I07Rik	0.502152	0.584684	-0.0825321	-0.0025582	0.258	0.236
1300002E11Rik	0.620017	0.619374	0.000642382	0.362093	0.124	0.089
1500009L16Rik	0.584373	0.654937	-0.0705648	0.286326	0.146	0.11
1500011B03Rik	0.615674	0.745911	-0.130237	0.00982919	0.094	0.089
1500011K16Rik	0.382306	0.441614	-0.0593077	0.0651116	0.574	0.55
1600002K03Rik	0.611977	0.642285	-0.0303082	-0.420315	0.099	0.131
1600012H06Rik	0.548469	0.720101	-0.171633	0.153921	0.103	0.084
1700020I14Rik	0.308978	0.393652	-0.0846737	-0.0363201	0.678	0.67
1700021F05Rik	0.411992	0.545663	-0.133671	0.200876	0.474	0.403
1700025G04Rik	0.523783	0.607051	-0.0832682	0.0342507	0.26	0.246
1700037H04Rik	0.528025	0.725807	-0.197782	0.199205	0.239	0.173
1700040L02Rik	0.593912	0.661267	-0.0673549	0.872467	0.141	0.079
1700123O20Rik	0.507662	0.625354	-0.117692	0.476925	0.221	0.147
1810013L24Rik	0.505498	0.617965	-0.112467	-0.363732	0.1	0.126
1810022K09Rik	0.413819	0.544524	-0.130705	-0.221006	0.521	0.503
1810024B03Rik	0.52656	0.645355	-0.118795	0.170294	0.099	0.079
1810026J23Rik	0.548325	0.61633	-0.0680047	-0.519851	0.144	0.199
1810030O07Rik	0.62815	0.707903	-0.0797534	-0.383162	0.086	0.115
1810032O08Rik	0.570542	0.702568	-0.132026	-0.13219	0.086	0.089
1810037I17Rik	0.20959	0.22412	-0.0145299	-0.124347	0.903	0.942
1810043G02Rik	0.5425	0.69325	-0.150751	-0.218681	0.105	0.11
1810043H04Rik	0.310399	0.310685	-0.000285972	-0.265037	0.701	0.77
1810058I24Rik	0.243189	0.311968	-0.0687792	-0.053731	0.812	0.812
2010107E04Rik	0.0470714	0.0442132	0.0028582	-0.0567733	0.997	1
2010111I01Rik	0.580548	0.607676	-0.0271274	-0.224395	0.094	0.11
2010320M18Rik	0.55959	0.691456	-0.131866	-0.330612	0.2	0.22
2200002D01Rik	0.640734	0.759665	-0.118931	-0.76427	0.094	0.131
2210013O21Rik	0.505972	0.599206	-0.0932345	0.151888	0.268	0.241
2210016F16Rik	0.46388	0.500829	-0.0369491	0.0221285	0.341	0.351
2210016L21Rik	0.525087	0.6022	-0.0771135	0.0191458	0.199	0.199
2300009A05Rik	0.460198	0.597896	-0.137698	0.475234	0.387	0.283
2310009B15Rik	0.495221	0.597558	-0.102337	-0.379673	0.235	0.272
2310011J03Rik	0.526967	0.66063	-0.133663	-0.225185	0.235	0.251
2310015A10Rik	0.628967	0.703056	-0.0740883	0.0271438	0.11	0.105
2310022A10Rik	0.557904	0.652383	-0.0944792	-0.108371	0.133	0.141
2310022B05Rik	0.449236	0.531179	-0.081943	-0.304838	0.415	0.45
2310033P09Rik	0.52846	0.664833	-0.136374	0.778994	0.222	0.126
2310035C23Rik	0.552476	0.645345	-0.0928695	0.0891571	0.175	0.168
2310036O22Rik	0.329255	0.375927	-0.0466716	-0.0934657	0.626	0.67
2310039H08Rik	0.514942	0.582265	-0.0673228	-0.322135	0.261	0.309
2310040G24Rik	0.569358	0.686001	-0.116643	0.0906467	0.086	0.073
2310057M21Rik	0.563658	0.562934	0.000723595	-0.287049	0.128	0.152
2310061I04Rik	0.521696	0.569912	-0.0482155	-0.0823187	0.225	0.251
2410002F23Rik	0.516493	0.617479	-0.100986	-0.0931505	0.2	0.215
2410004B18Rik	0.456851	0.571161	-0.11431	-0.0052777	0.264	0.257
2410015M20Rik	0.164458	0.172355	-0.0078974	0.0671427	0.934	0.932
2410016O06Rik	0.578568	0.624248	-0.0456798	-0.349926	0.095	0.12
2410089E03Rik	0.595459	0.743208	-0.147749	-0.626766	0.075	0.12
2410131K14Rik	0.609542	0.625037	-0.0154949	-0.899785	0.077	0.136
2510002D24Rik	0.481739	0.58806	-0.106321	0.250525	0.28	0.23
2510009E07Rik	0.579261	0.67857	-0.0993092	-0.631819	0.141	0.215
2510039O18Rik	0.544623	0.639443	-0.0948207	-0.165742	0.236	0.257
2610001J05Rik	0.383418	0.470982	-0.0875644	-0.101786	0.504	0.534
2610002M06Rik	0.526798	0.668771	-0.141973	0.0397561	0.207	0.183
2610318N02Rik	0.559191	0.677092	-0.117901	-0.034424	0.075	0.073
2610507B11Rik	0.46119	0.530961	-0.0697707	-0.222869	0.397	0.429
2610524H06Rik	0.544267	0.668261	-0.123995	0.399113	0.213	0.157
2700029M09Rik	0.453491	0.656964	-0.203473	-0.0362654	0.352	0.298
2700046G09Rik	0.555488	0.649126	-0.093638	0.0019178	0.102	0.094
2700060E02Rik	0.239667	0.322671	-0.0830046	0.113367	0.803	0.759
2700081O15Rik	0.579386	0.584846	-0.00545936	-0.194755	0.166	0.188
2700094K13Rik	0.174169	0.340226	-0.166057	0.310932	0.933	0.848
2700097O09Rik	0.560406	0.609151	-0.0487455	0.211953	0.092	0.079
2810001G20Rik	0.574488	0.634591	-0.0601032	-0.0178777	0.117	0.11
2810004N23Rik	0.434572	0.571881	-0.137309	0.099059	0.471	0.403
2810006K23Rik	0.519789	0.61741	-0.0976213	-0.230344	0.119	0.131
2810403A07Rik	0.545498	0.63717	-0.0916723	-0.40882	0.185	0.225
2810417H13Rik	0.598169	0.820156	-0.221986	0.547263	0.537	0.393
2810428I15Rik	0.287675	0.333879	-0.0462037	-0.0916925	0.692	0.733
2810474O19Rik	0.612818	0.743483	-0.130665	-0.20619	0.083	0.099
2900026A02Rik	0.616015	0.624695	-0.00868055	-0.452737	0.178	0.251
3110002H16Rik	0.579596	0.656393	-0.0767965	0.0759184	0.1	0.094
3110043O21Rik	0.592726	0.771974	-0.179248	-0.473057	0.135	0.178
3110062M04Rik	0.599394	0.747909	-0.148515	-0.618861	0.089	0.12
3425401B19Rik	0.608314	0.808341	-0.200027	0.469261	0.133	0.084
3632451O06Rik	0.555125	0.646457	-0.091332	0.143586	0.399	0.361
4833412C05Rik	0.623081	0.659654	-0.0365739	-0.0418036	0.075	0.079
4833420G17Rik	0.590975	0.703487	-0.112512	0.373234	0.15	0.11
4833439L19Rik	0.509627	0.556034	-0.0464065	-0.530324	0.254	0.351
4921524J17Rik	0.436	0.56215	-0.126149	-0.0608763	0.362	0.356
4930402H24Rik	0.508434	0.605946	-0.0975112	-0.0718115	0.31	0.298
4930427A07Rik	0.634272	0.66346	-0.0291882	-0.0483464	0.081	0.079
4930452B06Rik	0.591229	0.665613	-0.0743843	0.0282749	0.085	0.079
4930453N24Rik	0.549919	0.766911	-0.216992	-0.120755	0.119	0.12
4930579G24Rik	0.60559	0.729674	-0.124084	-0.0052777	0.102	0.094
4931406P16Rik	0.580973	0.572562	0.00841098	-0.766491	0.171	0.283
4932438A13Rik	0.571797	0.649253	-0.0774561	0.579685	0.125	0.079
4933415A04Rik	0.635698	0.747225	-0.111526	-0.45845	0.083	0.115
4933434E20Rik	0.502377	0.648965	-0.146588	0.424535	0.313	0.236
5031425E22Rik	0.518507	0.780785	-0.262278	-0.441074	0.106	0.115
5031439G07Rik	0.581624	0.739629	-0.158005	-0.157281	0.077	0.073
5033428I22Rik	0.593977	0.723394	-0.129417	-0.0317499	0.103	0.105
6030458C11Rik	0.564757	0.711066	-0.146309	-0.023425	0.122	0.12
6330403K07Rik	0.741121	0.841421	-0.1003	0.257757	0.119	0.099
9030624J02Rik	0.619331	0.817753	-0.198422	0.211953	0.131	0.105
9130401M01Rik	0.564874	0.532481	0.0323929	0.0282749	0.171	0.173
9430016H08Rik	0.503942	0.603559	-0.0996169	0.40976	0.23	0.178
9430038I01Rik	0.569057	0.622276	-0.0532195	0.180589	0.136	0.12
9530068E07Rik	0.387126	0.466514	-0.0793875	-0.157281	0.516	0.518
9930021J03Rik	0.578007	0.653505	-0.0754977	0.724883	0.136	0.079
A230046K03Rik	0.608082	0.653574	-0.0454916	-0.0213974	0.13	0.126
A430005L14Rik	0.562152	0.645796	-0.0836437	0.0979763	0.156	0.141
Aaas	0.544652	0.563576	-0.0189233	0.46721	0.108	0.079
Aagab	0.548894	0.680749	-0.131855	-0.268312	0.077	0.089
Aak1	0.525604	0.717089	-0.191485	0.148132	0.218	0.183
Aamdc	0.531477	0.678196	-0.146719	-0.589164	0.211	0.272
Aamp	0.368022	0.466508	-0.0984865	0.0522622	0.543	0.518
Aar2	0.521708	0.633314	-0.111606	-0.249203	0.116	0.12
Aars	0.435236	0.567749	-0.132513	0.236797	0.479	0.393
Aars2	0.583645	0.60528	-0.0216348	0.240479	0.127	0.105
Aasdhppt	0.49429	0.606533	-0.112243	0.233509	0.258	0.199
Aatf	0.568323	0.679775	-0.111452	-0.0295252	0.089	0.089
Abat	0.577325	0.733824	-0.156498	-0.352676	0.186	0.22
Abca3	0.627935	0.640951	-0.0130161	0.211953	0.091	0.079
Abcb10	0.558006	0.632968	-0.0749625	0.0529369	0.175	0.162
Abcb7	0.495289	0.703807	-0.208518	-0.397415	0.191	0.215
Abcb8	0.498526	0.635993	-0.137467	-0.0604193	0.224	0.209
Abcc5	0.635884	0.716421	-0.0805364	-0.405208	0.136	0.173
Abcc9	0.56746	0.697122	-0.129662	0.276616	0.3	0.241
Abcd3	0.500736	0.551913	-0.0511767	-0.224007	0.239	0.277
Abce1	0.518752	0.541402	-0.0226501	0.218011	0.25	0.23
Abcf1	0.424125	0.505031	-0.0809054	-0.236507	0.449	0.476
Abcf2	0.543853	0.659209	-0.115356	0.228212	0.208	0.183
Abcf3	0.562479	0.739924	-0.177446	0.0478336	0.124	0.115
Abcg2	0.532185	0.699426	-0.167241	-0.157281	0.183	0.194
Abhd10	0.528485	0.72848	-0.199995	-0.129266	0.153	0.147
Abhd11	0.525433	0.643988	-0.118556	0.290924	0.241	0.199
Abhd12	0.569707	0.661595	-0.091888	-0.034424	0.141	0.147
Abhd13	0.539977	0.604223	-0.0642458	-0.514437	0.136	0.188
Abhd14a	0.500905	0.597837	-0.096932	0.0787866	0.218	0.209
Abhd16a	0.530184	0.679863	-0.149679	-0.0418036	0.139	0.131
Abhd17a	0.434088	0.47801	-0.043922	-0.540609	0.308	0.408
Abhd17b	0.549142	0.681692	-0.132549	-0.0723919	0.153	0.152
Abhd17c	0.445698	0.496575	-0.0508771	-0.275407	0.382	0.429
Abhd18	0.59877	0.726399	-0.127629	0.159576	0.106	0.089
Abhd2	0.559302	0.785181	-0.22588	-0.857721	0.07	0.11
Abhd4	0.549002	0.595441	-0.0464396	-0.260374	0.219	0.272
Abhd5	0.548424	0.594309	-0.045885	-0.519851	0.075	0.099
Abhd8	0.573372	0.681613	-0.108241	-0.243437	0.095	0.115
Abi1	0.569008	0.600748	-0.0317397	-0.0919893	0.161	0.173
Abi2	0.488131	0.657969	-0.169838	-0.260837	0.299	0.325
Abl1	0.519836	0.634656	-0.11482	-0.173135	0.257	0.277
Abl2	0.601621	0.629647	-0.0280252	-0.432915	0.085	0.115
Ablim1	0.519827	0.576669	-0.0568425	-0.241049	0.264	0.309
Abr	0.563838	0.643764	-0.0799254	-0.451012	0.139	0.188
Abra	0.648659	0.685169	-0.0365102	0.132226	0.108	0.099
Abracl	0.319665	0.474618	-0.154952	0.303796	0.75	0.639
Abt1	0.582439	0.61623	-0.0337914	0.79381	0.128	0.073
Abtb1	0.6103	0.656358	-0.0460584	-0.133434	0.091	0.099
Abtb2	0.538062	0.654174	-0.116113	-0.289731	0.153	0.183
Acaa1a	0.409748	0.493492	-0.0837432	-0.186427	0.512	0.524
Acaa2	0.359628	0.461157	-0.101528	0.206958	0.707	0.649
Acaca	0.599898	0.637951	-0.0380531	-0.445262	0.125	0.162
Acacb	0.524431	0.697193	-0.172762	-0.459309	0.219	0.257
Acad8	0.555231	0.6388	-0.0835688	0.638578	0.188	0.11
Acad9	0.543925	0.570981	-0.0270553	-0.0445129	0.196	0.199
Acadl	0.292857	0.345394	-0.0525375	0.0871744	0.826	0.791
Acadm	0.329112	0.413425	-0.084313	-0.0868915	0.693	0.691
Acads	0.354899	0.46144	-0.106541	-0.35601	0.623	0.628
Acadsb	0.5899	0.643394	-0.0534932	-0.52994	0.141	0.194
Acadvl	0.479058	0.477028	0.00203047	-0.0812519	0.505	0.571
Acap2	0.613761	0.762017	-0.148257	-0.375461	0.074	0.094
Acat1	0.2779	0.40824	-0.130339	0.152382	0.775	0.712
Acat2	0.562162	0.591828	-0.0296663	0.213813	0.141	0.12
Acbd3	0.535229	0.63254	-0.0973103	-0.527649	0.18	0.251
Acbd5	0.533169	0.697144	-0.163975	0.331757	0.121	0.094
Acbd6	0.460132	0.55246	-0.0923284	0.378509	0.368	0.283
Acd	0.513336	0.657053	-0.143717	-0.034424	0.146	0.147
Acer3	0.538848	0.649231	-0.110383	0.187367	0.122	0.099
Ache	0.739231	0.751067	-0.0118355	-0.197923	0.086	0.11
Acin1	0.415697	0.481138	-0.0654414	-0.0960806	0.399	0.419
Acly	0.48667	0.612587	-0.125917	-0.157281	0.299	0.304
Aco1	0.572688	0.645866	-0.0731784	-0.0052777	0.105	0.105
Aco2	0.171914	0.282825	-0.110912	0.0583384	0.936	0.885
Acot13	0.288593	0.411772	-0.12318	0.186079	0.829	0.749
Acot2	0.724365	0.687232	0.0371329	-0.069408	0.243	0.277
Acot7	0.545717	0.618148	-0.0724312	-0.0114299	0.211	0.209
Acot9	0.570585	0.656041	-0.0854561	0.328146	0.152	0.115
Acox1	0.552233	0.677237	-0.125003	-0.221986	0.163	0.183
Acp1	0.456699	0.564464	-0.107765	0.416186	0.338	0.267
Acp2	0.564099	0.677709	-0.11361	0.0282749	0.089	0.084
Acp6	0.594048	0.653024	-0.0589761	0.146335	0.188	0.173
Acsf3	0.576292	0.629801	-0.0535096	-0.462135	0.078	0.099
Acsl1	0.553085	0.641975	-0.0888901	-0.140207	0.128	0.136
Acsl3	0.476372	0.5787	-0.102327	-0.2993	0.358	0.393
Acsl4	0.605237	0.709307	-0.10407	-0.601381	0.127	0.183
Acsl5	0.526052	0.719969	-0.193917	0.0651116	0.138	0.126
Acta1	0.958153	1.17837	-0.220219	0.271715	0.51	0.419
Acta2	0.605319	0.597265	0.008054	0.319698	0.828	0.843
Actb	0.38068	0.39478	-0.0141005	-0.510867	0.84	0.906
Actc1	0.0640001	0.0719969	-0.00799681	0.0207328	0.998	1
Actg1	0.204945	0.250554	-0.0456093	-0.123847	0.897	0.911
Actl6a	0.523698	0.520311	0.00338651	0.047539	0.272	0.272
Actn1	0.43446	0.51038	-0.0759195	-0.246548	0.476	0.534
Actn2	0.130036	0.198062	-0.068026	-0.356249	0.975	0.958
Actn4	0.444579	0.484102	-0.0395227	-0.321817	0.487	0.56
Actr10	0.461594	0.584437	-0.122843	0.245046	0.305	0.251
Actr1a	0.529275	0.581101	-0.0518255	-0.420315	0.241	0.319
Actr1b	0.451238	0.513073	-0.0618346	0.0513058	0.344	0.351
Actr2	0.479783	0.547875	-0.0680915	-0.0674342	0.344	0.335
Actr3	0.333603	0.40105	-0.0674474	-0.127533	0.659	0.686
Actr3b	0.50442	0.614082	-0.109662	-0.218681	0.211	0.209
Actr5	0.591718	0.68366	-0.0919423	-0.0983871	0.077	0.079
Actr6	0.583704	0.698217	-0.114513	-0.216174	0.106	0.12
Actr8	0.565866	0.601613	-0.0357472	0.0862762	0.15	0.141
Acvr1	0.567349	0.641468	-0.0741188	-0.0118504	0.108	0.11
Acvr1b	0.571399	0.661619	-0.0902206	-0.441074	0.102	0.141
Acy1	0.527307	0.693905	-0.166598	-0.289731	0.08	0.089
Acyp1	0.4332	0.606115	-0.172915	0.584258	0.419	0.272
Acyp2	0.527189	0.617252	-0.0900629	-0.157281	0.191	0.209
Adam10	0.444888	0.515181	-0.0702927	-0.318803	0.372	0.419
Adam11	0.671984	0.705522	-0.0335378	0.222991	0.116	0.094
Adam17	0.596496	0.606572	-0.0100758	-0.375461	0.144	0.194
Adam19	0.575411	0.620563	-0.0451513	-0.229174	0.186	0.241
Adam9	0.526918	0.623986	-0.0970681	0.0365425	0.247	0.241
Adamts1	0.644571	0.694557	-0.0499863	-0.908893	0.23	0.351
Adamts19	0.657123	0.778568	-0.121444	-0.0118504	0.196	0.183
Adamts9	0.611684	0.677487	-0.065803	0.170294	0.182	0.168
Adamtsl1	0.615175	0.74126	-0.126085	-0.0052777	0.089	0.089
Adarb1	0.612616	0.688477	-0.0758613	-0.127533	0.07	0.073
Adck1	0.546593	0.567387	-0.0207946	-0.069818	0.077	0.079
Adcy5	0.547275	0.680392	-0.133117	-0.413295	0.282	0.319
Adcy6	0.507711	0.507681	2.98933e-05	-0.179307	0.335	0.377
Add1	0.477562	0.517864	-0.040302	0.0266375	0.341	0.34
Add3	0.437555	0.599454	-0.161898	-0.126337	0.448	0.424
Adgra2	0.621506	0.797181	-0.175675	-0.572318	0.103	0.12
Adgra3	0.556984	0.638888	-0.081904	0.0151864	0.203	0.188
Adgrb2	0.685905	0.917686	-0.23178	-0.948694	0.072	0.115
Adgrl1	0.583525	0.669993	-0.086468	-0.279271	0.147	0.178
Adgrl2	0.560137	0.667089	-0.106952	-0.146392	0.194	0.204
Adh5	0.415966	0.532153	-0.116188	0.412334	0.455	0.372
Adi1	0.602301	0.662782	-0.060481	-0.843172	0.1	0.173
Adipor1	0.394753	0.475649	-0.080896	-0.0365286	0.502	0.492
Adipor2	0.514076	0.678525	-0.164449	-0.225994	0.188	0.183
Adk	0.445313	0.533661	-0.0883483	0.0340179	0.509	0.482
Adnp2	0.57233	0.609614	-0.0372835	-0.464709	0.122	0.152
Ado	0.493847	0.579523	-0.0856756	-0.399099	0.203	0.267
Adpgk	0.586667	0.604762	-0.0180952	0.0787866	0.08	0.073
Adprh	0.399201	0.469838	-0.0706372	0.0588526	0.518	0.524
Adprhl1	0.431845	0.52926	-0.0974145	0.0899369	0.643	0.628
Adprhl2	0.548616	0.642374	-0.0937584	-0.867774	0.136	0.23
Adprm	0.578499	0.64061	-0.0621113	-0.0418036	0.08	0.079
Adrbk1	0.592932	0.582139	0.0107926	-0.312255	0.141	0.178
Adrbk2	0.604391	0.705486	-0.101094	-0.428135	0.139	0.173
Adrm1	0.445939	0.624705	-0.178767	0.740421	0.397	0.241
Adsl	0.535887	0.628151	-0.0922643	0.265099	0.272	0.23
Adss	0.579101	0.769102	-0.190001	-0.127533	0.146	0.131
Adssl1	0.527342	0.616842	-0.0895	0.274565	0.343	0.283
Aebp1	0.570007	0.667362	-0.0973549	-0.456841	0.113	0.141
Aebp2	0.546036	0.590531	-0.0444942	-0.768239	0.161	0.267
Aen	0.527585	0.617895	-0.0903103	0.34522	0.214	0.168
Aes	0.209862	0.23044	-0.020578	-0.411155	0.872	0.901
Afap1	0.520605	0.505949	0.0146553	-0.40882	0.26	0.372
Afap1l1	0.519235	0.62193	-0.102695	-0.347711	0.227	0.288
Aff1	0.604198	0.721329	-0.117132	0.000981292	0.113	0.115
Aff4	0.512333	0.661428	-0.149095	-0.134913	0.269	0.272
Afg3l1	0.475088	0.467966	0.00712116	-0.0991778	0.315	0.361
Afg3l2	0.475036	0.53906	-0.0640236	0.324252	0.304	0.267
Aftph	0.544765	0.665048	-0.120283	-0.0223512	0.083	0.084
Aga	0.530087	0.746316	-0.216229	0.177138	0.133	0.105
Agap1	0.587826	0.658343	-0.0705167	-0.30784	0.141	0.162
Agap3	0.513858	0.56389	-0.0500321	-0.0813319	0.18	0.178
Agfg1	0.513034	0.57213	-0.0590954	-0.367204	0.239	0.283
Agfg2	0.580139	0.64681	-0.0666703	-0.0868915	0.094	0.099
Aggf1	0.546381	0.647923	-0.101542	0.145282	0.163	0.141
Agk	0.598176	0.623359	-0.0251831	0.39526	0.124	0.099
Agl	0.496855	0.612829	-0.115974	-0.270375	0.322	0.351
Ago2	0.441716	0.463848	-0.022132	-0.381949	0.444	0.545
Agpat1	0.562559	0.642931	-0.0803723	-1.24379	0.131	0.283
Agpat2	0.542943	0.759838	-0.216895	-0.236352	0.11	0.115
Agpat3	0.532041	0.566982	-0.0349416	-0.24217	0.15	0.173
Agpat5	0.551933	0.58392	-0.0319871	-0.276158	0.233	0.267
Agpat9	0.628633	0.654739	-0.0261061	-0.0143228	0.077	0.073
Agps	0.471303	0.626167	-0.154864	-0.120755	0.182	0.188
Agrn	0.554551	0.587593	-0.0330422	-0.44201	0.227	0.293
Agtrap	0.541255	0.597099	-0.055844	0.105754	0.138	0.126
Ahctf1	0.559583	0.667049	-0.107466	0.018569	0.178	0.178
Ahcy	0.605599	0.730056	-0.124457	-0.0178777	0.114	0.105
Ahcyl1	0.524274	0.637349	-0.113075	0.0213165	0.213	0.204
Ahcyl2	0.528994	0.692218	-0.163224	0.188494	0.094	0.073
Ahdc1	0.590078	0.642614	-0.0525363	-0.782136	0.149	0.251
Ahnak	0.50569	0.559867	-0.0541771	-0.223776	0.388	0.424
Ahsa1	0.321913	0.430769	-0.108856	0.262315	0.646	0.592
Ahsa2	0.503216	0.620425	-0.117209	0.0651116	0.236	0.22
AI314180	0.535139	0.640393	-0.105255	0.124005	0.258	0.215
AI413582	0.557758	0.666342	-0.108584	0.257757	0.127	0.099
AI597479	0.600896	0.72771	-0.126814	-0.235283	0.081	0.089
AI837181	0.624718	0.691833	-0.0671152	-0.26651	0.128	0.157
AI846148	0.561834	0.644877	-0.0830431	-0.32001	0.1	0.12
Aida	0.559598	0.681475	-0.121877	0.331757	0.119	0.089
Aif1l	0.571858	0.637873	-0.0660143	0.105754	0.39	0.377
Aifm1	0.518528	0.666832	-0.148304	0.313039	0.349	0.272
Aifm2	0.588545	0.668973	-0.0804281	-0.230344	0.114	0.131
Aig1	0.492532	0.582247	-0.0897155	0.016202	0.277	0.283
Aimp1	0.398521	0.483849	-0.085328	0.167341	0.485	0.471
Aimp2	0.444134	0.554931	-0.110797	0.18022	0.418	0.372
Aip	0.466996	0.595998	-0.129002	0.46721	0.385	0.283
Airn	0.528377	0.656202	-0.127825	-0.0303687	0.146	0.136
Ajuba	0.549895	0.738346	-0.188451	0.153059	0.139	0.11
AK010878	0.521636	0.647921	-0.126285	0.734195	0.192	0.11
Ak1	0.289392	0.362616	-0.0732243	-0.0778728	0.79	0.801
Ak2	0.34339	0.443338	-0.099948	0.285237	0.573	0.508
Ak3	0.539752	0.620599	-0.080847	-0.431042	0.194	0.257
Ak4	0.620497	0.634119	-0.0136224	-0.229431	0.163	0.183
Ak6	0.508835	0.595645	-0.0868097	0.265576	0.257	0.22
Akap1	0.500859	0.579477	-0.0786179	-0.477903	0.3	0.377
Akap11	0.531673	0.556026	-0.0243529	-0.305604	0.227	0.283
Akap12	0.600263	0.77477	-0.174507	-0.452737	0.125	0.141
Akap13	0.431985	0.56014	-0.128155	0.0415889	0.448	0.419
Akap6	0.571024	0.630473	-0.0594497	0.183756	0.233	0.199
Akap7	0.62505	0.634251	-0.00920065	0.00400011	0.147	0.152
Akap8	0.555042	0.666671	-0.111629	-0.317745	0.213	0.241
Akap8l	0.530803	0.579614	-0.048811	0.0174936	0.221	0.22
Akap9	0.525589	0.580867	-0.0552782	-0.0882391	0.291	0.314
Akip1	0.559471	0.695924	-0.136453	-0.123333	0.124	0.131
Akirin1	0.513201	0.669615	-0.156414	-0.291582	0.236	0.262
Akirin2	0.443942	0.534713	-0.0907708	-0.152835	0.408	0.429
Akr1a1	0.194127	0.300339	-0.106212	0.137214	0.865	0.801
Akr1b10	0.536052	0.623101	-0.0870489	0.418221	0.219	0.162
Akr1b3	0.350835	0.540008	-0.189173	0.452135	0.573	0.429
Akr1e1	0.553017	0.661779	-0.108762	0.189738	0.207	0.168
Akr7a5	0.478058	0.576398	-0.0983406	0.0779357	0.307	0.293
Akt1	0.317545	0.294407	0.0231372	-0.287865	0.635	0.723
Akt1s1	0.424538	0.48358	-0.0590422	0.0267512	0.415	0.408
Akt2	0.515563	0.523605	-0.00804228	-0.446194	0.293	0.403
Aktip	0.544768	0.636823	-0.0920548	-0.462135	0.124	0.168
Alad	0.50998	0.606709	-0.096729	0.408921	0.261	0.194
Alas1	0.540472	0.671522	-0.131049	-0.21072	0.224	0.246
Alcam	0.58524	0.683138	-0.0978977	0.17122	0.326	0.272
Aldh16a1	0.574785	0.575493	-0.000707849	0.560319	0.111	0.073
Aldh18a1	0.533395	0.59241	-0.0590154	0.193626	0.133	0.11
Aldh1b1	0.454652	0.568818	-0.114166	0.308047	0.581	0.508
Aldh2	0.52584	0.67397	-0.148129	-0.52925	0.153	0.194
Aldh4a1	0.616491	0.701223	-0.0847321	-0.717581	0.088	0.136
Aldh5a1	0.514337	0.592206	-0.0778696	0.198863	0.275	0.241
Aldh6a1	0.518945	0.659544	-0.140599	-0.169665	0.172	0.183
Aldh7a1	0.474879	0.596949	-0.12207	0.0684864	0.3	0.262
Aldoa	0.128169	0.104045	0.0241241	-0.0138442	0.992	1
Aldoc	0.600331	0.764059	-0.163729	-0.484446	0.08	0.099
Alg1	0.546752	0.628779	-0.0820261	0.118354	0.105	0.089
Alg11	0.564331	0.617101	-0.05277	-0.0303687	0.139	0.147
Alg14	0.525974	0.645068	-0.119095	0.0303462	0.185	0.162
Alg3	0.57662	0.642184	-0.0655642	0.0379755	0.122	0.11
Alg5	0.551411	0.629576	-0.0781653	0.285237	0.16	0.126
Alg8	0.556149	0.750771	-0.194622	-0.085131	0.124	0.12
Alg9	0.573151	0.789152	-0.216001	-0.130809	0.085	0.084
Alkbh1	0.571853	0.608253	-0.0363995	0.0651116	0.167	0.168
Alkbh2	0.571693	0.590043	-0.0183493	0.196356	0.102	0.089
Alkbh3	0.525153	0.624598	-0.099445	0.099059	0.127	0.12
Alkbh5	0.445459	0.443112	0.00234719	-0.233956	0.504	0.581
Alkbh6	0.539389	0.608483	-0.0690945	0.34522	0.238	0.188
Alkbh7	0.443167	0.539072	-0.0959044	-0.183998	0.419	0.435
Alpk2	0.544564	0.674037	-0.129472	0.0906467	0.347	0.314
Alpk3	0.516242	0.555997	-0.0397552	-0.472853	0.437	0.508
Alyref	0.436286	0.532339	-0.0960522	-0.177249	0.38	0.382
Alyref2	0.547877	0.663429	-0.115552	0.0529369	0.091	0.084
Ambra1	0.59107	0.772406	-0.181336	-0.309284	0.08	0.099
Amd1	0.550497	0.639806	-0.0893098	-0.139899	0.228	0.257
Amdhd2	0.565238	0.684052	-0.118815	-0.342313	0.139	0.168
Amer1	0.606352	0.747502	-0.14115	-0.69644	0.095	0.136
Amfr	0.463559	0.542115	-0.0785557	-0.428911	0.349	0.414
Ammecr1	0.499712	0.562766	-0.0630536	-0.0123325	0.354	0.366
Ammecr1l	0.573848	0.620075	-0.0462267	-0.3134	0.196	0.246
Amn1	0.559441	0.706386	-0.146945	0.450402	0.142	0.094
Amotl1	0.543711	0.649291	-0.10558	-0.416257	0.241	0.288
Amotl2	0.591227	0.588121	0.00310609	-0.280339	0.197	0.236
Ampd2	0.61584	0.71879	-0.10295	-0.584702	0.086	0.115
Amt	0.692356	0.717146	-0.0247903	-0.65478	0.072	0.115
Amz2	0.498992	0.677266	-0.178274	-0.528118	0.177	0.23
Anapc1	0.524731	0.544066	-0.019335	-0.157281	0.299	0.325
Anapc10	0.543928	0.577687	-0.0337587	0.0713436	0.164	0.162
Anapc11	0.216057	0.305598	-0.0895411	0.116337	0.858	0.827
Anapc13	0.117338	0.146152	-0.028814	-0.0615763	0.978	0.963
Anapc15	0.470106	0.572617	-0.102511	-0.0269728	0.313	0.298
Anapc16	0.451324	0.539519	-0.0881953	0.30405	0.38	0.314
Anapc2	0.520287	0.629399	-0.109112	-0.361422	0.182	0.22
Anapc4	0.53501	0.674488	-0.139478	-0.136064	0.199	0.194
Anapc5	0.293587	0.389015	-0.0954274	-0.308645	0.676	0.712
Anapc7	0.508584	0.570465	-0.0618817	-0.412322	0.255	0.325
Angel2	0.586199	0.817098	-0.230899	0.103586	0.186	0.168
Angpt1	0.713982	0.733914	-0.0199325	0.468324	0.321	0.267
Angptl2	0.560779	0.717395	-0.156616	-0.157281	0.174	0.188
Ank	0.631667	0.682562	-0.0508943	-0.657354	0.103	0.157
Ank1	0.669496	0.719781	-0.0502846	0.0126442	0.174	0.157
Ank2	0.559289	0.626153	-0.0668639	0.111208	0.228	0.215
Ank3	0.451127	0.537754	-0.0866269	-0.167129	0.499	0.539
Ankfy1	0.57069	0.66687	-0.0961806	-0.293485	0.15	0.162
Ankhd1	0.579384	0.610136	-0.0307522	-0.429653	0.114	0.147
Ankle2	0.573276	0.694763	-0.121488	0.0552638	0.111	0.089
Ankmy2	0.585791	0.760909	-0.175119	0.276616	0.116	0.089
Ankra2	0.58847	0.561547	0.0269224	0.349679	0.117	0.094
Ankrd1	0.591267	0.644851	-0.0535842	0.450374	0.879	0.838
Ankrd10	0.526669	0.620931	-0.0942619	0.101453	0.275	0.251
Ankrd11	0.530081	0.615876	-0.085795	0.90412	0.207	0.115
Ankrd13a	0.588607	0.586229	0.00237815	-0.428583	0.128	0.168
Ankrd13c	0.54111	0.715304	-0.174195	-0.0901666	0.221	0.22
Ankrd17	0.43935	0.563578	-0.124228	0.244501	0.421	0.335
Ankrd24	0.568195	0.535749	0.0324465	0.272707	0.144	0.12
Ankrd37	0.587072	0.698215	-0.111143	0.0837273	0.116	0.105
Ankrd39	0.559471	0.66214	-0.102669	0.73775	0.161	0.094
Ankrd40	0.513534	0.52688	-0.0133464	-0.469225	0.249	0.34
Ankrd46	0.545966	0.666742	-0.120776	0.0706712	0.194	0.168
Ankrd50	0.59813	0.666621	-0.0684903	-0.429653	0.113	0.152
Ankrd9	0.605643	0.631147	-0.0255046	-0.317745	0.077	0.094
Anks3	0.591837	0.750362	-0.158526	-0.304838	0.099	0.12
Ankzf1	0.628403	0.690057	-0.0616536	0.615309	0.117	0.073
Anln	0.648256	0.844478	-0.196222	-0.178342	0.243	0.236
Ano10	0.623441	0.708376	-0.0849357	-0.678113	0.099	0.157
Ano6	0.584011	0.649287	-0.0652758	-0.608388	0.119	0.168
Anp32a	0.234134	0.239467	-0.00533262	-0.150654	0.818	0.843
Anp32b	0.270781	0.345905	-0.0751235	0.0700397	0.808	0.78
Anp32e	0.286259	0.306006	-0.0197469	0.0922278	0.759	0.759
Antxr2	0.456309	0.530119	-0.0738106	-0.449961	0.38	0.471
Anxa11	0.529393	0.588295	-0.0589024	-0.561671	0.103	0.152
Anxa2	0.41729	0.412249	0.0050408	-0.22767	0.523	0.586
Anxa5	0.347479	0.468928	-0.121449	0.0923331	0.568	0.508
Anxa6	0.282173	0.272235	0.00993868	-0.236624	0.736	0.801
Anxa7	0.50334	0.609515	-0.106176	-0.505204	0.196	0.257
Ap1ar	0.582598	0.632761	-0.0501628	-0.104813	0.158	0.168
Ap1b1	0.586617	0.713474	-0.126857	-0.310292	0.2	0.236
Ap1g1	0.546365	0.600113	-0.0537484	-0.0229797	0.199	0.194
Ap1m1	0.491332	0.627795	-0.136463	-0.255366	0.282	0.304
Ap1s1	0.364239	0.499568	-0.135329	0.122568	0.509	0.45
Ap1s2	0.566045	0.592816	-0.0267707	0.237579	0.105	0.089
Ap2a1	0.508498	0.656568	-0.148069	-0.198622	0.243	0.267
Ap2a2	0.504909	0.5916	-0.0866906	-0.420315	0.241	0.314
Ap2b1	0.489597	0.580162	-0.0905649	-0.269756	0.311	0.346
Ap2m1	0.362751	0.447713	-0.0849625	-0.194275	0.541	0.56
Ap2s1	0.28147	0.322501	-0.0410312	-0.187401	0.692	0.733
Ap3b1	0.57043	0.70221	-0.13178	-0.157281	0.113	0.115
Ap3d1	0.599441	0.661045	-0.0616047	-0.382347	0.114	0.147
Ap3m1	0.50263	0.551385	-0.0487552	-0.292936	0.207	0.241
Ap3s1	0.511528	0.637686	-0.126159	-0.138172	0.219	0.225
Ap3s2	0.49819	0.684145	-0.185954	-0.0995653	0.224	0.215
Ap4m1	0.612148	0.739346	-0.127198	0.158221	0.085	0.073
Ap4s1	0.523005	0.594472	-0.0714671	-0.0497523	0.254	0.257
Ap5s1	0.548781	0.706759	-0.157978	-0.0840318	0.146	0.152
Apaf1	0.582182	0.721014	-0.138832	-0.8898	0.097	0.152
Apba3	0.587294	0.616362	-0.0290677	-0.584702	0.083	0.126
Apbb1	0.543781	0.596056	-0.0522756	-0.148564	0.239	0.267
Apbb2	0.598341	0.61288	-0.0145389	-0.116058	0.105	0.115
Apc	0.549343	0.638741	-0.0893979	-0.139579	0.228	0.246
Apeh	0.536846	0.578294	-0.0414476	-0.540609	0.202	0.288
Apex1	0.442618	0.505796	-0.0631777	0.531457	0.433	0.346
Aph1a	0.476868	0.539589	-0.062721	-0.417148	0.31	0.377
Api5	0.539596	0.62929	-0.0896946	-0.515967	0.175	0.236
Apip	0.485181	0.560483	-0.0753028	0.474075	0.318	0.246
Apitd1	0.545653	0.684037	-0.138385	0.221231	0.216	0.173
Aplp2	0.434111	0.463078	-0.0289669	-0.533015	0.448	0.555
Apmap	0.615989	0.637761	-0.0217717	-0.220706	0.124	0.147
Apoa1bp	0.408245	0.552105	-0.143859	0.369762	0.48	0.398
Apobec2	0.305441	0.385792	-0.0803509	0.233179	0.811	0.77
Apoe	0.555698	0.534523	0.0211752	0.546433	0.363	0.319
Apoo	0.447708	0.562518	-0.11481	0.989268	0.446	0.251
Apool	0.462358	0.558392	-0.0960342	0.286708	0.394	0.34
Apopt1	0.520313	0.582321	-0.0620081	0.451528	0.257	0.194
App	0.464291	0.479614	-0.0153234	-0.711655	0.455	0.618
Appbp2	0.443398	0.553736	-0.110338	-0.257913	0.355	0.393
Appl1	0.528528	0.645121	-0.116592	-0.0394443	0.221	0.215
Aprt	0.305554	0.409229	-0.103676	0.0606437	0.693	0.675
Aptx	0.571157	0.658866	-0.0877087	0.415298	0.171	0.126
Aqp4	0.780926	0.594307	0.186619	0.207716	0.1	0.105
Aqr	0.549571	0.642419	-0.0928482	-0.304122	0.125	0.141
Araf	0.502018	0.601742	-0.099724	-0.111477	0.266	0.283
Arcn1	0.485159	0.603032	-0.117873	-0.609793	0.244	0.335
Arel1	0.589284	0.685561	-0.0962764	-0.446787	0.081	0.11
Arf1	0.216589	0.258588	-0.0419985	-0.2655	0.82	0.874
Arf2	0.527273	0.630386	-0.103113	-0.54171	0.191	0.257
Arf3	0.480051	0.513817	-0.0337658	-0.316937	0.379	0.44
Arf4	0.314407	0.316568	-0.00216114	-0.301671	0.643	0.717
Arf5	0.238674	0.24513	-0.00645564	-0.0456354	0.801	0.796
Arf6	0.454804	0.532188	-0.077384	0.00823711	0.368	0.351
Arfgap1	0.515611	0.601795	-0.0861846	-0.0983871	0.216	0.209
Arfgap2	0.500061	0.608356	-0.108296	-0.157281	0.239	0.251
Arfgef1	0.545454	0.639696	-0.0942426	-0.0498678	0.29	0.288
Arfgef2	0.607823	0.680128	-0.0723049	-0.987356	0.077	0.152
Arfip1	0.494357	0.581362	-0.0870054	-0.51007	0.222	0.293
Arfip2	0.580132	0.708784	-0.128652	-0.123333	0.13	0.131
Arfrp1	0.489296	0.512843	-0.0235479	-0.36909	0.294	0.377
Arglu1	0.418438	0.562447	-0.144009	0.123528	0.504	0.408
Arhgap1	0.540937	0.524207	0.0167303	-0.637374	0.332	0.471
Arhgap10	0.540805	0.733349	-0.192545	-0.530739	0.13	0.178
Arhgap11a	0.63938	0.784456	-0.145076	0.225767	0.266	0.209
Arhgap12	0.611254	0.650255	-0.0390013	-0.133434	0.088	0.094
Arhgap17	0.562354	0.693579	-0.131225	-0.0868915	0.097	0.089
Arhgap18	0.549112	0.617402	-0.0682901	-0.0173505	0.174	0.168
Arhgap21	0.559348	0.680757	-0.121409	0.0759184	0.199	0.173
Arhgap23	0.635101	0.661769	-0.0266681	-0.237008	0.13	0.152
Arhgap29	0.543266	0.583423	-0.0401569	0.30405	0.255	0.215
Arhgap31	0.503731	0.589391	-0.0856606	-0.462135	0.324	0.393
Arhgap32	0.597373	0.657687	-0.060314	-0.298637	0.099	0.12
Arhgap35	0.521561	0.636422	-0.11486	-0.0052777	0.243	0.225
Arhgap44	0.569133	0.694338	-0.125205	-0.420315	0.127	0.157
Arhgap5	0.505616	0.629753	-0.124137	0.268326	0.202	0.152
Arhgdia	0.322108	0.324778	-0.00266993	-0.277402	0.654	0.728
Arhgdib	0.575855	0.720953	-0.145098	-0.256816	0.135	0.162
Arhgef1	0.565354	0.640426	-0.0750726	-0.157281	0.141	0.157
Arhgef10l	0.560986	0.689089	-0.128103	-0.438463	0.121	0.152
Arhgef12	0.513106	0.709234	-0.196128	-0.109975	0.228	0.215
Arhgef17	0.579622	0.730959	-0.151336	-0.0279978	0.152	0.141
Arhgef2	0.520899	0.537814	-0.0169148	-0.200673	0.191	0.204
Arhgef39	0.701884	0.630299	0.0715852	0.308383	0.114	0.105
Arhgef40	0.606519	0.770998	-0.164479	-0.085131	0.119	0.11
Arhgef6	0.57204	0.650178	-0.0781382	-0.343694	0.128	0.152
Arhgef7	0.509603	0.562783	-0.05318	-0.224112	0.308	0.356
Arid1a	0.36751	0.45582	-0.0883101	-0.127224	0.598	0.602
Arid1b	0.580382	0.594009	-0.0136273	0.357292	0.135	0.105
Arid2	0.505086	0.646408	-0.141322	-0.217822	0.29	0.319
Arid3b	0.545648	0.634256	-0.0886082	-0.595402	0.092	0.131
Arid4b	0.558243	0.629262	-0.0710188	0.162179	0.203	0.194
Arih1	0.471332	0.573825	-0.102493	-0.0347968	0.343	0.325
Arih2	0.547063	0.723526	-0.176462	-0.519851	0.149	0.188
Arl1	0.441556	0.561098	-0.119542	0.020428	0.383	0.382
Arl16	0.563846	0.716649	-0.152802	0.0552638	0.11	0.099
Arl2	0.434074	0.496437	-0.0623634	0.265839	0.437	0.393
Arl2bp	0.410147	0.490233	-0.0800856	-0.0657824	0.449	0.471
Arl3	0.405072	0.533604	-0.128531	0.243951	0.49	0.44
Arl4a	0.56939	0.625017	-0.0556268	-0.194755	0.16	0.178
Arl4c	0.612145	0.704084	-0.0919393	-0.39432	0.083	0.105
Arl5a	0.457704	0.491811	-0.0341067	-0.181704	0.469	0.524
Arl5b	0.547712	0.694447	-0.146735	-0.22767	0.174	0.188
Arl6ip1	0.5688	0.730098	-0.161297	0.0714285	0.604	0.55
Arl6ip4	0.476089	0.597961	-0.121872	-0.0516706	0.34	0.346
Arl6ip5	0.377668	0.566755	-0.189087	0.193885	0.567	0.466
Arl6ip6	0.531557	0.547096	-0.0155385	-0.264196	0.268	0.314
Arl8a	0.595851	0.647366	-0.0515148	-0.947063	0.088	0.162
Arl8b	0.469273	0.48914	-0.0198672	-0.804609	0.335	0.492
Armc1	0.45656	0.527663	-0.0711033	0.0516661	0.352	0.335
Armc10	0.582291	0.595632	-0.0133408	0.115738	0.131	0.12
Armc5	0.608972	0.706383	-0.0974113	-0.327206	0.094	0.12
Armc6	0.600015	0.571701	0.0283143	0.208847	0.088	0.073
Armc8	0.55638	0.697934	-0.141554	0.167559	0.178	0.152
Armcx1	0.540692	0.623984	-0.0832918	0.677296	0.16	0.094
Armcx2	0.442574	0.534199	-0.0916257	-0.347711	0.41	0.471
Armcx3	0.439066	0.569156	-0.13009	0.116894	0.404	0.356
Armcx4	0.507323	0.608933	-0.10161	-0.201097	0.308	0.335
Armcx6	0.562362	0.655264	-0.0929013	0.0878317	0.095	0.089
Arnt	0.602045	0.669262	-0.0672163	-0.689132	0.122	0.188
Arpc1a	0.383664	0.484897	-0.101233	-0.120444	0.459	0.476
Arpc1b	0.493546	0.713314	-0.219768	0.207716	0.241	0.188
Arpc2	0.27286	0.428835	-0.155975	0.28291	0.748	0.634
Arpc3	0.353766	0.424338	-0.0705728	-0.0328334	0.538	0.545
Arpc4	0.355541	0.409383	-0.0538428	-0.204587	0.537	0.539
Arpc5	0.421957	0.485179	-0.0632223	-0.147227	0.479	0.497
Arpc5l	0.468756	0.533982	-0.0652256	0.00318388	0.365	0.356
Arpin	0.586447	0.68853	-0.102083	-0.100697	0.11	0.12
Arpp19	0.221508	0.283825	-0.0623173	-0.0373202	0.826	0.832
Arrdc3	0.605367	0.690124	-0.0847573	-0.759521	0.119	0.178
Arrdc4	0.61529	0.658779	-0.0434899	-0.4917	0.102	0.136
Arvcf	0.549793	0.601849	-0.0520558	-0.472154	0.178	0.246
Arxes1	0.557045	0.61686	-0.0598155	0.000260485	0.243	0.241
Arxes2	0.529481	0.577799	-0.0483176	-0.19418	0.258	0.293
As3mt	0.538028	0.628306	-0.0902781	0.400051	0.252	0.199
Asah1	0.490693	0.621625	-0.130932	0.132226	0.225	0.188
Asap1	0.581338	0.707033	-0.125695	-0.0382281	0.149	0.141
Asb11	0.65305	0.693779	-0.040729	-0.182816	0.078	0.079
Asb2	0.395828	0.445482	-0.0496534	-0.168641	0.734	0.743
Asb3	0.590708	0.624741	-0.0340334	-0.107528	0.088	0.094
Asb4	0.593231	0.672543	-0.0793119	-0.482857	0.214	0.257
Asb7	0.590993	0.759804	-0.168811	-0.557819	0.074	0.105
Asb8	0.511841	0.606466	-0.0946254	0.0496485	0.311	0.293
Ascc1	0.560489	0.710366	-0.149877	-0.201675	0.214	0.23
Ascc2	0.608908	0.64904	-0.0401317	-0.59024	0.086	0.12
Ascc3	0.528548	0.613957	-0.0854097	-0.104813	0.125	0.131
Asf1a	0.504694	0.662029	-0.157335	0.731688	0.279	0.168
Asf1b	0.56941	0.629856	-0.0604462	0.952344	0.172	0.094
Ash1l	0.479522	0.624625	-0.145104	0.0542233	0.283	0.272
Ash2l	0.488293	0.606226	-0.117933	0.185244	0.279	0.236
Asl	0.597103	0.680526	-0.0834233	-0.0143228	0.08	0.079
Asna1	0.462217	0.570776	-0.108559	0.218228	0.38	0.319
Asnsd1	0.484098	0.584691	-0.100592	0.093126	0.26	0.241
Asph	0.430766	0.491324	-0.0605572	-0.122515	0.46	0.482
Aspm	0.593636	0.773179	-0.179543	-0.0209593	0.166	0.152
Aspscr1	0.510753	0.685707	-0.174954	-0.366876	0.346	0.372
Asrgl1	0.569787	0.619242	-0.0494554	-0.139579	0.116	0.131
Aste1	0.585885	0.601948	-0.0160627	-0.964636	0.072	0.136
Asun	0.576229	0.630897	-0.0546689	0.231761	0.163	0.141
Asxl1	0.556473	0.687517	-0.131043	-0.310292	0.2	0.23
Asxl2	0.517812	0.608012	-0.0902007	0.137167	0.282	0.246
Atad1	0.520917	0.591663	-0.0707456	-0.150617	0.297	0.314
Atad2	0.630705	0.771506	-0.140801	0.166461	0.247	0.199
Atad3a	0.492207	0.580773	-0.088566	-0.366228	0.313	0.361
Atat1	0.53093	0.636736	-0.105806	0.15723	0.147	0.126
Atcayos	0.451774	0.606524	-0.15475	0.386459	0.603	0.487
Ate1	0.562971	0.614175	-0.0512043	0.203309	0.153	0.136
Atf1	0.518206	0.660406	-0.1422	0.159576	0.207	0.168
Atf2	0.575144	0.663213	-0.0880697	-0.157281	0.175	0.178
Atf3	0.694955	0.777616	-0.0826613	0.204176	0.219	0.194
Atf4	0.399546	0.532607	-0.133061	-0.45553	0.438	0.487
Atf5	0.588073	0.595881	-0.00780797	-0.192046	0.117	0.136
Atf6	0.596926	0.686129	-0.0892034	-0.353973	0.13	0.157
Atf6b	0.557851	0.64189	-0.084039	0.000981292	0.214	0.209
Atf7ip	0.519365	0.616027	-0.0966612	-0.151428	0.327	0.351
Atg10	0.549254	0.674611	-0.125357	0.620327	0.163	0.105
Atg101	0.477887	0.614161	-0.136273	-0.069408	0.304	0.309
Atg12	0.509083	0.583541	-0.0744583	0.662147	0.135	0.084
Atg13	0.573946	0.733928	-0.159982	-0.712496	0.074	0.12
Atg16l1	0.646593	0.741327	-0.0947348	-0.439681	0.102	0.126
Atg2b	0.586246	0.657006	-0.0707601	0.302151	0.1	0.079
Atg3	0.52299	0.586131	-0.0631411	-0.429965	0.213	0.272
Atg4b	0.515057	0.555006	-0.0399489	-0.0462495	0.235	0.246
Atg4d	0.558707	0.614882	-0.0561747	-0.342636	0.18	0.236
Atg5	0.610395	0.734725	-0.12433	-0.429653	0.111	0.141
Atg7	0.582536	0.659414	-0.0768782	-0.256816	0.085	0.099
Atg9a	0.553695	0.637391	-0.0836955	-0.668243	0.119	0.183
Atic	0.519588	0.651594	-0.132006	-0.245228	0.247	0.272
Atl2	0.531191	0.57377	-0.042579	-0.312559	0.196	0.236
Atmin	0.634462	0.602902	0.0315609	-0.157281	0.085	0.094
Atn1.1	0.583534	0.702461	-0.118927	-0.411598	0.122	0.157
Atox1	0.225994	0.307684	-0.08169	0.0679634	0.856	0.822
Atp11a	0.578207	0.605705	-0.0274976	-0.341705	0.186	0.225
Atp11b	0.553158	0.668189	-0.115031	0.0167486	0.133	0.12
Atp13a1	0.591082	0.653635	-0.0625522	-0.256816	0.105	0.12
Atp13a2	0.557119	0.702088	-0.144969	-0.798827	0.111	0.188
Atp13a3	0.536198	0.616718	-0.0805201	0.0651116	0.29	0.277
Atp1a1	0.134346	0.182426	-0.0480807	-0.41838	0.978	0.974
Atp1a2	0.583607	0.648114	-0.0645069	-0.577184	0.288	0.382
Atp1b1	0.241951	0.303099	-0.0611479	-0.0705636	0.937	0.906
Atp1b2	0.597974	0.650428	-0.0524536	-0.370275	0.13	0.168
Atp1b3	0.478592	0.573448	-0.0948564	-0.352537	0.291	0.335
Atp2a2	0.164261	0.188992	-0.0247314	-0.0211638	0.981	0.974
Atp2b1	0.482508	0.588291	-0.105783	-0.253496	0.408	0.45
Atp2b4	0.538058	0.745676	-0.207618	-0.563273	0.175	0.225
Atp2c1	0.568154	0.658486	-0.0903321	-0.125572	0.191	0.204
Atp5a1	0.0454601	0.0662724	-0.0208123	0.0624974	1	1
Atp5b	0.0435823	0.053613	-0.0100307	0.419902	1	1
Atp5c1	0.0895856	0.175369	-0.0857837	0.544478	0.992	0.948
Atp5d	0.0570439	0.118698	-0.061654	0.190809	0.998	0.995
Atp5e	0.0619683	0.0714933	-0.00952495	-0.372246	0.998	1
Atp5f1	0.099421	0.126599	-0.0271778	0.450099	0.989	0.979
Atp5g1	0.0553653	0.0640741	-0.00870879	0.0522158	1	1
Atp5g2	0.0542838	0.0726547	-0.0183709	-0.0683194	0.997	1
Atp5g3	0.0499642	0.0350369	0.0149273	-0.397207	0.997	1
Atp5h	0.040887	0.0521985	-0.0113114	-0.0464834	1	1
Atp5j	0.036855	0.0559725	-0.0191175	-0.360411	1	1
Atp5j2	0.0251695	0.0482351	-0.0230656	0.00903076	1	1
Atp5k	0.0387148	0.0434167	-0.00470194	-0.377506	1	1
Atp5l	0.0370957	0.0524661	-0.0153704	-0.0415597	0.998	1
Atp5o	0.0377611	0.049364	-0.0116029	-0.334883	1	1
Atp5s	0.626497	0.580938	0.045559	-0.116058	0.106	0.115
Atp5sl	0.554603	0.624403	-0.0698003	-0.139247	0.228	0.251
Atp6ap1	0.45494	0.484029	-0.0290888	-0.1885	0.402	0.471
Atp6ap2	0.514962	0.598896	-0.0839337	-0.165186	0.255	0.262
Atp6v0a1	0.523926	0.613223	-0.0892968	-0.356352	0.279	0.319
Atp6v0a2	0.515913	0.753028	-0.237115	-1.145	0.091	0.178
Atp6v0b	0.292233	0.359001	-0.0667676	0.0391164	0.69	0.681
Atp6v0d1	0.485632	0.52791	-0.0422778	-0.615866	0.233	0.34
Atp6v0e	0.299121	0.456484	-0.157362	0.201488	0.684	0.586
Atp6v0e2	0.590014	0.637344	-0.0473295	-0.470439	0.146	0.199
Atp6v1a	0.509062	0.576451	-0.0673886	-0.103983	0.271	0.267
Atp6v1b2	0.45688	0.547749	-0.0908692	-0.515967	0.344	0.414
Atp6v1c1	0.494647	0.536595	-0.0419482	-0.302822	0.263	0.304
Atp6v1d	0.412961	0.490016	-0.0770549	-0.0752874	0.463	0.471
Atp6v1e1	0.389013	0.52482	-0.135806	0.116894	0.54	0.492
Atp6v1f	0.236368	0.35567	-0.119303	0.137167	0.804	0.738
Atp6v1g1	0.242023	0.26504	-0.0230162	-0.109673	0.798	0.817
Atp6v1g2	0.600001	0.770189	-0.170188	-0.0983871	0.075	0.079
Atp6v1h	0.57435	0.632798	-0.0584482	0.08267	0.178	0.168
Atp8b2	0.595642	0.743279	-0.147637	-0.626766	0.08	0.11
Atp9a	0.631734	0.630332	0.00140178	-0.797385	0.111	0.188
Atp9b	0.625485	0.711063	-0.0855784	-0.386099	0.094	0.12
Atpaf1	0.479966	0.619943	-0.139977	0.70444	0.254	0.157
Atpaf2	0.512329	0.60315	-0.0908213	0.696868	0.21	0.126
Atpif1	0.0539929	0.099379	-0.0453861	-0.17871	1	1
Atr	0.584463	0.654835	-0.070372	0.148528	0.131	0.11
Atraid	0.494583	0.607843	-0.11326	0.633624	0.397	0.267
Atrn	0.594916	0.681161	-0.0862454	-0.157281	0.105	0.11
Atrnl1	0.587787	0.67283	-0.0850426	-0.398289	0.102	0.12
Atrx	0.382913	0.472853	-0.0899405	0.18444	0.495	0.466
Atxn1	0.584754	0.622949	-0.0381946	-0.258428	0.238	0.283
Atxn10	0.33518	0.377479	-0.0422994	-0.148018	0.649	0.675
Atxn1l	0.57317	0.80307	-0.2299	-0.211729	0.078	0.089
Atxn2	0.517448	0.570943	-0.0534951	-0.20035	0.275	0.309
Atxn2l	0.576124	0.567136	0.00898785	-0.549598	0.2	0.288
Atxn7	0.583394	0.668059	-0.0846649	0.188494	0.091	0.079
Atxn7l3	0.564229	0.612757	-0.048528	-0.0359745	0.18	0.178
Atxn7l3b	0.392596	0.547962	-0.155367	-0.0560587	0.495	0.435
AU019823	0.559841	0.54141	0.018431	0.125653	0.11	0.099
AU020206	0.519446	0.68117	-0.161724	-0.0184531	0.164	0.157
AU022252	0.562828	0.617918	-0.0550893	0.400715	0.228	0.173
AU040320	0.556295	0.715626	-0.15933	-0.437389	0.125	0.152
Auh	0.485761	0.643453	-0.157692	0.137167	0.277	0.241
Aup1	0.522691	0.6531	-0.130409	-0.319032	0.182	0.188
Aurka	0.719608	0.806225	-0.0866169	0.811558	0.238	0.141
Aurkaip1	0.311117	0.378155	-0.0670381	-0.098085	0.635	0.654
Aurkb	0.555253	0.578142	-0.0228888	0.202615	0.114	0.099
Auts2	0.58875	0.623367	-0.0346178	0.350866	0.255	0.199
Aven	0.641111	0.730178	-0.0890666	-0.0641714	0.094	0.094
Avl9	0.606591	0.698887	-0.0922959	-0.0983871	0.075	0.079
Avpi1	0.461866	0.576847	-0.114981	0.415298	0.327	0.246
AW549877	0.566771	0.550723	0.016048	0.229742	0.149	0.131
AW551984	0.582431	0.674263	-0.091832	-0.294784	0.092	0.105
Axin1	0.573743	0.643701	-0.0699582	-0.371406	0.113	0.147
Axl	0.672226	0.676456	-0.0042297	-0.373009	0.125	0.168
AY036118	0.0764929	0.080448	-0.00395513	-0.779589	0.991	0.99
Azi2	0.504073	0.571631	-0.0675582	-0.365523	0.236	0.288
Azin1	0.422026	0.411498	0.0105277	-0.0771823	0.567	0.628
B230118H07Rik	0.460049	0.591936	-0.131887	-0.0348842	0.3	0.283
B230219D22Rik	0.425062	0.558808	-0.133745	0.546801	0.443	0.319
B230312C02Rik	0.71928	1.03147	-0.312191	-1.36164	0.158	0.257
B2m	0.492837	0.64211	-0.149273	0.646322	0.346	0.23
B3gat3	0.529954	0.547988	-0.0180337	0.107616	0.219	0.209
B3glct	0.621011	0.630158	-0.0091471	0.0443531	0.1	0.099
B3gnt5	0.587149	0.927597	-0.340448	0.0964758	0.133	0.105
B4galt1	0.562865	0.665263	-0.102398	-0.307615	0.233	0.251
B4galt2	0.599494	0.688584	-0.0890895	-0.0577451	0.131	0.141
B4galt3	0.518601	0.644063	-0.125462	-0.0143228	0.161	0.141
B4galt5	0.552072	0.633261	-0.0811881	-0.232049	0.138	0.157
B4galt6	0.505214	0.549745	-0.0445311	-0.340993	0.322	0.387
B4galt7	0.620967	0.740653	-0.119686	-0.157281	0.074	0.079
B4gat1	0.533193	0.753749	-0.220556	0.143114	0.194	0.162
B630005N14Rik	0.537522	0.566608	-0.0290864	0.138609	0.216	0.209
B930036N10Rik	0.743981	0.703999	0.0399815	0.717188	0.111	0.068
B9d2	0.562317	0.600568	-0.0382507	0.427682	0.188	0.152
Babam1	0.475825	0.586745	-0.110921	0.0189698	0.285	0.277
Bace1	0.587494	0.483503	0.10399	0.158221	0.083	0.073
Bach1	0.60441	0.772705	-0.168295	-1.47375	0.08	0.173
Bach2	0.558364	0.651756	-0.0933916	-0.312255	0.139	0.173
Bad	0.496937	0.560981	-0.0640443	0.211953	0.3	0.262
Bag1	0.343732	0.421146	-0.0774139	-0.133948	0.618	0.623
Bag2	0.439227	0.563516	-0.12429	0.478401	0.376	0.277
Bag3	0.512619	0.586594	-0.0739757	-0.231281	0.246	0.288
Bag5	0.559015	0.695195	-0.136179	0.229742	0.152	0.115
Bag6	0.39445	0.50072	-0.10627	-0.0301218	0.498	0.476
Bahcc1	0.659273	0.90647	-0.247197	-0.494316	0.085	0.094
Bak1	0.532631	0.593472	-0.0608409	-0.221006	0.221	0.257
Bambi	0.521097	0.68721	-0.166113	0.0604553	0.462	0.429
Banf1	0.188238	0.206648	-0.0184105	-0.0265254	0.923	0.911
Banp	0.584566	0.609892	-0.0253261	-0.352297	0.113	0.147
Bap1	0.525962	0.678787	-0.152826	-0.0666782	0.167	0.173
Bax	0.312149	0.312492	-0.000343243	-0.149049	0.681	0.728
Baz1b	0.534238	0.5857	-0.051462	-0.402613	0.28	0.33
Baz2a	0.571007	0.652659	-0.081652	-0.629769	0.121	0.178
Baz2b	0.550062	0.714958	-0.164896	0.392058	0.255	0.178
Bbc3	0.564364	0.659674	-0.0953094	-0.770258	0.077	0.12
Bbip1	0.490447	0.57687	-0.0864228	0.173925	0.311	0.288
Bbx	0.577969	0.660139	-0.0821694	-0.0184531	0.158	0.162
BC003331	0.601172	0.671178	-0.0700056	-0.20619	0.122	0.147
BC003965	0.504277	0.56633	-0.0620534	0.31665	0.308	0.251
BC004004	0.482578	0.58311	-0.100531	-0.0490279	0.338	0.34
BC005537	0.452081	0.450338	0.00174373	-0.758097	0.443	0.607
BC005561	0.560431	0.639878	-0.079447	1.01749	0.208	0.11
BC005624	0.563202	0.714767	-0.151565	0.0574581	0.135	0.131
BC023829	0.568822	0.612086	-0.0432643	-0.581779	0.113	0.168
BC026585	0.532188	0.645906	-0.113718	-0.0997953	0.185	0.204
BC028528	0.566822	0.739724	-0.172902	-0.289731	0.078	0.089
BC029214	0.615094	0.586463	0.0286306	-0.409668	0.102	0.136
BC030336	0.576928	0.56496	0.0119675	0.271054	0.158	0.136
BC031181	0.438242	0.598479	-0.160237	0.0570594	0.355	0.335
BC034090	0.623641	0.708726	-0.085085	-0.632619	0.121	0.173
BC052040	0.571794	0.687143	-0.11535	-0.288525	0.095	0.115
BC055324	0.63729	0.631928	0.00536186	0.208847	0.086	0.073
Bcam	0.323938	0.439121	-0.115183	-0.0052777	0.714	0.681
Bcap29	0.547871	0.594635	-0.0467634	0.278221	0.203	0.168
Bcap31	0.385834	0.565803	-0.179969	0.150292	0.479	0.393
Bcar1	0.525385	0.637965	-0.11258	-0.384691	0.182	0.22
Bcas2	0.292583	0.389068	-0.0964852	0.0316219	0.682	0.628
Bcat2	0.477604	0.565963	-0.0883595	-0.172388	0.371	0.387
Bccip	0.501778	0.581379	-0.0796008	-0.361971	0.227	0.293
Bcdin3d	0.559143	0.863593	-0.30445	-0.211729	0.08	0.084
Bche	0.526465	0.697287	-0.170821	0.0365425	0.254	0.23
Bckdha	0.486316	0.605353	-0.119037	-0.0197773	0.282	0.283
Bckdhb	0.566304	0.597239	-0.0309345	0.1404	0.171	0.152
Bckdk	0.422587	0.564994	-0.142407	-0.165186	0.441	0.45
Bcl10	0.566043	0.718224	-0.152181	0.108613	0.15	0.126
Bcl11a	0.619737	0.687334	-0.0675972	-0.0924296	0.244	0.251
Bcl11b	0.608516	0.744719	-0.136203	-0.553209	0.086	0.115
Bcl2	0.578943	0.670292	-0.0913491	-0.0759807	0.11	0.115
Bcl2l1	0.59596	0.700205	-0.104244	-0.576657	0.124	0.162
Bcl2l11	0.606348	0.752155	-0.145807	-0.260374	0.119	0.131
Bcl2l12	0.499196	0.594705	-0.0955088	-0.122724	0.239	0.251
Bcl2l13	0.577461	0.568689	0.00877178	-0.527649	0.171	0.257
Bcl7a	0.607083	0.682944	-0.075861	-0.245817	0.117	0.131
Bcl7b	0.505309	0.664566	-0.159257	0.364672	0.167	0.126
Bcl7c	0.501504	0.581231	-0.0797273	-0.300538	0.244	0.293
Bcl9	0.560239	0.639442	-0.0792033	0.31665	0.207	0.168
Bcl9l	0.604412	0.70628	-0.101868	-0.196275	0.111	0.115
Bclaf1	0.453079	0.511924	-0.0588451	-0.127897	0.341	0.366
Bcor	0.540649	0.714067	-0.173418	0.0174936	0.213	0.199
Bcorl1	0.574592	0.671488	-0.0968962	-0.411037	0.116	0.147
Bcr	0.664481	0.792473	-0.127992	-0.171495	0.133	0.141
Bcs1l	0.588728	0.804337	-0.215609	0.147574	0.097	0.079
Bdh1	0.642604	0.654277	-0.0116736	-0.0052777	0.072	0.073
Bdp1	0.595314	0.67092	-0.0756054	0.443623	0.133	0.099
Becn1	0.503543	0.537757	-0.0342142	-0.343694	0.285	0.356
Bend4	0.501533	0.562698	-0.0611648	0.232953	0.25	0.22
Bend5	0.59888	0.672071	-0.0731902	0.0787866	0.08	0.073
Bet1	0.497226	0.582921	-0.0856946	0.0367298	0.219	0.209
Bet1l	0.567472	0.700176	-0.132704	-0.145308	0.178	0.178
Bex1	0.315846	0.36847	-0.0526235	0.026462	0.856	0.848
Bex2	0.666231	0.728206	-0.0619749	0.842719	0.161	0.099
Bex4	0.312573	0.36382	-0.0512464	-0.0219137	0.82	0.832
Bfar	0.547073	0.646387	-0.0993138	0.0727248	0.139	0.136
Bhlhb9	0.511093	0.572155	-0.0610621	-0.0992752	0.275	0.298
Bhlhe40	0.558035	0.773289	-0.215254	-0.726646	0.138	0.188
Bhlhe41	0.593555	0.639044	-0.0454886	-0.251918	0.086	0.099
Bicd1	0.656437	0.63801	0.0184263	0.196356	0.097	0.089
Bicd2	0.533443	0.627293	-0.0938501	-0.0566769	0.263	0.267
Bik	0.526748	0.64943	-0.122682	-0.175896	0.225	0.23
Birc2	0.583477	0.6356	-0.0521227	-0.237008	0.13	0.136
Birc5	0.594715	0.858533	-0.263818	0.364899	0.582	0.455
Birc6	0.550927	0.54522	0.00570683	0.0232915	0.326	0.34
Bivm	0.595028	0.764305	-0.169277	-0.824705	0.077	0.12
Blcap	0.604628	0.635383	-0.0307551	-0.650321	0.117	0.188
Blm	0.59752	0.631097	-0.0335769	0.480149	0.125	0.084
Blmh	0.403308	0.44103	-0.0377215	-0.366636	0.471	0.571
Bloc1s1	0.349776	0.490097	-0.140321	0.217716	0.584	0.524
Bloc1s2	0.500208	0.610642	-0.110434	-0.314822	0.227	0.257
Bloc1s4	0.539699	0.615687	-0.0759879	0.290178	0.136	0.11
Bloc1s5	0.545712	0.576491	-0.0307789	0.257757	0.097	0.079
Bloc1s6	0.540701	0.715771	-0.17507	-0.0369866	0.113	0.11
Blvra	0.518498	0.590109	-0.0716116	-0.0164183	0.192	0.199
Blvrb	0.569581	0.666913	-0.0973321	-0.128426	0.142	0.152
Blzf1	0.638696	0.67546	-0.0367637	-0.297458	0.07	0.089
Bmi1	0.547841	0.753416	-0.205575	0.186203	0.174	0.126
Bmp1	0.559991	0.798294	-0.238303	-0.494316	0.085	0.105
Bmp10	0.874379	0.955474	-0.081095	-0.433293	0.271	0.304
Bmp4	1.06445	1.52626	-0.461807	0.0651116	0.064	0.052
Bmp5	0.559062	0.635506	-0.0764443	-0.0594335	0.091	0.094
Bmp7	0.395958	0.512858	-0.1169	-0.238669	0.54	0.55
Bmpr1a	0.515705	0.583682	-0.0679769	0.485563	0.338	0.262
Bmpr2	0.514499	0.540013	-0.0255134	-0.0706264	0.291	0.319
Bms1	0.583452	0.617735	-0.0342832	-0.049221	0.142	0.152
Bmyc	0.497325	0.585364	-0.088039	-0.0914787	0.216	0.236
Bnip1	0.522574	0.559201	-0.0366264	0.0232915	0.283	0.283
Bnip2	0.471511	0.532294	-0.0607839	-0.674499	0.302	0.414
Bnip3	0.590873	0.678033	-0.0871597	-0.0329019	0.474	0.497
Bnip3l	0.405012	0.450305	-0.0452935	0.0598845	0.567	0.555
Bod1	0.474807	0.530822	-0.0560148	-0.454263	0.296	0.377
Bod1l	0.580899	0.678149	-0.0972498	0.1102	0.183	0.168
Bok	0.548682	0.656961	-0.108279	0.10446	0.286	0.251
Bola1	0.463008	0.529763	-0.0667546	0.493135	0.449	0.346
Bola2	0.237717	0.248757	-0.0110398	-0.318499	0.829	0.864
Bola3	0.271954	0.363797	-0.0918425	-0.0165147	0.822	0.785
Bop1	0.565615	0.751018	-0.185402	0.257757	0.139	0.105
Bora	0.585748	0.59078	-0.0050316	0.40976	0.117	0.089
Borcs5	0.546829	0.636088	-0.0892594	-0.742243	0.074	0.115
Borcs6	0.607516	0.710288	-0.102772	-0.519851	0.144	0.188
Borcs7	0.469273	0.63315	-0.163878	0.416584	0.34	0.251
Borcs8	0.547272	0.674149	-0.126877	0.266319	0.23	0.188
Bpgm	0.599703	0.710526	-0.110824	-0.106655	0.127	0.136
Bphl	0.527617	0.687938	-0.160321	0.355789	0.199	0.141
Bpnt1	0.511155	0.600493	-0.0893385	-0.0279978	0.16	0.157
Bptf	0.522017	0.598131	-0.0761142	-0.252858	0.291	0.33
Braf	0.532105	0.648146	-0.116042	-0.646028	0.092	0.141
Brap	0.56447	0.695077	-0.130607	-0.531676	0.121	0.162
Brcc3	0.537777	0.65687	-0.119094	1.10575	0.207	0.094
Brd1	0.611229	0.631029	-0.0197999	-0.327206	0.108	0.131
Brd2	0.459781	0.638129	-0.178349	-0.329462	0.299	0.325
Brd3	0.479641	0.547186	-0.0675451	0.0890022	0.346	0.33
Brd4	0.472468	0.572198	-0.09973	0.0925343	0.327	0.288
Brd7	0.411019	0.554744	-0.143725	-0.0271469	0.46	0.44
Brd8	0.549119	0.658492	-0.109372	-0.0164183	0.275	0.277
Brd9	0.532365	0.624846	-0.0924812	0.404598	0.219	0.162
Bre	0.499586	0.66605	-0.166464	0.507983	0.228	0.152
Brf1	0.584476	0.637929	-0.0534522	-0.0983871	0.077	0.079
Bri3	0.223572	0.307258	-0.0836857	-0.281916	0.87	0.864
Bri3bp	0.468564	0.571267	-0.102703	0.0679321	0.351	0.325
Brip1os	0.577972	0.592963	-0.0149914	-0.157281	0.139	0.152
Brix1	0.507482	0.6199	-0.112418	0.460849	0.269	0.209
Brk1	0.289268	0.408942	-0.119674	-0.0292946	0.676	0.649
Brms1	0.517164	0.697444	-0.18028	0.0167486	0.136	0.131
Brms1l	0.578194	0.600624	-0.0224298	-0.722878	0.111	0.178
Brox	0.54359	0.669811	-0.12622	0.183756	0.144	0.126
Brwd1	0.473292	0.53698	-0.0636886	-0.695449	0.272	0.387
Brwd3	0.5771	0.672758	-0.0956573	0.0271438	0.114	0.11
Bscl2	0.529249	0.714167	-0.184918	-0.256816	0.147	0.152
Bsdc1	0.59069	0.700829	-0.11014	-0.229793	0.144	0.162
Bsg	0.140896	0.144115	-0.00321902	-0.177208	0.98	0.99
Btaf1	0.664306	0.679137	-0.014831	-0.0418036	0.077	0.079
Btbd1	0.4268	0.50162	-0.0748194	0.059428	0.462	0.45
Btbd10	0.598902	0.687387	-0.0884845	-0.0052777	0.13	0.131
Btbd2	0.49967	0.628986	-0.129316	-0.141339	0.257	0.283
Btbd6	0.589126	0.680856	-0.0917303	0.350866	0.095	0.073
Btbd9	0.609268	0.648987	-0.039719	-0.0604193	0.11	0.115
Btd	0.603701	0.645054	-0.0413534	0.164647	0.089	0.079
Btf3	0.1354	0.185206	-0.0498053	0.0579872	0.947	0.948
Btf3l4	0.293765	0.438077	-0.144312	0.221424	0.707	0.628
Btg1	0.497924	0.594738	-0.0968139	-0.187443	0.449	0.44
Btg2	0.709026	0.806954	-0.0979287	0.25294	0.294	0.246
Btg3	0.569922	0.560228	0.00969448	-0.399356	0.147	0.204
Btrc	0.55923	0.666654	-0.107424	0.109234	0.125	0.11
Bub1	0.610767	0.6288	-0.018033	0.494796	0.141	0.105
Bub1b	0.582615	0.728321	-0.145705	0.00318388	0.277	0.257
Bub3	0.515046	0.55409	-0.039044	0.124712	0.421	0.387
Bud31	0.380922	0.45851	-0.0775877	-0.0983871	0.516	0.529
Bves	0.451249	0.55242	-0.101171	-0.157281	0.488	0.508
Bysl	0.504026	0.552862	-0.0488364	-0.0692843	0.246	0.257
Bzw1	0.330278	0.43053	-0.100252	-0.0730295	0.618	0.597
Bzw2	0.363032	0.47601	-0.112978	0.241989	0.643	0.571
C130080G10Rik	0.660135	0.706667	-0.0465324	0.302151	0.138	0.115
C1d	0.370815	0.423928	-0.0531126	-0.200258	0.541	0.586
C1galt1	0.552526	0.644464	-0.0919381	-0.146634	0.199	0.199
C1galt1c1	0.537644	0.575546	-0.0379029	0.285237	0.156	0.131
C1qbp	0.285834	0.401679	-0.115846	0.371344	0.787	0.665
C1qtnf4	0.541718	0.704193	-0.162474	-0.049221	0.258	0.246
C1qtnf6	0.604697	0.620131	-0.0154344	-0.439681	0.108	0.152
C2cd3	0.592964	0.679988	-0.0870232	-0.742243	0.085	0.141
C2cd5	0.587789	0.680923	-0.0931337	-0.0519278	0.103	0.11
C330006A16Rik	0.550151	0.6907	-0.140549	-0.505204	0.146	0.199
C330007P06Rik	0.570448	0.631882	-0.0614339	0.113367	0.114	0.094
C330018D20Rik	0.557043	0.74778	-0.190736	-0.0295252	0.091	0.084
C330027C09Rik	0.582983	0.743457	-0.160474	0.423094	0.211	0.141
C530008M17Rik	0.512166	0.67136	-0.159194	-0.171708	0.277	0.288
Caap1	0.583666	0.717393	-0.133727	-0.214996	0.074	0.079
Cab39	0.51878	0.53271	-0.01393	-0.266324	0.313	0.377
Cab39l	0.548115	0.794096	-0.245981	0.101031	0.094	0.073
Cabin1	0.619729	0.678478	-0.0587492	-0.519851	0.124	0.173
Cables2	0.579374	0.616561	-0.0371866	0.147574	0.097	0.084
Cacfd1	0.545817	0.637801	-0.0919841	-0.225994	0.183	0.199
Cacna1c	0.511149	0.588194	-0.0770457	-0.414669	0.341	0.419
Cacna1h	0.575787	0.694396	-0.118609	-0.112887	0.271	0.251
Cacna2d1	0.516884	0.582384	-0.0654992	0.00418263	0.34	0.34
Cacna2d2	0.880689	1.13096	-0.250274	-0.383943	0.213	0.22
Cacnb2	0.535536	0.590501	-0.0549652	-0.23323	0.216	0.241
Cacng6	0.602367	0.656321	-0.0539542	0.219283	0.11	0.089
Cactin	0.556681	0.583512	-0.0268304	0.257757	0.114	0.094
Cacul1	0.55889	0.607998	-0.0491086	-0.602313	0.174	0.23
Cacybp	0.380374	0.547954	-0.16758	0.207958	0.573	0.497
Cad	0.675702	0.775008	-0.0993069	-0.264196	0.108	0.12
Cadm1	0.641619	0.747274	-0.105655	0.548988	0.124	0.084
Calcoco1	0.6862	0.750929	-0.0647291	-0.475457	0.11	0.141
Cald1	0.579321	0.749157	-0.169836	-0.380605	0.257	0.262
Calm1	0.266563	0.30481	-0.0382469	0.132226	0.77	0.759
Calm2	0.263936	0.331963	-0.0680266	0.491113	0.844	0.775
Calm3	0.264356	0.281709	-0.0173521	-0.421796	0.786	0.853
Calr	0.254219	0.332487	-0.0782677	-0.106775	0.873	0.88
Calu	0.318619	0.293587	0.0250324	-0.592321	0.682	0.806
Camk1	0.488192	0.613969	-0.125777	-0.179511	0.379	0.408
Camk2a	0.516612	0.508744	0.00786862	-0.461342	0.33	0.466
Camk2d	0.319239	0.410643	-0.091404	-0.110568	0.762	0.728
Camk2g	0.52234	0.542319	-0.0199795	-0.0237571	0.261	0.262
Caml	0.5319	0.550045	-0.0181447	0.31361	0.117	0.094
Camsap1	0.58363	0.686512	-0.102883	0.359295	0.153	0.11
Camsap2	0.515776	0.60093	-0.0851545	-0.761872	0.111	0.183
Camta1	0.36533	0.41675	-0.0514201	-0.259531	0.592	0.644
Camta2	0.629795	0.573837	0.0559584	-0.455362	0.088	0.126
Cand1	0.456958	0.530041	-0.0730822	-0.352969	0.387	0.445
Cand2	0.491838	0.605071	-0.113233	-0.151634	0.333	0.351
Cant1	0.547098	0.648838	-0.10174	-0.572318	0.111	0.152
Canx	0.188227	0.226755	-0.0385279	-0.327965	0.879	0.874
Cap2	0.410748	0.452771	-0.0420233	-0.295609	0.556	0.618
Capn2	0.537167	0.58664	-0.0494732	-0.101138	0.188	0.199
Capn6	0.592289	0.635395	-0.0431063	-0.354727	0.268	0.33
Capn7	0.489864	0.612302	-0.122438	-0.186427	0.224	0.225
Capns1	0.331128	0.384331	-0.0532025	0.0701915	0.585	0.592
Caprin1	0.313049	0.381446	-0.0683976	-0.21636	0.634	0.66
Capza1	0.397937	0.45586	-0.0579229	-0.420315	0.495	0.565
Capza2	0.272491	0.398424	-0.125933	0.0345094	0.72	0.66
Capzb	0.272926	0.30012	-0.0271947	-0.244844	0.75	0.806
Car14	0.544488	0.597972	-0.0534847	-0.500355	0.216	0.283
Card19	0.462473	0.574499	-0.112027	0.0539883	0.407	0.377
Carhsp1	0.45	0.541063	-0.0910628	0.0406586	0.419	0.414
Carkd	0.482004	0.606655	-0.124651	-0.452737	0.199	0.257
Carm1	0.547476	0.606426	-0.05895	0.00371108	0.23	0.209
Carnmt1	0.46981	0.573357	-0.103548	0.0549398	0.299	0.288
Cars	0.607679	0.651808	-0.044129	0.1404	0.088	0.073
Cars2	0.569312	0.590895	-0.0215832	-0.128426	0.153	0.162
Casc3	0.628414	0.693822	-0.0654077	-0.835353	0.105	0.183
Casc4	0.53348	0.594167	-0.0606875	-0.426467	0.174	0.225
Casc5	0.677744	0.550935	0.126809	0.407504	0.091	0.079
Casd1	0.568965	0.598953	-0.0299881	-0.378495	0.236	0.293
Cask	0.584347	0.642891	-0.0585435	0.0443531	0.103	0.099
Caskin2	0.63228	0.584536	0.0477442	-0.327206	0.105	0.136
Casp2	0.561123	0.616234	-0.055111	-0.608977	0.102	0.147
Casp6	0.580642	0.706507	-0.125865	0.0891571	0.169	0.157
Casp7	0.571338	0.645463	-0.0741247	-0.462135	0.1	0.126
Casp8ap2	0.605096	0.724551	-0.119455	0.219283	0.108	0.089
Casq1	0.728234	0.949724	-0.22149	-0.25557	0.48	0.44
Casq2	0.671277	0.760357	-0.0890804	-0.376053	0.437	0.466
Cast	0.567021	0.625184	-0.058163	-0.502416	0.16	0.23
Casz1	0.476139	0.49213	-0.0159912	-0.300734	0.502	0.571
Cat	0.48343	0.560503	-0.0770733	-0.535792	0.264	0.351
Cav1	0.849027	0.86015	-0.0111229	-0.308487	0.183	0.23
Cav3	0.4467	0.549331	-0.102631	0.00329158	0.648	0.618
Cbfa2t2	0.538395	0.630432	-0.0920367	-0.35522	0.155	0.183
Cbfb	0.478769	0.575178	-0.0964085	-0.248549	0.33	0.351
Cbl	0.592716	0.767033	-0.174317	-0.070476	0.191	0.183
Cblb	0.5923	0.64275	-0.0504504	0.0126442	0.122	0.115
Cbll1	0.642051	0.709577	-0.0675258	-0.537885	0.077	0.105
Cbr1	0.514039	0.546177	-0.0321375	-0.279453	0.29	0.356
Cbr4	0.559307	0.632294	-0.0729866	0.115738	0.131	0.115
Cbx1	0.467874	0.509717	-0.0418427	0.174661	0.336	0.314
Cbx3	0.322873	0.421639	-0.098766	0.0290302	0.801	0.754
Cbx4	0.572283	0.70533	-0.133047	0.0144856	0.142	0.136
Cbx5	0.323691	0.386379	-0.062688	-0.177388	0.709	0.738
Cbx6	0.514226	0.57939	-0.0651645	-0.541945	0.296	0.372
Cby1	0.514241	0.643173	-0.128932	0.187855	0.203	0.173
Cc2d1b	0.558249	0.7546	-0.196351	0.0126442	0.081	0.079
Ccar1	0.488201	0.576606	-0.0884052	-0.00710505	0.346	0.325
Ccar2	0.541888	0.632378	-0.0904906	-0.501235	0.117	0.157
Ccbl1	0.568201	0.710636	-0.142435	-0.960884	0.085	0.152
Ccdc102a	0.556935	0.652812	-0.0958765	0.222991	0.122	0.099
Ccdc107	0.42347	0.552949	-0.129479	-0.0470979	0.441	0.424
Ccdc115	0.475725	0.553805	-0.0780801	-0.236058	0.28	0.304
Ccdc12	0.339625	0.490203	-0.150578	0.144812	0.629	0.565
Ccdc124	0.3731	0.484864	-0.111765	0.273088	0.556	0.45
Ccdc127	0.516235	0.586002	-0.0697668	-0.405208	0.144	0.194
Ccdc136	0.549577	0.668583	-0.119006	-0.0135453	0.172	0.157
Ccdc141	0.330631	0.407097	-0.0764651	-0.347149	0.751	0.764
Ccdc167	0.417261	0.49432	-0.0770589	-0.305673	0.463	0.508
Ccdc174	0.549239	0.698142	-0.148902	0.227383	0.144	0.105
Ccdc186	0.607973	0.731054	-0.123081	-0.472154	0.119	0.152
Ccdc22	0.632878	0.687689	-0.054811	0.1404	0.086	0.079
Ccdc25	0.551296	0.626665	-0.0753693	0.0138311	0.218	0.22
Ccdc28b	0.533755	0.593541	-0.0597862	0.291704	0.238	0.204
Ccdc32	0.579646	0.652207	-0.072561	-0.133434	0.091	0.099
Ccdc34	0.450511	0.601957	-0.151446	0.35904	0.51	0.403
Ccdc43	0.5289	0.575429	-0.0465292	0.0837273	0.175	0.162
Ccdc47	0.471511	0.579447	-0.107936	0.0521726	0.302	0.283
Ccdc50	0.553007	0.629253	-0.0762456	0.0379755	0.213	0.209
Ccdc51	0.566456	0.596759	-0.0303029	0.257757	0.103	0.084
Ccdc53	0.508965	0.656145	-0.14718	-0.230344	0.224	0.241
Ccdc58	0.414632	0.561323	-0.146691	0.308861	0.509	0.419
Ccdc59	0.509783	0.59899	-0.0892073	0.166334	0.283	0.262
Ccdc6	0.54088	0.622826	-0.0819465	-0.537129	0.233	0.304
Ccdc61	0.629971	0.642761	-0.01279	0.164647	0.106	0.094
Ccdc69	0.58291	0.533963	0.0489478	0.12449	0.091	0.084
Ccdc71	0.575147	0.627912	-0.052765	-0.700423	0.106	0.168
Ccdc77	0.497543	0.681766	-0.184224	0.0232915	0.078	0.073
Ccdc8	0.456088	0.467061	-0.010973	-0.427862	0.385	0.476
Ccdc80	0.574363	0.654167	-0.0798036	0.01478	0.222	0.22
Ccdc86	0.57487	0.796929	-0.222059	0.190643	0.124	0.099
Ccdc88a	0.536268	0.650845	-0.114577	0.310498	0.261	0.204
Ccdc9	0.581831	0.732929	-0.151098	-0.0359745	0.091	0.094
Ccdc90b	0.517607	0.588052	-0.0704453	-0.19418	0.269	0.298
Ccdc91	0.529858	0.759727	-0.22987	0.12449	0.094	0.079
Ccdc97	0.600719	0.634461	-0.0337419	0.164647	0.135	0.12
Ccl27a	0.483368	0.560435	-0.0770669	-0.0106309	0.351	0.346
Ccm2	0.533077	0.65798	-0.124903	0.198378	0.177	0.147
Ccna2	0.655027	0.859143	-0.204116	0.260466	0.437	0.361
Ccnb1	0.75761	0.934608	-0.176998	0.336469	0.368	0.283
Ccnb2	0.622436	0.760093	-0.137657	0.183756	0.38	0.33
Ccnc	0.536332	0.572783	-0.0364507	-0.0519278	0.108	0.11
Ccnd1	0.542879	0.592877	-0.0499979	-0.278843	0.232	0.262
Ccnd2	0.403616	0.416034	-0.012418	-0.000179831	0.704	0.743
Ccnd3	0.227215	0.193816	0.033399	-0.312958	0.85	0.921
Ccndbp1	0.532411	0.664834	-0.132423	0.164647	0.16	0.136
Ccne1	0.617143	0.738393	-0.12125	0.34522	0.161	0.126
Ccne2	0.62811	0.669684	-0.041574	0.228212	0.196	0.168
Ccnf	0.689956	0.854629	-0.164673	-0.178342	0.089	0.094
Ccng1	0.459797	0.573588	-0.11379	-0.229174	0.479	0.508
Ccng2	0.623196	0.803298	-0.180102	0.215528	0.141	0.12
Ccnh	0.485407	0.653712	-0.168304	0.445384	0.244	0.178
Ccni	0.403026	0.369364	0.0336621	-0.841779	0.435	0.623
Ccnjl	0.642467	0.67662	-0.0341531	-0.420315	0.075	0.099
Ccnk	0.590095	0.714947	-0.124852	-0.24217	0.142	0.162
Ccnl1	0.532112	0.612052	-0.0799392	-0.531188	0.232	0.298
Ccnl2	0.498537	0.543196	-0.0446584	-0.324632	0.269	0.325
Ccnt1	0.584501	0.642744	-0.0582431	-0.14614	0.178	0.199
Ccnt2	0.492585	0.58374	-0.0911553	-0.0969082	0.336	0.34
Ccny	0.521884	0.548201	-0.0263164	-0.164586	0.266	0.309
Ccs	0.500545	0.634896	-0.134351	0.300825	0.203	0.157
Ccser2	0.498624	0.559072	-0.060448	0.159909	0.308	0.293
Cct2	0.291624	0.455485	-0.163861	0.0796788	0.673	0.571
Cct3	0.231321	0.299684	-0.0683626	0.178901	0.829	0.801
Cct4	0.333353	0.350625	-0.0172721	0.120057	0.637	0.639
Cct5	0.269489	0.376602	-0.107113	0.264952	0.745	0.654
Cct7	0.208575	0.306244	-0.0976688	-0.00357138	0.845	0.812
Cct8	0.239497	0.25614	-0.0166426	-0.625111	0.773	0.848
Ccz1	0.516203	0.606443	-0.0902405	-0.0483464	0.167	0.162
Cd151	0.508167	0.592108	-0.0839413	-0.0509288	0.263	0.267
Cd164	0.365958	0.453735	-0.087777	-0.183276	0.57	0.597
Cd1d1	0.628362	0.675853	-0.0474909	0.638578	0.166	0.11
Cd24a	0.547667	0.734859	-0.187192	0.10818	0.374	0.346
Cd27	0.697873	0.670464	0.0274092	-0.309284	0.077	0.094
Cd276	0.586894	0.671461	-0.0845662	-0.56004	0.091	0.126
Cd2ap	0.609479	0.652949	-0.0434706	-0.120755	0.119	0.131
Cd2bp2	0.532135	0.610147	-0.0780123	-0.207907	0.228	0.272
Cd302	0.579236	0.763428	-0.184192	0.0126442	0.083	0.073
Cd320	0.538452	0.697264	-0.158812	0.099059	0.236	0.204
Cd36	0.543468	0.668481	-0.125012	-0.29256	0.365	0.387
Cd3eap	0.56989	0.725651	-0.155761	0.320767	0.166	0.136
Cd44	0.551404	0.62113	-0.0697262	-0.626766	0.329	0.419
Cd47	0.480166	0.576198	-0.0960317	-0.149013	0.252	0.267
Cd59a	0.539938	0.637079	-0.0971402	-0.0052777	0.25	0.257
Cd63	0.205426	0.259128	-0.0537022	0.0488098	0.836	0.827
Cd81	0.190299	0.212689	-0.0223907	0.321948	0.933	0.921
Cd9	0.593217	0.722826	-0.129609	0.323846	0.183	0.141
Cd99l2	0.508804	0.619034	-0.11023	0.181135	0.164	0.141
Cdadc1	0.552001	0.647621	-0.0956202	0.0651116	0.086	0.079
Cdan1	0.554	0.618053	-0.0640531	-0.0418036	0.1	0.099
Cdc123	0.413358	0.589829	-0.176471	0.291477	0.402	0.335
Cdc14b	0.581504	0.773527	-0.192023	-0.201675	0.141	0.147
Cdc16	0.510817	0.586634	-0.0758167	-0.353201	0.233	0.283
Cdc20	0.810945	0.9666	-0.155655	0.520791	0.336	0.236
Cdc23	0.525005	0.592525	-0.0675199	0.137167	0.271	0.251
Cdc25a	0.537843	0.766115	-0.228272	-0.172878	0.136	0.141
Cdc25b	0.633532	0.703273	-0.0697409	0.125653	0.099	0.084
Cdc26	0.451441	0.479089	-0.0276486	-0.336729	0.383	0.455
Cdc27	0.535173	0.685376	-0.150203	-0.342636	0.185	0.204
Cdc34	0.36634	0.419578	-0.0532387	-0.300355	0.552	0.618
Cdc37	0.363777	0.523443	-0.159667	0.491247	0.573	0.424
Cdc37l1	0.549872	0.646654	-0.0967819	-0.197923	0.105	0.12
Cdc40	0.517083	0.738336	-0.221254	0.0759184	0.103	0.089
Cdc42	0.189815	0.282309	-0.0924931	-0.0378779	0.867	0.848
Cdc42bpa	0.579486	0.655885	-0.0763987	0.150842	0.156	0.141
Cdc42bpb	0.568098	0.633943	-0.0658448	-0.389942	0.172	0.23
Cdc42ep3	0.542111	0.722845	-0.180735	0.00669494	0.169	0.157
Cdc42se1	0.547787	0.650808	-0.103021	-0.40596	0.15	0.183
Cdc42se2	0.555441	0.677234	-0.121794	-0.289071	0.169	0.178
Cdc45	0.558801	0.776492	-0.217691	0.565879	0.155	0.094
Cdc5l	0.50166	0.538878	-0.0372181	-0.129669	0.291	0.314
Cdc6	0.652747	0.751085	-0.0983381	-0.177459	0.099	0.11
Cdc7	0.591752	0.683573	-0.0918211	-0.347964	0.138	0.152
Cdc73	0.519693	0.624301	-0.104608	-0.248134	0.277	0.293
Cdca2	0.640574	0.663872	-0.0232986	-0.123333	0.124	0.131
Cdca3	0.606989	0.740972	-0.133983	0.439086	0.385	0.298
Cdca4	0.568041	0.722076	-0.154035	-0.327206	0.081	0.099
Cdca5	0.554983	0.631042	-0.0760591	0.708418	0.122	0.073
Cdca7	0.606445	0.789042	-0.182597	-0.526515	0.11	0.126
Cdca8	0.617805	0.778584	-0.160779	0.534597	0.412	0.314
Cdh13	0.589407	0.728466	-0.139058	0.0906467	0.158	0.141
Cdh2	0.227491	0.298369	-0.0708773	-0.29678	0.909	0.895
Cdh3	0.552762	0.609617	-0.0568545	-0.937794	0.177	0.304
Cdip1	0.524694	0.601474	-0.0767799	-0.572318	0.31	0.403
Cdipt	0.549538	0.564989	-0.0154513	-0.129266	0.222	0.241
Cdk1	0.670076	0.778527	-0.108451	0.298272	0.465	0.398
Cdk10	0.567493	0.658875	-0.0913825	0.274059	0.133	0.11
Cdk11b	0.528393	0.592964	-0.0645711	-0.264765	0.254	0.277
Cdk12	0.607619	0.777172	-0.169553	0.276616	0.111	0.084
Cdk13	0.562777	0.623057	-0.0602803	-0.286179	0.153	0.194
Cdk14	0.577832	0.766627	-0.188795	-0.298143	0.171	0.173
Cdk16	0.445187	0.467003	-0.0218159	-0.371875	0.412	0.503
Cdk17	0.537067	0.609618	-0.072551	0.0878317	0.186	0.168
Cdk19	0.565239	0.717269	-0.15203	-0.184248	0.081	0.084
Cdk2	0.498854	0.593679	-0.0948249	-0.345353	0.319	0.372
Cdk2ap1	0.469126	0.530586	-0.0614597	-0.174768	0.332	0.366
Cdk2ap2	0.505019	0.574181	-0.0691613	0.219283	0.3	0.283
Cdk4	0.269727	0.49141	-0.221683	0.535813	0.757	0.565
Cdk5	0.507549	0.68266	-0.175111	-0.174559	0.127	0.136
Cdk5rap2	0.609423	0.708357	-0.098934	-0.133434	0.089	0.094
Cdk5rap3	0.507108	0.638889	-0.131781	-0.157281	0.224	0.236
Cdk6	0.52661	0.636784	-0.110174	-0.0317499	0.286	0.262
Cdk7	0.55978	0.689761	-0.129981	0.194192	0.166	0.136
Cdk8	0.547507	0.686689	-0.139182	-0.312255	0.146	0.162
Cdk9	0.525124	0.670734	-0.14561	-0.24155	0.194	0.209
Cdkn1a	0.693845	0.963783	-0.269939	-0.408343	0.152	0.147
Cdkn1b	0.615639	0.702195	-0.0865555	-0.0939549	0.208	0.225
Cdkn1c	0.297457	0.379461	-0.082004	0.512798	0.825	0.791
Cdkn2aipnl	0.564613	0.610488	-0.0458746	-0.263409	0.186	0.215
Cdkn2d	0.498182	0.643513	-0.145331	0.53824	0.531	0.403
Cdkn3	0.603212	0.790596	-0.187385	1.10052	0.205	0.089
Cdo1	0.785247	0.716684	0.0685627	-0.120755	0.13	0.162
Cdon	0.584918	0.662897	-0.0779796	-0.58078	0.127	0.173
Cdpf1	0.493775	0.568501	-0.0747265	0.450402	0.304	0.241
Cds2	0.609921	0.733309	-0.123387	-0.670094	0.119	0.178
Cdt1	0.659812	0.799474	-0.139662	0.523651	0.243	0.162
Cdv3	0.351841	0.456709	-0.104868	-0.446505	0.545	0.597
Cdyl	0.573309	0.657241	-0.0839318	0.257757	0.163	0.131
Cebpg	0.564223	0.802173	-0.23795	-0.102833	0.119	0.12
Cebpz	0.533499	0.678218	-0.144719	0.885788	0.197	0.11
Cebpzos	0.472363	0.581235	-0.108872	0.135916	0.352	0.325
Celf1	0.280402	0.295445	-0.0150436	-0.357956	0.767	0.817
Celf2	0.481594	0.454145	0.0274495	-0.373905	0.526	0.66
Celsr1	0.589494	0.667103	-0.0776095	-0.39432	0.083	0.105
Cend1	0.628546	0.657758	-0.029212	0.373234	0.099	0.073
Cenpa	0.691038	0.793679	-0.102641	0.398769	0.541	0.487
Cenpb	0.557079	0.556956	0.000122865	-0.19335	0.214	0.267
Cenpc1	0.636834	0.66025	-0.0234165	0.319157	0.128	0.105
Cenpe	0.710363	0.710213	0.00015003	0.629725	0.205	0.157
Cenpf	0.826967	0.885351	-0.0583835	0.683241	0.341	0.246
Cenph	0.583403	0.806962	-0.223559	-0.0418036	0.133	0.12
Cenpk	0.618628	0.657832	-0.0392048	1.0196	0.2	0.11
Cenpm	0.551522	0.743614	-0.192092	0.369118	0.401	0.293
Cenpt	0.575809	0.573288	0.00252147	0.517624	0.131	0.089
Cenpv	0.570758	0.587455	-0.0166966	-0.22767	0.121	0.131
Cenpw	0.461501	0.583199	-0.121699	0.12198	0.554	0.503
Cep104	0.607635	0.651857	-0.0442222	-0.614488	0.085	0.126
Cep120	0.553181	0.606292	-0.0531109	-0.157281	0.124	0.131
Cep164	0.536686	0.694256	-0.15757	0.427682	0.138	0.094
Cep170	0.57084	0.587524	-0.0166839	-0.348329	0.164	0.204
Cep170b	0.618807	0.773681	-0.154874	-0.857721	0.074	0.12
Cep19	0.575866	0.812501	-0.236635	-0.0832802	0.092	0.089
Cep192	0.531661	0.560883	-0.0292226	-0.18585	0.074	0.079
Cep295	0.624361	0.674656	-0.0502947	0.427682	0.117	0.084
Cep41	0.551602	0.569241	-0.0176387	0.0542233	0.099	0.094
Cep44	0.560567	0.655832	-0.0952658	0.0353643	0.106	0.105
Cep55	0.665493	0.632536	0.0329573	-0.176646	0.099	0.12
Cep57	0.528172	0.611332	-0.0831603	0.556415	0.177	0.12
Cep63	0.591158	0.647668	-0.0565102	0.0722011	0.147	0.141
Cep70	0.555472	0.593908	-0.038436	0.0126442	0.08	0.079
Cep85	0.55052	0.691806	-0.141286	0.205289	0.121	0.105
Cep89	0.606975	0.673901	-0.0669258	0.59404	0.146	0.099
Cep97	0.611551	0.756028	-0.144477	-0.178342	0.102	0.099
Cept1	0.569805	0.683843	-0.114039	-0.0462495	0.117	0.12
Cerk	0.66399	0.717156	-0.053166	-0.265805	0.097	0.11
Cers2	0.494429	0.72518	-0.230751	0.0524378	0.247	0.204
Cers4	0.532434	0.638704	-0.10627	-0.192046	0.28	0.304
Cers5	0.552825	0.566089	-0.0132632	-0.195755	0.169	0.188
Cers6	0.551973	0.703086	-0.151113	-0.231281	0.171	0.183
Cetn2	0.505262	0.515607	-0.0103458	0.0255833	0.329	0.34
Cetn3	0.307866	0.41541	-0.107544	0.371801	0.67	0.576
Cfap20	0.44184	0.49339	-0.0515498	-0.111609	0.44	0.461
Cfap36	0.531227	0.629688	-0.0984609	0.247109	0.197	0.157
Cfap43	0.609856	0.623018	-0.0131625	-1.17193	0.07	0.162
Cfap97	0.588941	0.802637	-0.213696	-0.327206	0.074	0.079
Cfdp1	0.377609	0.45304	-0.075431	-0.0551826	0.535	0.539
Cfl1	0.107344	0.185676	-0.0783314	-0.0680535	0.975	0.963
Cfl2	0.222541	0.254176	-0.031635	0.215966	0.886	0.859
Cflar	0.538596	0.626502	-0.0879066	0.284229	0.164	0.131
Cggbp1	0.47337	0.611015	-0.137645	-0.122347	0.283	0.293
Cgnl1	0.602287	0.746148	-0.143862	-0.462135	0.142	0.178
Cgrrf1	0.546541	0.765634	-0.219093	-0.470941	0.105	0.126
Chaf1a	0.622359	0.804638	-0.18228	0.0651116	0.138	0.126
Chaf1b	0.618799	0.739948	-0.12115	-0.115461	0.146	0.147
Chchd1	0.275147	0.371702	-0.0965552	0.353056	0.778	0.66
Chchd10	0.0932859	0.189805	-0.0965192	0.419269	0.986	0.958
Chchd2	0.0358576	0.0488129	-0.0129553	0.0776506	1	1
Chchd3	0.419312	0.495445	-0.0761334	0.388862	0.543	0.466
Chchd4	0.411075	0.467621	-0.0565463	-0.063586	0.545	0.555
Chchd5	0.492469	0.622026	-0.129557	0.168489	0.266	0.23
Chchd6	0.512799	0.698207	-0.185408	0.391612	0.308	0.236
Chchd7	0.380968	0.452777	-0.0718088	-0.0636379	0.584	0.586
Chd1	0.541157	0.697614	-0.156458	0.132226	0.227	0.188
Chd2	0.546089	0.58011	-0.0340201	-0.214312	0.178	0.215
Chd3	0.539917	0.60732	-0.0674033	-0.228834	0.246	0.283
Chd4	0.346362	0.321503	0.0248584	-0.0683605	0.623	0.691
Chd6	0.590271	0.644338	-0.0540672	0.547263	0.186	0.131
Chd7	0.528484	0.651069	-0.122585	0.39526	0.252	0.183
Chd8	0.552842	0.63501	-0.082168	0.0829229	0.227	0.215
Chd9	0.586577	0.735349	-0.148771	-0.405208	0.074	0.089
Chek1	0.583047	0.678078	-0.0950308	-0.157281	0.099	0.11
Cherp	0.593668	0.71253	-0.118863	0.0373666	0.147	0.136
Chfr	0.580097	0.685154	-0.105056	-0.347964	0.133	0.157
Chic2	0.476867	0.572561	-0.0956934	0.0271438	0.302	0.304
Chid1	0.497763	0.536432	-0.0386689	0.0232915	0.227	0.23
Chka	0.545824	0.66334	-0.117516	-0.207467	0.167	0.178
Chkb	0.486507	0.597605	-0.111098	0.0261653	0.288	0.288
Chm	0.575686	0.764906	-0.18922	-0.35659	0.124	0.136
Chml	0.6194	0.677713	-0.0583134	-0.742243	0.095	0.157
Chmp1a	0.488952	0.538036	-0.049084	-0.0231441	0.297	0.309
Chmp2a	0.385771	0.405991	-0.0202208	0.197292	0.559	0.534
Chmp2b	0.495422	0.636362	-0.14094	-0.72517	0.131	0.199
Chmp3	0.50361	0.51973	-0.0161208	-0.620681	0.272	0.387
Chmp4b	0.352516	0.356837	-0.00432035	-0.513156	0.573	0.696
Chmp5	0.464909	0.54383	-0.0789211	-0.338521	0.338	0.398
Chmp6	0.509969	0.587652	-0.0776834	0.699594	0.238	0.141
Chmp7	0.533346	0.647675	-0.114328	-0.267158	0.196	0.23
Chn1	0.572347	0.664657	-0.0923101	-0.176646	0.113	0.12
Chordc1	0.590441	0.542621	0.0478197	-0.42737	0.15	0.204
Chp1	0.573029	0.603681	-0.0306525	-0.239743	0.172	0.199
Chpf	0.571283	0.624691	-0.0534077	-0.355965	0.208	0.241
Chpf2	0.58875	0.708731	-0.119981	-0.894246	0.081	0.147
Chpt1	0.541677	0.621997	-0.0803206	-0.369689	0.211	0.251
Chrac1	0.4211	0.566863	-0.145763	0.283597	0.433	0.372
Chst11	0.629904	0.696178	-0.066274	0.41922	0.121	0.089
Chst12	0.549904	0.86936	-0.319456	0.175295	0.103	0.084
Chsy1	0.55488	0.70396	-0.14908	-0.452737	0.243	0.283
Chtf8	0.486398	0.507595	-0.021197	-0.360373	0.25	0.319
Chtop	0.396172	0.50007	-0.103898	-0.507778	0.419	0.492
Chuk	0.556749	0.639997	-0.0832482	0.547263	0.192	0.126
Churc1	0.377204	0.368012	0.00919138	0.0909376	0.629	0.644
Ciao1	0.506374	0.714366	-0.207992	0.546326	0.25	0.157
Ciapin1	0.485085	0.543809	-0.0587246	0.024326	0.362	0.356
Cib1	0.504393	0.533164	-0.0287711	-0.204278	0.213	0.246
Cic	0.527774	0.640855	-0.113082	-0.297458	0.21	0.246
Cinp	0.519626	0.756642	-0.237016	0.433199	0.197	0.136
Cipc	0.58417	0.581061	0.00310923	0.00777845	0.161	0.168
Cir1	0.57059	0.71357	-0.142979	0.358843	0.194	0.147
Cirbp	0.331013	0.410065	-0.0790515	0.141733	0.618	0.581
Cirh1a	0.572752	0.674697	-0.101945	-0.222869	0.13	0.141
Cisd1	0.252597	0.364167	-0.11157	0.17803	0.833	0.759
Cisd2	0.443823	0.555438	-0.111615	0.162508	0.433	0.393
Cisd3	0.460344	0.53018	-0.0698356	-0.0248305	0.426	0.435
Cit	0.642195	0.582257	0.059938	0.79381	0.119	0.073
Cited1	0.859205	1.15508	-0.295879	0.225729	0.757	0.66
Cited2	0.578224	0.709923	-0.1317	-0.000555289	0.261	0.246
Cited4	0.552578	0.649399	-0.0968204	-0.0197773	0.266	0.257
Ciz1	0.539534	0.763342	-0.223809	-0.646028	0.095	0.136
Ckap2	0.677592	0.681914	-0.00432199	-0.0135453	0.149	0.147
Ckap2l	0.639287	0.751173	-0.111886	0.100517	0.203	0.183
Ckap4	0.364446	0.376442	-0.0119953	-0.368155	0.556	0.639
Ckap5	0.5835	0.604033	-0.0205327	0.357292	0.318	0.277
Ckb	0.391154	0.412405	-0.0212504	-0.169625	0.7	0.749
Ckm	0.93341	0.974277	-0.0408668	-0.157281	0.416	0.424
Cks1b	0.311285	0.536428	-0.225144	0.41179	0.787	0.639
Cks1brt	0.506334	0.640304	-0.13397	-0.211729	0.25	0.272
Cks2	0.65206	0.816124	-0.164064	0.44844	0.61	0.508
Clasp1	0.380464	0.459698	-0.0792341	-0.483782	0.604	0.66
Clasp2	0.653878	0.760062	-0.106184	0.0191458	0.185	0.173
Clasrp	0.559891	0.757024	-0.197133	-0.507778	0.117	0.147
Clcc1	0.573404	0.697102	-0.123697	-0.26225	0.08	0.094
Clcn3	0.552945	0.61277	-0.0598247	-0.0805236	0.268	0.267
Clcn4	0.529914	0.635772	-0.105858	0.210451	0.175	0.152
Clcn5	0.492901	0.652239	-0.159338	0.281923	0.383	0.304
Clcn7	0.583659	0.649043	-0.0653846	-0.375461	0.075	0.094
Cldnd1	0.465722	0.559799	-0.0940767	-0.0231441	0.299	0.298
Clic1	0.195191	0.253307	-0.0581157	0.209678	0.892	0.859
Clic4	0.324224	0.489166	-0.164942	0.151888	0.642	0.55
Clic5	0.661472	0.694589	-0.0331173	0.203309	0.15	0.126
Clint1	0.474408	0.661241	-0.186833	-0.213549	0.258	0.262
Clip1	0.527659	0.597801	-0.0701423	-0.26543	0.244	0.283
Clip4	0.532433	0.687128	-0.154695	-0.638814	0.236	0.293
Clk1	0.563578	0.482704	0.0808741	-0.378696	0.258	0.382
Clk2	0.582814	0.692824	-0.110011	-0.832441	0.092	0.147
Clk3	0.550538	0.642939	-0.0924012	-0.376594	0.202	0.236
Clk4	0.542294	0.66062	-0.118326	0.181808	0.211	0.183
Cln6	0.60938	0.646459	-0.0370794	-0.60474	0.11	0.168
Cln8	0.58425	0.691064	-0.106814	-0.0931505	0.103	0.105
Clns1a	0.508094	0.586215	-0.0781208	-0.0189526	0.249	0.246
Clock	0.55664	0.720712	-0.164072	0.173925	0.174	0.131
Clpb	0.528951	0.657611	-0.12866	-0.0118504	0.211	0.209
Clpp	0.379037	0.455352	-0.0763145	0.0260486	0.504	0.503
Clptm1	0.485911	0.573174	-0.0872635	0.0542233	0.351	0.319
Clptm1l	0.488412	0.627053	-0.138641	-0.277575	0.286	0.314
Clpx	0.535471	0.729068	-0.193597	-0.130809	0.16	0.168
Clstn1	0.568067	0.666055	-0.0979875	-0.280138	0.196	0.22
Clta	0.27963	0.361471	-0.081842	0.0698967	0.689	0.665
Cltb	0.477826	0.51543	-0.0376035	0.00818456	0.399	0.424
Cltc	0.252549	0.26218	-0.00963178	-0.335068	0.74	0.827
Clu	0.912988	0.860458	0.0525299	0.451043	0.427	0.466
Cluh	0.435847	0.514751	-0.0789042	-0.173845	0.51	0.529
Clybl	0.477259	0.589525	-0.112265	0.543159	0.365	0.257
Cmas	0.426356	0.645925	-0.21957	-0.0570167	0.374	0.346
Cmc1	0.506115	0.581287	-0.0751716	0.0614913	0.282	0.262
Cmc2	0.369947	0.47081	-0.100863	-0.111609	0.657	0.66
Cmc4	0.541766	0.801601	-0.259835	0.331757	0.124	0.084
Cmip	0.597049	0.65555	-0.0585012	-0.0684715	0.099	0.105
Cmpk1	0.46676	0.666537	-0.199778	-0.127066	0.258	0.246
Cmtm3	0.617446	0.671333	-0.0538875	0.132226	0.105	0.094
Cmtm6	0.581502	0.581767	-0.0002657	-0.494316	0.086	0.115
Cmtm7	0.453912	0.529765	-0.0758538	0.0411328	0.427	0.435
Cmya5	0.630749	0.664596	-0.0338473	-0.513425	0.111	0.147
Cnbp	0.249706	0.391946	-0.142241	0.353219	0.764	0.649
Cndp2	0.565421	0.564845	0.000575959	0.73349	0.133	0.079
Cnep1r1	0.536216	0.633887	-0.0976711	0.0722011	0.152	0.141
Cnih1	0.414333	0.428566	-0.0142331	0.0606566	0.529	0.55
Cnih4	0.35864	0.43608	-0.07744	0.324008	0.607	0.539
Cnn1	0.423882	0.517981	-0.0940984	0.376087	0.74	0.665
Cnn2	0.400273	0.455283	-0.0550097	-0.198237	0.643	0.665
Cnn3	0.394573	0.411193	-0.0166203	-0.480658	0.451	0.56
Cnot1	0.482376	0.50036	-0.0179838	-0.344484	0.413	0.503
Cnot10	0.530586	0.672074	-0.141488	0.16046	0.128	0.115
Cnot11	0.54604	0.582301	-0.0362603	-0.145308	0.177	0.194
Cnot2	0.532317	0.602558	-0.0702413	-0.0792783	0.196	0.199
Cnot3	0.563784	0.629537	-0.0657533	-0.0317499	0.202	0.209
Cnot4	0.580394	0.752156	-0.171762	0.205289	0.15	0.131
Cnot6	0.429987	0.439573	-0.00958536	-0.309284	0.485	0.529
Cnot6l	0.53537	0.642671	-0.107301	-0.111111	0.188	0.183
Cnot7	0.475538	0.582508	-0.10697	0.00907759	0.294	0.283
Cnot8	0.560422	0.718054	-0.157632	0.0709882	0.175	0.162
Cnp	0.610047	0.769184	-0.159137	-0.129266	0.077	0.073
Cnppd1	0.543918	0.664375	-0.120458	-0.618255	0.128	0.194
Cnpy2	0.329027	0.462467	-0.13344	0.405655	0.632	0.513
Cnpy3	0.520557	0.552931	-0.0323737	0.302151	0.196	0.157
Cnst	0.533096	0.773928	-0.240832	0.0353643	0.11	0.099
Cntrob	0.570426	0.548031	0.0223951	0.0232915	0.077	0.073
Coa3	0.282445	0.406763	-0.124318	0.277935	0.753	0.654
Coa4	0.524237	0.737182	-0.212945	0.629725	0.136	0.073
Coa5	0.466082	0.513721	-0.0476395	-0.389134	0.388	0.476
Coa6	0.543932	0.612494	-0.0685615	0.288784	0.26	0.22
Coa7	0.553774	0.68638	-0.132606	0.161897	0.192	0.162
Coasy	0.55496	0.586615	-0.0316551	0.0335416	0.166	0.162
Cobl	0.597408	0.659468	-0.0620604	0.0982785	0.214	0.188
Cobll1	0.565319	0.682982	-0.117663	-0.0295252	0.088	0.089
Cog1	0.561886	0.778895	-0.217009	-0.519851	0.072	0.094
Cog3	0.603597	0.634546	-0.0309487	-0.0792783	0.088	0.089
Cog4	0.526005	0.641692	-0.115687	-0.426467	0.175	0.215
Cog6	0.511133	0.715965	-0.204832	-0.554616	0.182	0.23
Cog7	0.589893	0.654648	-0.064755	-0.133434	0.092	0.099
Cog8	0.521377	0.645668	-0.124292	-0.216174	0.205	0.225
Col12a1	0.672842	0.777183	-0.104342	0.22861	0.131	0.11
Col18a1	0.632511	0.66134	-0.0288285	-0.312735	0.191	0.241
Col1a1	0.947113	0.749046	0.198067	-0.570558	0.144	0.251
Col1a2	0.884862	0.629523	0.255339	0.215528	0.164	0.209
Col2a1	0.803916	1.1509	-0.346988	-0.133434	0.203	0.157
Col3a1	0.859715	0.679747	0.179969	0.0353643	0.153	0.215
Col4a1	0.396854	0.497548	-0.100694	0.211463	0.443	0.382
Col4a2	0.479936	0.544407	-0.0644714	-0.291208	0.329	0.372
Col4a3bp	0.567109	0.600391	-0.0332825	-0.438463	0.117	0.162
Col4a5	0.526813	0.570526	-0.0437133	-0.349329	0.376	0.445
Col4a6	0.601134	0.749235	-0.148101	-0.275117	0.133	0.157
Col5a1	0.654518	0.639733	0.0147856	-0.0104394	0.122	0.126
Col5a2	0.709107	0.723657	-0.0145501	0.0450274	0.13	0.12
Col6a2	0.588694	0.932946	-0.344251	-0.559379	0.124	0.126
Colec12	0.580171	0.669735	-0.0895647	-0.642708	0.111	0.157
Colgalt1	0.499033	0.534816	-0.0357827	-0.203823	0.263	0.277
Commd1	0.333306	0.419131	-0.085825	0.118623	0.613	0.576
Commd10	0.520534	0.598306	-0.077772	-0.124859	0.197	0.22
Commd2	0.55417	0.624204	-0.070035	0.43656	0.222	0.178
Commd3	0.429655	0.56557	-0.135915	0.425543	0.423	0.335
Commd4	0.499593	0.65163	-0.152038	0.144546	0.275	0.241
Commd5	0.524493	0.614873	-0.0903793	-0.0128909	0.185	0.178
Commd6	0.440869	0.596212	-0.155343	0.160895	0.39	0.33
Commd7	0.498376	0.559587	-0.0612106	0.0744495	0.224	0.225
Commd8	0.490813	0.559678	-0.0688648	-0.0515714	0.258	0.277
Commd9	0.49001	0.607973	-0.117962	0.266975	0.221	0.188
Comt	0.427195	0.526335	-0.0991401	0.093126	0.443	0.424
Comtd1	0.511282	0.588108	-0.0768263	0.135766	0.347	0.33
Copa	0.432311	0.50353	-0.0712192	-0.414517	0.44	0.503
Copb1	0.510801	0.558024	-0.0472233	-0.132619	0.247	0.283
Copb2	0.442904	0.551478	-0.108574	0.246616	0.354	0.293
Cope	0.273598	0.415512	-0.141914	0.496052	0.751	0.597
Copg1	0.475449	0.550096	-0.0746466	0.0620322	0.31	0.314
Copg2	0.528094	0.576624	-0.0485301	-0.239743	0.221	0.262
Coprs	0.421728	0.572979	-0.151251	-0.0285475	0.416	0.393
Cops2	0.423622	0.472671	-0.049049	-0.342747	0.383	0.461
Cops3	0.464119	0.52264	-0.0585207	0.0978158	0.387	0.372
Cops4	0.444365	0.528256	-0.0838904	0.010842	0.387	0.377
Cops5	0.41647	0.573388	-0.156919	0.0579872	0.394	0.356
Cops6	0.32988	0.407277	-0.0773976	-0.0606048	0.659	0.644
Cops7a	0.477581	0.543943	-0.0663618	0.00430835	0.376	0.387
Cops7b	0.537256	0.679996	-0.14274	0.323048	0.169	0.131
Cops8	0.431996	0.564908	-0.132912	0.257757	0.469	0.377
Copz1	0.42751	0.521313	-0.0938029	-0.280138	0.371	0.419
Copz2	0.460157	0.544427	-0.0842704	0.0680955	0.329	0.314
Coq10a	0.576125	0.777086	-0.200961	0.520791	0.106	0.073
Coq10b	0.54395	0.629075	-0.0851245	0.0264312	0.141	0.131
Coq2	0.452342	0.536777	-0.084435	0.232131	0.372	0.335
Coq3	0.552749	0.626218	-0.0734686	0.0896339	0.13	0.12
Coq4	0.54107	0.660625	-0.119556	0.00499064	0.139	0.131
Coq5	0.488583	0.566366	-0.0777834	0.126252	0.324	0.309
Coq6	0.475079	0.586555	-0.111476	0.246616	0.349	0.293
Coq7	0.297503	0.392285	-0.0947821	0.257757	0.756	0.686
Coq9	0.477461	0.546251	-0.06879	0.201723	0.457	0.419
Corin	0.610477	0.681819	-0.0713413	-0.217402	0.196	0.209
Coro1b	0.558631	0.830355	-0.271724	-0.114212	0.144	0.136
Coro1c	0.522627	0.575832	-0.053205	-0.307523	0.313	0.382
Coro6	0.534624	0.53043	0.00419417	-0.427202	0.282	0.382
Cotl1	0.644774	0.65317	-0.00839641	-0.123333	0.114	0.136
Cox10	0.536665	0.607307	-0.0706419	0.214688	0.192	0.157
Cox11	0.495716	0.665019	-0.169303	1.0957	0.211	0.099
Cox14	0.217345	0.270109	-0.0527643	0.0311643	0.883	0.848
Cox15	0.511503	0.620301	-0.108798	-0.217152	0.174	0.199
Cox16	0.571651	0.6309	-0.0592493	-0.519851	0.083	0.12
Cox17	0.120555	0.166553	-0.0459977	-0.28057	0.983	0.979
Cox18	0.61087	0.604821	0.00604909	-0.0641714	0.095	0.099
Cox19	0.466969	0.60103	-0.134061	0.151669	0.335	0.298
Cox20	0.257752	0.348091	-0.0903383	0.050365	0.815	0.764
Cox4i1	0.019931	0.0239677	-0.00403675	0.0514752	1	1
Cox5a	0.0408469	0.0759845	-0.0351376	0.189814	1	1
Cox5b	0.0387237	0.10715	-0.0684267	0.377	1	1
Cox6a1	0.0632837	0.0929658	-0.0296821	0.237239	1	1
Cox6a2	0.193727	0.331364	-0.137637	0.176453	0.98	0.942
Cox6b1	0.0286533	0.0492256	-0.0205723	-0.0195211	1	1
Cox6b2	0.566382	0.785758	-0.219376	-0.679233	0.158	0.194
Cox6c	0.0201722	0.0466761	-0.0265039	-0.014542	1	1
Cox7a1	0.25442	0.278091	-0.0236708	-0.300858	0.917	0.937
Cox7a2	0.0473795	0.0860326	-0.0386531	0.203403	0.998	1
Cox7a2l	0.179584	0.239552	-0.0599675	0.0441696	0.92	0.901
Cox7b	0.0523881	0.115787	-0.0633987	0.382487	0.998	0.995
Cox7c	0.0202395	0.0386679	-0.0184284	-0.0164921	1	1
Cox8a	0.0240062	0.0431943	-0.019188	0.199307	1	1
Cox8b	0.775212	0.685345	0.0898661	-0.640513	0.521	0.67
Cpd	0.57436	0.565762	0.00859851	-0.404802	0.249	0.335
Cpe	0.444561	0.464262	-0.0197003	-0.267464	0.435	0.513
Cpeb2	0.559998	0.726277	-0.166279	-0.672822	0.211	0.272
Cpeb3	0.57464	0.672282	-0.0976413	-0.709076	0.135	0.204
Cpeb4	0.527892	0.590954	-0.0630615	-0.315429	0.233	0.283
Cpne3	0.570316	0.597974	-0.0276581	0.257757	0.218	0.194
Cpne5	0.779165	0.838508	-0.0593435	0.00141695	0.167	0.168
Cpox	0.534965	0.630445	-0.0954799	-0.202724	0.18	0.199
Cpped1	0.550581	0.506733	0.0438485	-0.727597	0.149	0.246
Cpq	0.565367	0.628871	-0.0635039	-0.187654	0.25	0.283
Cpsf1	0.582377	0.688474	-0.106097	-0.264196	0.117	0.131
Cpsf2	0.518002	0.612229	-0.0942274	0.0953262	0.272	0.257
Cpsf3	0.53449	0.620866	-0.0863759	-0.267158	0.203	0.241
Cpsf3l	0.618048	0.602221	0.015827	0.221231	0.111	0.099
Cpsf4	0.551309	0.597462	-0.0461534	0.257757	0.103	0.084
Cpsf6	0.443518	0.499762	-0.0562436	-0.391746	0.407	0.461
Cpsf7	0.561193	0.651362	-0.0901683	-0.510918	0.153	0.209
Cpt1a	0.567013	0.645705	-0.078692	-0.349926	0.095	0.12
Cpt2	0.518831	0.635345	-0.116514	-0.470439	0.277	0.351
Cr1l	0.522826	0.647941	-0.125115	0.200271	0.182	0.157
Cramp1l	0.5574	0.655246	-0.0978463	-0.25039	0.133	0.157
Crat	0.518846	0.526252	-0.00740607	-0.452737	0.274	0.361
Crbn	0.576572	0.652499	-0.0759266	0.281603	0.092	0.073
Creb1	0.541926	0.656753	-0.114828	-0.238201	0.218	0.241
Creb3	0.530791	0.656968	-0.126177	-0.0663723	0.186	0.188
Creb3l2	0.546657	0.526096	0.0205609	-0.0901666	0.362	0.403
Creb5	0.596066	0.700895	-0.104829	-0.163305	0.286	0.309
Crebbp	0.519862	0.631705	-0.111844	0.22861	0.272	0.236
Creg1	0.489418	0.598554	-0.109136	-0.0550307	0.26	0.257
Creld1	0.537184	0.57309	-0.0359068	0.117579	0.269	0.251
Creld2	0.493682	0.646677	-0.152996	-0.26225	0.233	0.251
Crip1	0.302181	0.360365	-0.0581835	0.0773639	0.884	0.864
Crip2	0.127938	0.153697	-0.0257583	0.177457	0.995	0.984
Cript	0.433884	0.555709	-0.121825	0.116337	0.393	0.366
Crk	0.429412	0.464463	-0.0350515	-0.253496	0.443	0.487
Crlf3	0.571354	0.678547	-0.107193	-0.282812	0.131	0.147
Crls1	0.550686	0.679439	-0.128752	-0.274094	0.124	0.131
Crnde	0.681806	0.7778	-0.0959936	0.0542233	0.175	0.152
Crnkl1	0.611257	0.730056	-0.118799	0.413035	0.144	0.105
Crot	0.562476	0.598012	-0.0355365	0.132226	0.147	0.131
Crtap	0.539561	0.601878	-0.0623161	-0.300538	0.247	0.288
Crtc3	0.566438	0.612362	-0.0459247	-0.107528	0.089	0.094
Cry2	0.59863	0.682418	-0.0837877	-0.964636	0.072	0.131
Cryab	0.131752	0.156751	-0.0249985	-0.0041315	0.983	0.974
Crybg3	0.50965	0.667933	-0.158283	0.0085281	0.254	0.225
Cryzl1	0.533608	0.582891	-0.0492834	-0.29244	0.166	0.204
Cs	0.27395	0.289085	-0.0151355	-0.314973	0.797	0.832
Csad	0.599641	0.664585	-0.0649434	-0.0759807	0.108	0.115
Csde1	0.27179	0.32008	-0.0482898	-0.314427	0.717	0.754
Cse1l	0.472449	0.597682	-0.125233	-0.268872	0.372	0.414
Csf2ra	0.581779	0.645654	-0.0638752	0.183756	0.114	0.094
Csgalnact2	0.595847	0.677822	-0.0819753	-0.129266	0.078	0.079
Csk	0.518782	0.607084	-0.0883019	-0.113226	0.194	0.209
Csnk1a1	0.267389	0.251494	0.0158947	-0.262707	0.746	0.791
Csnk1d	0.45877	0.629924	-0.171154	-0.248549	0.335	0.335
Csnk1e	0.498939	0.515913	-0.0169745	-0.223215	0.344	0.398
Csnk1g1	0.569897	0.577584	-0.0076876	-0.0418036	0.078	0.073
Csnk1g2	0.529642	0.579845	-0.0502025	-0.101324	0.258	0.272
Csnk1g3	0.540454	0.679673	-0.139219	0.0401653	0.238	0.23
Csnk2a1	0.38851	0.48782	-0.0993097	0.0208414	0.454	0.435
Csnk2a2	0.560598	0.602427	-0.0418285	-0.340145	0.111	0.141
Csnk2b	0.367792	0.503691	-0.135899	0.105038	0.496	0.455
Cspg4	0.541844	0.634287	-0.0924433	-1.01477	0.149	0.262
Cspp1	0.59135	0.668869	-0.0775198	0.291704	0.128	0.099
Csrnp1	0.582625	0.815745	-0.23312	-0.996816	0.086	0.141
Csrp1	0.364195	0.345169	0.0190257	-0.272658	0.731	0.827
Csrp2	0.358493	0.542369	-0.183876	0.230469	0.82	0.743
Csrp2bp	0.583397	0.662503	-0.0791056	0.31665	0.11	0.084
Csrp3	0.143786	0.193827	-0.0500405	0.315753	0.995	0.99
Cst3	0.181236	0.270249	-0.0890134	0.313571	0.973	0.942
Cstb	0.411777	0.506218	-0.0944408	0.106664	0.413	0.382
Cstf1	0.53801	0.572579	-0.0345693	-0.157281	0.144	0.162
Cstf2	0.531084	0.663854	-0.132769	0.115738	0.127	0.115
Cstf2t	0.556006	0.62391	-0.0679041	-0.254305	0.171	0.188
Cstf3	0.4825	0.515075	-0.032575	-0.169058	0.332	0.377
Ctage5	0.569453	0.683815	-0.114362	-0.157281	0.156	0.173
Ctbp1	0.324918	0.422862	-0.0979437	-0.311958	0.599	0.639
Ctbp2	0.558641	0.680113	-0.121472	-0.0285475	0.121	0.105
Ctc1	0.542943	0.687488	-0.144545	-0.185295	0.221	0.215
Ctcf	0.525374	0.557248	-0.0318737	-0.100697	0.224	0.241
Ctdnep1	0.484466	0.50384	-0.0193746	-0.782885	0.283	0.445
Ctdp1	0.601632	0.683519	-0.0818877	-0.0483464	0.081	0.084
Ctdsp1	0.493096	0.569516	-0.07642	-0.349098	0.299	0.34
Ctdsp2	0.463341	0.533791	-0.07045	-0.716708	0.365	0.482
Ctdspl	0.576445	0.731156	-0.154711	-0.26225	0.081	0.094
Ctdspl2	0.542723	0.713249	-0.170526	-0.049567	0.202	0.188
Ctgf	0.816565	0.907362	-0.0907969	-0.396619	0.327	0.372
Ctla2a	0.575583	1.19188	-0.616298	-1.3861	0.092	0.12
Ctnna1	0.313583	0.371398	-0.0578148	-0.0651109	0.638	0.628
Ctnna3	0.580315	0.565276	0.0150394	-0.176646	0.203	0.241
Ctnnb1	0.240466	0.236744	0.00372151	-0.272643	0.787	0.832
Ctnnbip1	0.486416	0.616029	-0.129613	-0.298325	0.254	0.298
Ctnnbl1	0.566881	0.581447	-0.0145656	-0.0110601	0.227	0.246
Ctnnd1	0.452955	0.456306	-0.00335072	-0.384196	0.441	0.529
Ctps	0.452426	0.531335	-0.0789088	-0.071007	0.462	0.461
Ctps2	0.561537	0.62831	-0.0667738	-0.0684715	0.1	0.099
Ctr9	0.550115	0.632175	-0.0820594	-0.118807	0.172	0.173
Ctsa	0.481574	0.498097	-0.0165232	-0.410226	0.379	0.455
Ctsb	0.342224	0.350932	-0.00870737	-0.242672	0.646	0.712
Ctsc	0.582478	0.616102	-0.0336238	0.528611	0.163	0.115
Ctsd	0.337747	0.32728	0.0104669	-0.245105	0.732	0.796
Ctsf	0.616315	0.659922	-0.0436068	-0.687796	0.081	0.126
Ctsl	0.391084	0.51715	-0.126066	0.162276	0.613	0.56
Ctsz	0.506314	0.579823	-0.0735093	-0.443276	0.255	0.314
Cttn	0.477096	0.518483	-0.0413877	-0.47431	0.322	0.398
Cttnbp2nl	0.586205	0.647335	-0.0611306	-0.616712	0.103	0.152
Ctu2	0.549303	0.571777	-0.0224734	0.435295	0.144	0.105
Ctxn1	0.583515	0.764423	-0.180908	-0.519851	0.106	0.136
Cuedc1	0.561098	0.703236	-0.142138	-0.443902	0.135	0.168
Cuedc2	0.345239	0.457461	-0.112221	-0.138172	0.54	0.56
Cul1	0.449885	0.521376	-0.0714905	-0.0134056	0.397	0.387
Cul2	0.543952	0.555878	-0.0119257	-0.167549	0.202	0.215
Cul3	0.462189	0.530035	-0.0678465	-0.357281	0.357	0.419
Cul4a	0.480121	0.511108	-0.0309869	-0.388606	0.363	0.44
Cul5	0.529228	0.63188	-0.102652	0.094258	0.272	0.251
Cul7	0.520148	0.632454	-0.112306	-0.544706	0.296	0.356
Cuta	0.26327	0.424636	-0.161366	0.137462	0.759	0.66
Cux1	0.468935	0.569079	-0.100144	-0.271172	0.363	0.403
Cux2	0.583275	0.683502	-0.100227	-0.420315	0.083	0.11
Cwc15	0.374506	0.470475	-0.0959689	0.260784	0.554	0.487
Cwc27	0.597612	0.631471	-0.0338589	0.465352	0.142	0.105
Cwf19l2	0.61312	0.615391	-0.00227136	-0.367204	0.119	0.157
Cxadr	0.548403	0.533883	0.0145201	-0.76346	0.352	0.508
Cxcl12	0.63696	0.75354	-0.11658	-0.773952	0.391	0.487
Cxx1a	0.326324	0.386903	-0.0605786	-0.163794	0.662	0.702
Cxx1b	0.414314	0.493199	-0.0788848	-0.320639	0.466	0.508
Cxxc1	0.576459	0.647958	-0.0714991	0.7007	0.13	0.079
Cxxc4	0.587272	0.685301	-0.0980289	-0.181528	0.091	0.099
Cxxc5	0.50511	0.59989	-0.0947798	-0.742243	0.268	0.366
Cyb561d2	0.579686	0.592714	-0.0130277	0.340219	0.11	0.084
Cyb5a	0.478675	0.505949	-0.0272737	-0.127533	0.324	0.356
Cyb5b	0.459648	0.529329	-0.0696803	-0.445406	0.377	0.466
Cyb5r1	0.544734	0.549445	-0.004711	-0.169354	0.177	0.194
Cyb5r3	0.41982	0.55077	-0.13095	-0.179823	0.463	0.45
Cyb5r4	0.541702	0.588065	-0.0463627	-0.0927405	0.225	0.251
Cyba	0.328773	0.435391	-0.106618	0.125553	0.657	0.639
Cyc1	0.158365	0.307651	-0.149285	0.450631	0.961	0.885
Cycs	0.0731416	0.151157	-0.0780157	0.279662	0.998	0.974
Cyfip1	0.614956	0.712726	-0.0977703	-0.0563519	0.11	0.115
Cyhr1	0.476124	0.544835	-0.0687114	-0.413917	0.311	0.403
Cyp20a1	0.598483	0.728955	-0.130473	0.132226	0.113	0.089
Cyp2u1	0.62087	0.739623	-0.118753	0.485563	0.128	0.089
Cyp39a1	0.573318	0.643645	-0.0703275	-0.0931505	0.103	0.105
Cyp4f16	0.561931	0.604365	-0.0424339	-0.0418036	0.08	0.079
Cyp51	0.566144	0.619334	-0.0531905	0.0213165	0.205	0.194
Cyr61	0.569229	0.692993	-0.123764	-0.319923	0.518	0.534
Cystm1	0.514095	0.578654	-0.0645584	0.178322	0.39	0.346
Cyth1	0.613118	0.603462	0.00965611	-0.390771	0.108	0.141
Cyth2	0.475698	0.583459	-0.107761	0.250377	0.275	0.236
Cyth3	0.643058	0.621807	0.0212508	0.211953	0.131	0.115
D030056L22Rik	0.539678	0.680416	-0.140738	0.693143	0.174	0.11
D10Jhu81e	0.375534	0.489619	-0.114085	-0.0260363	0.563	0.545
D17H6S53E	0.553846	0.609946	-0.0561004	-0.659781	0.106	0.162
D17Wsu92e	0.482835	0.626603	-0.143769	-0.398835	0.288	0.34
D2Wsu81e	0.602197	0.729895	-0.127698	0.127173	0.138	0.126
D3Ertd751e	0.556215	0.704011	-0.147796	-0.658179	0.081	0.12
D5Ertd579e	0.500332	0.605209	-0.104877	-0.376847	0.307	0.351
D830030K20Rik	0.637578	0.763055	-0.125477	1.07538	0.185	0.089
D8Ertd738e	0.166531	0.224201	-0.0576707	0.112808	0.915	0.885
D930015E06Rik	0.608774	0.715214	-0.10644	-0.157281	0.089	0.094
D930016D06Rik	0.677022	0.687196	-0.0101745	0.115738	0.083	0.073
Daam1	0.511101	0.625749	-0.114648	-0.0641714	0.34	0.33
Dab2ip	0.546237	0.590212	-0.0439751	-0.439174	0.261	0.346
Dach1	0.622549	0.699459	-0.0769094	-0.0832802	0.086	0.089
Dact1	0.641256	0.741342	-0.100085	0.094258	0.141	0.126
Dact3	0.519701	0.603371	-0.0836705	-0.772875	0.313	0.419
Dad1	0.127886	0.230209	-0.102324	0.141525	0.95	0.901
Dag1	0.396888	0.407974	-0.0110856	-0.380078	0.554	0.654
Daglb	0.575184	0.565183	0.0100012	0.164647	0.092	0.079
Dalrd3	0.546336	0.634022	-0.0876863	-0.367848	0.105	0.126
Dap	0.553919	0.569792	-0.0158734	-0.297458	0.199	0.257
Dap3	0.408692	0.445304	-0.0366116	-0.466385	0.446	0.555
Dapk3	0.481875	0.556024	-0.074148	-0.138422	0.308	0.34
Dapp1	0.588196	0.678681	-0.0904852	-0.157281	0.097	0.105
Dars	0.504603	0.569475	-0.0648712	-0.210862	0.258	0.283
Daxx	0.597026	0.644305	-0.0472795	-0.32001	0.099	0.126
Dazap1	0.418833	0.445629	-0.0267964	-0.0383397	0.482	0.492
Dazap2	0.446927	0.464251	-0.0173244	-0.197923	0.397	0.45
Dbf4	0.587639	0.667165	-0.0795261	0.266527	0.222	0.188
Dbi	0.10639	0.170368	-0.0639771	0.231232	0.981	0.963
Dbn1	0.643888	0.712859	-0.0689709	-0.446787	0.111	0.152
Dbndd2	0.529385	0.706276	-0.176891	0.523651	0.153	0.099
Dbnl	0.470404	0.497256	-0.0268524	0.0119316	0.344	0.356
Dbr1	0.656697	0.608936	0.0477605	-0.224395	0.088	0.11
Dbt	0.52366	0.615817	-0.0921568	-0.127533	0.211	0.236
Dcaf10	0.536207	0.644535	-0.108328	-0.0525834	0.15	0.157
Dcaf11	0.521665	0.586941	-0.0652764	-0.327206	0.257	0.314
Dcaf12	0.521374	0.560721	-0.0393469	-0.59024	0.15	0.225
Dcaf13	0.575514	0.647627	-0.0721127	0.206773	0.194	0.173
Dcaf15	0.58827	0.651202	-0.062932	-0.157281	0.127	0.141
Dcaf4	0.552327	0.620699	-0.0683717	-0.309284	0.083	0.094
Dcaf5	0.581659	0.641518	-0.0598594	-0.0260363	0.136	0.136
Dcaf6	0.659827	0.624392	0.035435	-0.229793	0.133	0.162
Dcaf7	0.514193	0.580705	-0.0665112	-0.1517	0.341	0.351
Dcaf8	0.489826	0.563272	-0.0734455	-0.531824	0.347	0.45
Dcakd	0.438193	0.4825	-0.0443069	0.0651116	0.402	0.393
Dcbld2	0.460127	0.524025	-0.063898	-0.146864	0.376	0.398
Dck	0.550812	0.665123	-0.11431	-0.294784	0.174	0.194
Dcp1b	0.60402	0.63307	-0.0290506	0.22861	0.135	0.12
Dcp2	0.538173	0.668913	-0.13074	-0.0843493	0.199	0.215
Dcps	0.472652	0.571496	-0.0988437	0.331006	0.29	0.225
Dctd	0.503466	0.566976	-0.0635094	-0.110738	0.269	0.288
Dctn1	0.494249	0.582853	-0.0886037	-0.275117	0.316	0.372
Dctn2	0.424781	0.562405	-0.137624	-0.216924	0.405	0.408
Dctn3	0.31938	0.491287	-0.171907	0.400331	0.668	0.492
Dctn4	0.538009	0.52519	0.0128183	-0.178039	0.28	0.319
Dctn5	0.557235	0.582989	-0.0257536	0.0391164	0.164	0.157
Dctn6	0.471023	0.551712	-0.0806886	0.0521726	0.316	0.309
Dctpp1	0.27967	0.358019	-0.0783499	0.267846	0.803	0.759
Dcun1d1	0.517605	0.572264	-0.0546597	-0.290116	0.269	0.325
Dcun1d2	0.584379	0.649445	-0.0650654	-0.512761	0.102	0.147
Dcun1d5	0.336086	0.39036	-0.054274	0.0760827	0.548	0.534
Dda1	0.481932	0.623642	-0.14171	0.0157839	0.315	0.288
Ddah1	0.607592	0.74463	-0.137038	0.308383	0.197	0.152
Ddah2	0.471088	0.47745	-0.00636263	0.063349	0.432	0.435
Ddb1	0.319352	0.329575	-0.0102229	-0.26927	0.645	0.717
Ddc	0.913558	1.0149	-0.101342	-0.0322447	0.221	0.215
Ddhd1	0.54839	0.677154	-0.128764	-0.377969	0.172	0.225
Ddi2	0.576209	0.621932	-0.0457234	-0.382347	0.216	0.272
Ddit3	0.610937	0.69159	-0.0806527	-0.0861977	0.146	0.152
Ddit4	0.670349	0.739185	-0.0688365	-0.231281	0.083	0.094
Ddost	0.293727	0.410793	-0.117066	0.160291	0.698	0.628
Ddr1	0.388192	0.479408	-0.0912161	-0.0052777	0.621	0.592
Ddrgk1	0.458851	0.513201	-0.0543491	-0.130439	0.311	0.319
Ddt	0.56297	0.65104	-0.0880701	0.384869	0.236	0.173
Ddx1	0.472728	0.526852	-0.0541241	0.0996919	0.268	0.262
Ddx10	0.589612	0.705388	-0.115776	-0.0563519	0.113	0.115
Ddx17	0.342758	0.386342	-0.043584	-0.372575	0.603	0.654
Ddx18	0.534591	0.650482	-0.115892	0.569343	0.197	0.131
Ddx19a	0.516718	0.703472	-0.186754	0.0926975	0.199	0.157
Ddx20	0.570606	0.656734	-0.0861283	0.328146	0.095	0.073
Ddx21	0.540236	0.547599	-0.00736266	-0.0825834	0.288	0.319
Ddx24	0.480664	0.506976	-0.0263119	0.661756	0.294	0.209
Ddx26b	0.587171	0.692579	-0.105408	-0.429085	0.124	0.141
Ddx27	0.558526	0.63575	-0.0772243	0.455696	0.117	0.079
Ddx39	0.482282	0.584463	-0.102181	0.406477	0.474	0.387
Ddx39b	0.309188	0.336888	-0.0276997	-0.00286516	0.7	0.702
Ddx3x	0.277549	0.365532	-0.0879835	-0.270938	0.7	0.696
Ddx3y	0.648321	0.582071	0.0662499	-0.964636	0.164	0.309
Ddx41	0.573188	0.703975	-0.130787	-0.39432	0.086	0.105
Ddx42	0.531757	0.602203	-0.0704456	-0.0563519	0.213	0.22
Ddx46	0.511934	0.610895	-0.0989617	-0.00888895	0.196	0.183
Ddx47	0.532973	0.663145	-0.130172	0.300825	0.194	0.162
Ddx49	0.529546	0.716673	-0.187128	0.207131	0.169	0.136
Ddx5	0.191356	0.196812	-0.00545598	0.0464535	0.881	0.874
Ddx50	0.519292	0.580801	-0.0615085	-0.0397872	0.25	0.241
Ddx52	0.563154	0.792451	-0.229296	-0.0260363	0.103	0.099
Ddx54	0.520536	0.651592	-0.131056	-0.395224	0.213	0.257
Ddx56	0.519626	0.663469	-0.143843	-0.0156196	0.207	0.199
Ddx6	0.475612	0.487252	-0.0116397	-0.824705	0.358	0.508
Deaf1	0.591465	0.595296	-0.00383034	0.0855757	0.105	0.099
Deb1	0.31719	0.427574	-0.110383	0.0548166	0.71	0.675
Decr1	0.474736	0.536075	-0.0613388	-0.205644	0.34	0.403
Decr2	0.575582	0.650588	-0.0750065	0.094258	0.113	0.094
Dedd	0.54914	0.67647	-0.12733	-0.221411	0.1	0.11
Def8	0.582353	0.69283	-0.110477	-0.157281	0.108	0.12
Degs1	0.401067	0.487433	-0.0863663	-0.287677	0.469	0.508
Dek	0.466435	0.570638	-0.104202	0.29269	0.462	0.387
Dennd1b	0.570452	0.62003	-0.0495779	-0.383162	0.172	0.23
Dennd4b	0.590554	0.74935	-0.158796	-0.56004	0.091	0.126
Dennd5a	0.456279	0.539215	-0.0829356	-0.256816	0.399	0.429
Dennd5b	0.57279	0.604929	-0.0321386	-0.579972	0.141	0.204
Dennd6a	0.558264	0.636561	-0.0782967	-0.30367	0.155	0.178
Dennd6b	0.56357	0.817594	-0.254024	-0.157281	0.077	0.079
Denr	0.416564	0.466242	-0.0496775	-0.0575077	0.493	0.518
Depdc1a	0.584517	0.713635	-0.129118	0.373234	0.163	0.115
Depdc5	0.569028	0.660665	-0.0916374	0.323846	0.103	0.073
Dera	0.564629	0.583412	-0.0187831	0.494796	0.147	0.105
Derl1	0.489373	0.584996	-0.0956231	-0.120287	0.315	0.33
Derl2	0.55649	0.658279	-0.101789	0.117158	0.182	0.168
Des	0.201616	0.238771	-0.0371548	-0.00858537	0.95	0.937
Desi1	0.527353	0.732615	-0.205261	-0.519851	0.23	0.267
Desi2	0.480585	0.614697	-0.134112	0.126512	0.243	0.225
Dexi	0.575246	0.574781	0.000465165	0.987109	0.177	0.089
Dffa	0.605537	0.614804	-0.0092672	0.145282	0.11	0.094
Dfna5	0.546975	0.641676	-0.0947015	-0.0285475	0.233	0.236
Dgat1	0.557815	0.633472	-0.0756568	-0.428583	0.131	0.173
Dgcr2	0.507077	0.583949	-0.0768722	-0.0661329	0.214	0.225
Dgcr6	0.462057	0.560078	-0.0980203	-0.0513473	0.318	0.309
Dgcr8	0.556434	0.653267	-0.0968336	-0.0861977	0.153	0.157
Dgkd	0.582957	0.663245	-0.0802887	0.300401	0.15	0.12
Dgke	0.625608	0.848719	-0.223112	-0.446787	0.077	0.099
Dgkk	0.630668	0.691691	-0.0610231	0.277656	0.203	0.157
Dgkz	0.546526	0.611321	-0.0647956	-0.388606	0.254	0.314
Dguok	0.53792	0.691273	-0.153353	0.536292	0.194	0.126
Dhcr24	0.561268	0.584188	-0.02292	-0.420315	0.285	0.366
Dhcr7	0.60689	0.651509	-0.0446194	-0.0983871	0.11	0.115
Dhdds	0.545611	0.711884	-0.166273	0.154663	0.161	0.131
Dhfr	0.537986	0.537034	0.000951571	0.712659	0.221	0.147
Dhodh	0.555686	0.655871	-0.100185	-0.172388	0.141	0.162
Dhps	0.550749	0.720734	-0.169985	0.0462526	0.166	0.157
Dhrs1	0.510562	0.63825	-0.127688	0.01478	0.243	0.241
Dhrs13	0.592625	0.633471	-0.0408456	-0.270938	0.091	0.11
Dhrs4	0.493795	0.693975	-0.200181	0.491812	0.288	0.204
Dhrs7	0.721453	0.758809	-0.0373563	-0.0666782	0.244	0.272
Dhrs7b	0.528705	0.666834	-0.138129	-0.591463	0.191	0.257
DHRSX	0.545996	0.623075	-0.0770791	-0.515967	0.183	0.246
Dhx15	0.45	0.519728	-0.069728	-0.117342	0.374	0.387
Dhx16	0.609444	0.708054	-0.0986101	-0.490705	0.075	0.094
Dhx30	0.47296	0.505352	-0.0323923	0.0132727	0.369	0.366
Dhx32	0.604964	0.735456	-0.130492	-0.277575	0.097	0.12
Dhx35	0.573829	0.699633	-0.125804	-0.528118	0.088	0.126
Dhx36	0.524868	0.567757	-0.0428888	0.0508274	0.274	0.272
Dhx38	0.571977	0.787079	-0.215102	-0.742243	0.088	0.131
Dhx40	0.563783	0.798777	-0.234993	0.164647	0.091	0.068
Dhx9	0.491832	0.457729	0.034103	-0.140979	0.346	0.403
Diablo	0.424445	0.477706	-0.053261	-0.23732	0.401	0.466
Diaph1	0.533015	0.7872	-0.254186	-0.600224	0.099	0.131
Diaph3	0.577649	0.656696	-0.0790467	0.146725	0.141	0.126
Dicer1	0.503313	0.58229	-0.0789774	-0.294784	0.291	0.33
Dido1	0.555238	0.650067	-0.0948298	0.243818	0.146	0.12
Dimt1	0.54387	0.664023	-0.120153	0.202615	0.117	0.099
Dip2a	0.564893	0.653234	-0.0883409	-0.379673	0.08	0.105
Dip2b	0.552708	0.61334	-0.0606324	-0.327206	0.175	0.215
Dip2c	0.58772	0.631405	-0.0436851	-0.664241	0.086	0.131
Dirc2	0.569153	0.668844	-0.0996914	-0.317745	0.078	0.089
Dis3l2	0.531279	0.678989	-0.147709	-0.239743	0.078	0.089
Dkc1	0.584509	0.578499	0.0060097	0.173925	0.164	0.157
Dkk3	0.694258	0.79855	-0.104292	0.0590371	0.261	0.241
Dlat	0.40473	0.483065	-0.0783344	-0.18585	0.498	0.529
Dlc1	0.507622	0.651234	-0.143611	-0.429653	0.387	0.403
Dld	0.346923	0.4467	-0.0997771	0.016937	0.638	0.597
Dlg1	0.555937	0.577811	-0.0218737	0.186203	0.171	0.157
Dlg5	0.60321	0.59068	0.0125308	0.257757	0.113	0.089
Dlgap4	0.532486	0.564675	-0.0321891	-0.659781	0.205	0.304
Dlgap5	0.572029	0.726737	-0.154708	0.187367	0.111	0.094
Dlk1	0.768491	0.736115	0.0323759	-0.22767	0.067	0.084
Dlst	0.348241	0.378925	-0.030684	-0.29798	0.64	0.712
Dmap1	0.548989	0.568935	-0.0199454	0.248712	0.224	0.199
Dmd	0.578082	0.546272	0.0318094	-0.0577451	0.247	0.283
Dmpk	0.681705	0.858379	-0.176674	-1.30484	0.092	0.188
Dmtf1	0.540768	0.648578	-0.10781	-0.314822	0.119	0.147
Dmwd	0.587753	0.643572	-0.0558191	-0.264196	0.218	0.267
Dmxl1	0.537125	0.615557	-0.0784313	0.366878	0.219	0.168
Dna2	0.616872	0.640932	-0.0240591	0.125653	0.106	0.099
Dnaaf2	0.563452	0.750204	-0.186752	0.373234	0.095	0.073
Dnaja1	0.352133	0.425803	-0.07367	0.361045	0.585	0.524
Dnaja2	0.33632	0.521794	-0.185474	-0.13219	0.557	0.518
Dnaja3	0.471285	0.601901	-0.130616	0.495916	0.266	0.188
Dnaja4	0.535625	0.633909	-0.0982834	-0.266905	0.169	0.194
Dnajb1	0.565783	0.663304	-0.0975204	0.164647	0.232	0.215
Dnajb11	0.391698	0.571101	-0.179403	0.125484	0.507	0.419
Dnajb12	0.516717	0.60108	-0.0843626	-0.117752	0.171	0.178
Dnajb14	0.467542	0.527039	-0.0594971	-0.503456	0.329	0.403
Dnajb2	0.556324	0.691976	-0.135652	-0.0723919	0.158	0.157
Dnajb4	0.511085	0.692603	-0.181518	-0.0901666	0.274	0.267
Dnajb5	0.619113	0.665335	-0.0462217	-0.304838	0.097	0.115
Dnajb6	0.428837	0.653678	-0.224841	-0.132951	0.379	0.361
Dnajb9	0.572285	0.723923	-0.151638	0.172027	0.149	0.11
Dnajc1	0.592033	0.538607	0.0534259	0.617653	0.114	0.073
Dnajc10	0.527742	0.558582	-0.0308399	0.218228	0.207	0.178
Dnajc11	0.503912	0.571413	-0.0675008	-0.157281	0.297	0.309
Dnajc13	0.545207	0.735555	-0.190348	-0.0557428	0.156	0.157
Dnajc14	0.567697	0.658181	-0.0904846	-0.742243	0.095	0.162
Dnajc15	0.353565	0.506049	-0.152484	0.296437	0.618	0.503
Dnajc17	0.541767	0.683645	-0.141878	-0.107528	0.089	0.094
Dnajc18	0.584871	0.69638	-0.111509	-0.353973	0.133	0.162
Dnajc19	0.357318	0.46644	-0.109122	0.147574	0.621	0.555
Dnajc2	0.492932	0.553003	-0.0600713	-0.417077	0.302	0.403
Dnajc21	0.53623	0.702875	-0.166645	-0.157281	0.138	0.141
Dnajc24	0.536199	0.672846	-0.136647	0.0787866	0.16	0.141
Dnajc25	0.553147	0.671808	-0.118661	0.427682	0.108	0.073
Dnajc27	0.628958	0.76563	-0.136672	0.0126442	0.078	0.073
Dnajc3	0.537126	0.820603	-0.283477	0.0960056	0.171	0.126
Dnajc30	0.501103	0.68521	-0.184107	0.59118	0.186	0.12
Dnajc4	0.520716	0.628926	-0.10821	0.183756	0.197	0.173
Dnajc5	0.439305	0.473479	-0.0341737	-0.437682	0.39	0.461
Dnajc7	0.388646	0.452035	-0.0633898	-0.214815	0.524	0.565
Dnajc8	0.376354	0.474866	-0.0985118	0.128121	0.535	0.492
Dnajc9	0.516734	0.600142	-0.0834076	0.654274	0.326	0.22
Dnal4	0.542704	0.692451	-0.149747	0.161081	0.149	0.131
Dnlz	0.330566	0.385923	-0.055357	-0.150085	0.648	0.654
Dnm1l	0.507865	0.548394	-0.0405292	-0.174983	0.316	0.366
Dnm2	0.538798	0.551262	-0.0124636	-0.543698	0.2	0.293
Dnmt1	0.527883	0.608164	-0.0802807	-0.289983	0.365	0.398
Dnmt3a	0.414196	0.510219	-0.0960236	-0.265657	0.49	0.529
Dnpep	0.470741	0.656677	-0.185936	-0.0740869	0.315	0.314
Dnph1	0.580712	0.636782	-0.0560705	0.257757	0.161	0.136
Dnttip1	0.501526	0.71529	-0.213765	-0.413295	0.158	0.183
Dnttip2	0.589315	0.708484	-0.119169	0.0651116	0.153	0.147
Doc2g	0.524115	0.650698	-0.126583	-0.296444	0.387	0.414
Dock1	0.661172	0.642173	0.0189988	-0.296444	0.111	0.141
Dock6	0.600631	0.775646	-0.175015	-0.420315	0.072	0.094
Dock7	0.581052	0.782195	-0.201142	0.0529369	0.167	0.147
Dohh	0.434927	0.588738	-0.153811	0.434439	0.432	0.314
Dok4	0.627665	0.816691	-0.189026	0.0561228	0.111	0.099
Dolk	0.53973	0.730509	-0.190779	-0.363732	0.1	0.126
Dolpp1	0.648201	0.766823	-0.118622	-0.0052777	0.089	0.084
Donson	0.58929	0.69783	-0.10854	-0.391746	0.078	0.094
Dot1l	0.517524	0.63692	-0.119396	-0.420315	0.28	0.346
Dpagt1	0.575226	0.664991	-0.0897645	-0.102833	0.121	0.12
Dpcd	0.513269	0.672634	-0.159364	0.185111	0.29	0.241
Dpf2	0.49515	0.555437	-0.0602867	-0.353546	0.282	0.33
Dpf3	0.566284	0.769963	-0.203679	0.102106	0.117	0.105
Dph3	0.424991	0.522434	-0.0974431	-0.0193073	0.401	0.393
Dph6	0.601426	0.77745	-0.176024	0.208847	0.086	0.073
Dpm1	0.528137	0.629882	-0.101744	0.0367298	0.222	0.204
Dpm2	0.480391	0.588582	-0.108191	0.1404	0.257	0.225
Dpm3	0.344203	0.394026	-0.0498225	-0.172017	0.57	0.597
Dpp3	0.465562	0.645859	-0.180297	-0.136961	0.369	0.366
Dpp8	0.59268	0.561459	0.0312207	-0.376594	0.1	0.131
Dpp9	0.558118	0.618614	-0.0604968	0.199654	0.11	0.094
Dpy19l1	0.638519	0.68582	-0.0473012	0.0808789	0.125	0.126
Dpy19l4	0.587578	0.66849	-0.0809122	-0.616712	0.106	0.157
Dpy30	0.32432	0.445069	-0.120748	0.204088	0.668	0.607
Dpysl2	0.412485	0.477824	-0.0653387	-0.0969803	0.524	0.539
Dpysl3	0.336666	0.379211	-0.0425451	-0.270122	0.723	0.754
Dr1	0.541616	0.55249	-0.0108738	-0.541945	0.161	0.23
Dram2	0.514388	0.584275	-0.0698873	0.111906	0.208	0.188
Drap1	0.372471	0.367503	0.00496812	-0.472154	0.543	0.686
Drg1	0.441887	0.55693	-0.115043	0.357292	0.371	0.293
Drg2	0.580227	0.581575	-0.00134816	-0.463942	0.163	0.23
Drosha	0.563671	0.620232	-0.0565606	-0.430299	0.203	0.262
Dsc2	0.637014	0.695137	-0.0581227	-0.130314	0.211	0.236
Dscr3	0.522655	0.563028	-0.0403739	-0.359774	0.11	0.141
Dsg2	0.604389	0.724926	-0.120537	-0.408506	0.241	0.288
Dsp	0.276699	0.291394	-0.0146949	-0.594042	0.823	0.895
Dst	0.423121	0.539724	-0.116603	-0.25039	0.415	0.435
Dstn	0.0840397	0.103607	-0.0195676	-0.154376	0.995	0.995
Dstyk	0.638118	0.713319	-0.0752012	-0.430299	0.108	0.126
Dtd1	0.564128	0.661119	-0.0969911	0.485563	0.131	0.094
Dtd2	0.560481	0.556831	0.00364915	0.00777845	0.114	0.11
Dtl	0.638204	0.671388	-0.0331837	0.105754	0.225	0.225
Dtnbp1	0.441081	0.569687	-0.128606	0.46721	0.355	0.272
Dtx2	0.571154	0.721295	-0.150141	-0.577184	0.106	0.157
Dtx3	0.523051	0.617049	-0.0939984	-0.285865	0.178	0.204
Dtymk	0.343815	0.439555	-0.0957396	0.226781	0.617	0.56
Dubr	0.558107	0.609285	-0.0511778	-0.764963	0.094	0.162
Dus1l	0.5267	0.661947	-0.135247	0.312204	0.167	0.12
Dus3l	0.590848	0.703085	-0.112236	-0.535792	0.135	0.173
Dusp1	0.575507	0.658022	-0.0825145	-0.134197	0.246	0.257
Dusp10	0.571692	0.77644	-0.204747	0.207716	0.13	0.105
Dusp11	0.52521	0.58855	-0.0633404	-0.275675	0.218	0.257
Dusp12	0.533103	0.624522	-0.091419	0.0964758	0.141	0.126
Dusp16	0.583276	0.676776	-0.0935007	-0.195755	0.156	0.183
Dusp18	0.577847	0.730241	-0.152394	-0.136522	0.106	0.11
Dusp19	0.629368	0.668563	-0.0391944	-0.184248	0.08	0.089
Dusp22	0.513606	0.616729	-0.103124	-0.157281	0.074	0.079
Dusp26	0.679814	0.873572	-0.193758	-0.289731	0.07	0.079
Dusp27	0.535645	0.620248	-0.0846038	0.107025	0.304	0.277
Dusp3	0.498488	0.561606	-0.0631177	-0.309928	0.3	0.356
Dusp6	0.585112	0.669481	-0.0843686	-0.00148612	0.18	0.168
Dusp7	0.615423	0.815609	-0.200186	-0.201675	0.095	0.094
Dusp8	0.577813	0.527413	0.0504002	0.290178	0.135	0.11
Dut	0.363845	0.42229	-0.0584443	0.146674	0.732	0.707
Dvl1	0.602111	0.648952	-0.0468407	-0.553209	0.086	0.12
Dvl2	0.561701	0.804318	-0.242617	-0.216174	0.106	0.099
Dxo	0.575575	0.660616	-0.0850417	0.257757	0.103	0.084
Dym	0.553441	0.724575	-0.171134	-0.511946	0.094	0.126
Dync1h1	0.377188	0.398785	-0.0215969	-0.178082	0.538	0.602
Dync1i2	0.408013	0.409293	-0.00127921	-0.127328	0.502	0.576
Dync1li1	0.51959	0.543991	-0.0244009	-0.222869	0.294	0.34
Dync1li2	0.521179	0.554666	-0.0334876	-0.412095	0.244	0.314
Dynll1	0.148524	0.186524	-0.0380006	-0.0950616	0.978	0.984
Dynll2	0.304727	0.332483	-0.0277556	-0.33908	0.762	0.827
Dynlrb1	0.171438	0.2469	-0.075462	0.0177127	0.909	0.88
Dynlt1a	0.569589	0.664603	-0.0950143	0.257757	0.114	0.094
Dynlt1c	0.398213	0.450752	-0.0525396	-0.0545022	0.549	0.56
Dynlt1f	0.509929	0.611438	-0.101509	0.275387	0.333	0.267
Dynlt3	0.479277	0.59238	-0.113103	-0.157281	0.274	0.288
Dyrk1a	0.507524	0.478011	0.0295125	-0.342156	0.333	0.424
Dzip1l	0.514024	0.652638	-0.138613	-0.519851	0.097	0.131
Dzip3	0.53378	0.643911	-0.110132	0.210759	0.214	0.183
E030030I06Rik	0.565635	0.700214	-0.13458	0.501682	0.136	0.089
E130308A19Rik	0.645146	0.678315	-0.0331691	-0.203084	0.133	0.147
E130309D02Rik	0.560479	0.580176	-0.0196965	0.018569	0.091	0.089
E2f1	0.582203	0.708959	-0.126756	-0.212776	0.202	0.215
E2f3	0.652572	0.624398	0.0281739	0.00982919	0.094	0.084
E2f4	0.557841	0.701241	-0.1434	0.0709882	0.177	0.157
E2f6	0.585952	0.594703	-0.00875043	-0.22767	0.146	0.173
E2f8	0.564557	0.73419	-0.169632	0.00318388	0.163	0.157
E430025E21Rik	0.564101	0.613907	-0.0498063	-0.465403	0.095	0.126
E530001K10Rik	0.619784	0.637749	-0.0179649	0.305062	0.089	0.073
Eapp	0.576689	0.630459	-0.0537695	-0.37819	0.192	0.246
Ears2	0.570424	0.610885	-0.0404609	-0.344279	0.288	0.361
Ebna1bp2	0.481006	0.539079	-0.0580735	0.304299	0.333	0.293
Ebp	0.549857	0.579908	-0.0300507	0.00907759	0.144	0.152
Ebpl	0.53349	0.651529	-0.118039	0.474075	0.228	0.162
Ecd	0.562344	0.64336	-0.0810153	-0.108371	0.127	0.131
Ece1	0.633085	0.695051	-0.0619655	-0.452737	0.113	0.157
Ech1	0.412248	0.57162	-0.159372	0.831224	0.552	0.366
Echdc1	0.572744	0.701373	-0.128629	0.474075	0.116	0.084
Echdc2	0.623761	0.685146	-0.061385	-0.327206	0.083	0.094
Echs1	0.310821	0.358484	-0.0476631	0.0345094	0.701	0.702
Eci1	0.43122	0.484971	-0.0537517	0.644225	0.67	0.539
Eci2	0.465487	0.542073	-0.0765868	0.0898121	0.413	0.382
Ecm1	0.624026	0.619828	0.00419762	-0.221411	0.097	0.11
Ecsit	0.542048	0.62258	-0.0805325	0.0954853	0.235	0.215
Ect2	0.589646	0.841471	-0.251824	0.091463	0.274	0.22
Edc3	0.543035	0.684998	-0.141963	-0.20619	0.088	0.099
Edc4	0.55956	0.639581	-0.0800213	-0.382347	0.116	0.152
Edem2	0.601618	0.679373	-0.0777554	0.153921	0.1	0.084
Edem3	0.557752	0.69835	-0.140597	-0.379673	0.11	0.136
Edf1	0.202225	0.329437	-0.127212	0.294846	0.869	0.78
Ednra	0.580905	0.59971	-0.0188049	-0.244744	0.207	0.236
Ednrb	0.854873	0.883464	-0.028591	-0.367848	0.072	0.099
Eea1	0.576241	0.584592	-0.00835166	-0.0969082	0.175	0.194
Eed	0.553179	0.653824	-0.100645	0.293381	0.182	0.147
Eef1a1	0.0292523	0.0407508	-0.0114985	0.113905	1	1
Eef1a2	0.517327	0.634556	-0.11723	-0.126387	0.495	0.497
Eef1b2	0.160111	0.197761	-0.0376493	0.0604377	0.944	0.901
Eef1d	0.149786	0.206936	-0.0571496	0.151093	0.939	0.911
Eef1e1	0.482826	0.615336	-0.13251	-0.150617	0.3	0.314
Eef1g	0.101294	0.122184	-0.0208901	0.216869	0.98	0.974
Eef2	0.0841568	0.0870872	-0.00293042	-0.291137	0.989	1
Eef2kmt	0.568145	0.778251	-0.210105	0.243818	0.149	0.115
Eepd1	0.523026	0.598804	-0.075778	-0.117752	0.167	0.183
Efcab14	0.572736	0.642339	-0.0696028	-0.540609	0.133	0.188
Efcab2	0.542212	0.663882	-0.12167	0.154663	0.158	0.141
Efemp2	0.615982	0.639852	-0.0238702	-0.537885	0.075	0.11
Efhd2	0.514409	0.50205	0.0123591	-0.768427	0.344	0.518
Efna5	0.605319	0.859105	-0.253786	-0.38555	0.152	0.162
Efnb1	0.600164	0.61786	-0.0176956	0.418221	0.211	0.168
Efnb2	0.617616	0.578357	0.0392593	0.257757	0.11	0.089
Efnb3	0.484964	0.48028	0.00468403	-0.28432	0.512	0.576
Efr3a	0.470398	0.592732	-0.122334	-0.405518	0.332	0.387
Efr3b	0.625836	0.868366	-0.24253	-0.374512	0.116	0.12
Efs	0.688728	0.682561	0.00616676	0.237579	0.1	0.089
Eftud2	0.479579	0.573115	-0.0935363	0.00357322	0.305	0.298
Egfl7	0.604568	0.586737	0.0178309	0.235037	0.164	0.152
Egln1	0.485969	0.543912	-0.0579433	-0.619624	0.354	0.461
Egln2	0.495152	0.592292	-0.0971395	-0.00270376	0.266	0.257
Egr1	0.500583	0.475896	0.0246879	-0.215473	0.642	0.686
Ehbp1	0.562672	0.662871	-0.1002	0.211953	0.219	0.178
Ehbp1l1	0.373218	0.474222	-0.101003	-0.124565	0.656	0.623
Ehd1	0.461798	0.491701	-0.0299034	0.0719653	0.297	0.288
Ehd4	0.418075	0.540302	-0.122227	-0.0466367	0.585	0.571
Ehmt1	0.540976	0.651401	-0.110425	-0.157281	0.241	0.246
[truncated: 5,477 more rows]

## Sheet: DEGs
Gene	p_val	avg_log2FC	pct.1	pct.2	p_val_adj
Gm10076	5.37453e-55	-1.43058	0.839	0.984	7.26691e-51
Gm42418	8.32255e-49	-0.833359	0.989	0.995	1.12529e-44
AY036118	7.24681e-38	-0.779589	0.991	0.99	9.79841e-34
Wdr89	3.61594e-33	-0.594795	1	1	4.88911e-29
Gm10073	4.50886e-32	-1.295	0.623	0.89	6.09643e-28
Sod1	6.11297e-32	-1.17239	0.651	0.927	8.26534e-28
Hbb-y	3.82783e-31	-0.601993	0.997	1	5.17561e-27
Igf2	1.06758e-29	-1.05786	0.917	0.984	1.44347e-25
Hba-a1	6.79534e-29	-0.71484	0.981	0.995	9.18799e-25
Ubb	1.60013e-27	0.765344	0.998	0.979	2.16354e-23
Hba-a2	1.55174e-24	-0.738177	0.937	0.995	2.09811e-20
Gm9843	5.55109e-24	-0.739729	0.934	0.995	7.50563e-20
Polr2l	9.0606e-24	-0.949623	0.753	0.895	1.22508e-19
Gm2000	5.32097e-23	-0.804497	0.908	0.979	7.19449e-19
Slc25a5	6.22932e-23	0.809573	0.98	0.88	8.42267e-19
Mdh1	1.16166e-21	0.573477	0.997	0.995	1.57069e-17
Atp5g3	6.20009e-20	-0.397207	0.997	1	8.38315e-16
Uqcrb	7.769e-20	0.512345	1	0.984	1.05045e-15
Atp5b	3.33379e-18	0.419902	1	1	4.50762e-14
Xist	6.42159e-18	7.42768	0.305	0	8.68264e-14
Atp5c1	8.18198e-18	0.544478	0.992	0.948	1.10629e-13
Usp50	3.61043e-17	-0.651595	0.939	0.984	4.88166e-13
Atp5k	3.73877e-17	-0.377506	1	1	5.05518e-13
Mybpc3	1.70997e-16	-0.546982	0.986	0.984	2.31204e-12
Atp5e	9.41279e-16	-0.372246	0.998	1	1.2727e-11
Tpt1	1.41207e-15	-0.411504	0.998	1	1.90926e-11
Slc25a4	1.41986e-15	0.367061	1	1	1.91979e-11
Ptrf	1.49708e-15	-0.884154	0.703	0.88	2.0242e-11
Prdx1	2.20483e-15	0.514198	0.992	0.969	2.98115e-11
Cox5b	2.99001e-15	0.377	1	1	4.0428e-11
Atp5j	7.9448e-15	-0.360411	1	1	1.07422e-10
Hspb1	1.26449e-14	0.525684	0.992	0.963	1.70971e-10
Atp5o	1.9078e-14	-0.334883	1	1	2.57954e-10
Cox7b	4.01962e-14	0.382487	0.998	0.995	5.43493e-10
Ldhb	1.23766e-13	0.575641	0.984	0.958	1.67343e-09
Timm13	1.9361e-13	-0.48732	0.959	0.979	2.6178e-09
Atp5f1	4.96227e-13	0.450099	0.989	0.979	6.70949e-09
Pcbp2	6.08207e-13	-0.737981	0.809	0.916	8.22357e-09
Chchd10	9.2785e-13	0.419269	0.986	0.958	1.25455e-08
Gm10250	1.08961e-12	-0.751561	0.762	0.869	1.47326e-08
Uqcr11	6.5737e-12	-0.265304	1	1	8.8883e-08
Fabp4	8.65958e-12	-1.48218	0.069	0.246	1.17086e-07
Ppia	9.00151e-12	0.297698	1	1	1.21709e-07
Hbb-bs	1.10031e-11	-0.507544	0.844	0.958	1.48774e-07
Tnnt2	1.56699e-11	0.348548	0.998	1	2.11873e-07
Myl12a	2.91676e-11	0.538988	0.948	0.895	3.94375e-07
Sdhb	3.06242e-11	0.512525	0.978	0.906	4.1407e-07
Tpm1	3.61915e-11	0.36154	0.998	0.995	4.89345e-07
Fkbp3	3.98312e-11	0.675277	0.854	0.702	5.38558e-07
Gys1	4.07593e-11	-0.8307	0.515	0.712	5.51106e-07
Mdh2	7.76873e-11	0.408436	0.989	0.958	1.05041e-06
Tmem50b	1.92663e-10	-1.24267	0.182	0.398	2.605e-06
Romo1	3.32973e-10	-0.36941	0.995	0.995	4.50213e-06
Ndufs3	4.44691e-10	0.477705	0.931	0.89	6.01267e-06
Cct8	4.81809e-10	-0.625111	0.773	0.848	6.51455e-06
Ldb3	5.89255e-10	-0.528908	0.876	0.932	7.96732e-06
Gm10263	6.9018e-10	-1.11299	0.297	0.508	9.33192e-06
Uqcrc2	7.60525e-10	0.599611	0.889	0.801	1.02831e-05
Ndufb6	2.76316e-09	0.431786	0.975	0.874	3.73606e-05
Actn2	3.57368e-09	-0.356249	0.975	0.958	4.83197e-05
Ndufa4	6.68346e-09	0.28135	1	1	9.0367e-05
Calu	7.54456e-09	-0.592321	0.682	0.806	0.00010201
Erdr1	8.12552e-09	1.38642	0.498	0.304	0.000109865
Fam96b	1.1803e-08	0.588402	0.784	0.634	0.000159588
Trdn	1.21221e-08	0.796116	0.745	0.592	0.000163903
Ppp1r14b	1.64378e-08	-0.609193	0.642	0.785	0.000222256
Cyc1	1.68355e-08	0.450631	0.961	0.885	0.000227633
Ccni	2.1104e-08	-0.841779	0.435	0.623	0.000285347
Eif4g2	2.13836e-08	-0.381796	0.944	0.963	0.000289128
Myl4	2.19148e-08	0.431642	1	1	0.00029631
Psma1	2.27364e-08	0.663564	0.734	0.571	0.000307419
Dsp	2.40031e-08	-0.594042	0.823	0.895	0.000324546
Smim11	2.81343e-08	-0.640705	0.632	0.77	0.000380404
Sepw1	2.98775e-08	-0.344408	0.984	0.99	0.000403974
Pcbp1	4.23089e-08	-0.537738	0.742	0.853	0.000572059
Uqcrfs1	4.49368e-08	0.365428	0.978	0.921	0.000607591
Got2	4.75872e-08	-0.488957	0.811	0.88	0.000643427
Uqcrq	5.00498e-08	-0.256143	0.998	0.995	0.000676723
Eif3k	6.28165e-08	0.440429	0.905	0.775	0.000849342
Pabpc4	6.54701e-08	-0.610694	0.693	0.806	0.000885221
Pet100	7.39376e-08	-0.54225	0.706	0.822	0.00099971
Gm8186	8.94919e-08	-0.931655	0.39	0.565	0.00121002
Usp25	1.03683e-07	-0.970512	0.199	0.387	0.0014019
Psmb7	1.13729e-07	0.523651	0.859	0.738	0.00153773
Tmsb10	1.13754e-07	-0.30961	1	1	0.00153807
Hbb-bt	1.35231e-07	-0.490131	0.737	0.895	0.00182846
Prdx4	1.42575e-07	0.568293	0.761	0.565	0.00192776
H2afz	1.66934e-07	0.500415	0.958	0.911	0.00225711
Rbm24	1.78195e-07	-0.564558	0.69	0.817	0.00240937
Atp1a1	2.0291e-07	-0.41838	0.978	0.974	0.00274354
9430002A10Rik	2.05473e-07	-4.91217	0	0.042	0.0027782
Ptges3	2.27742e-07	-0.555065	0.682	0.801	0.0030793
Mllt1	2.80803e-07	-1.13152	0.153	0.319	0.00379673
Cdk4	3.23153e-07	0.535813	0.757	0.565	0.00436935
Mrpl18	3.29395e-07	0.559593	0.778	0.649	0.00445376
Ranbp1	3.50748e-07	0.432638	0.898	0.806	0.00474246
Gnb2l1	4.04686e-07	-0.307483	0.983	0.99	0.00547176
Psma3	4.06322e-07	0.623041	0.751	0.613	0.00549388
Apoo	4.22323e-07	0.989268	0.446	0.251	0.00571022
Ago1	4.33474e-07	-1.61392	0.07	0.194	0.005861
Tmem256	4.46799e-07	-0.401588	0.895	0.948	0.00604117
Gm9493	5.20257e-07	-0.746569	0.393	0.576	0.0070344
Agpat1	5.82716e-07	-1.24379	0.131	0.283	0.0078789
Gm9844	6.02447e-07	-1.05998	0.293	0.45	0.00814568
Hmgn1	6.50649e-07	-0.400208	0.915	0.969	0.00879743
Nrep	6.51689e-07	-0.757591	0.394	0.571	0.00881149
Ndufs4	7.0475e-07	0.425201	0.923	0.843	0.00952892
BC005537	7.87013e-07	-0.758097	0.443	0.607	0.0106412
Ech1	8.44872e-07	0.831224	0.552	0.366	0.0114235
Cycs	9.89018e-07	0.279662	0.998	0.974	0.0133725
Lin7b	1.19921e-06	-4.74224	0	0.037	0.0162145
Tsga10ip	1.19921e-06	-4.74224	0	0.037	0.0162145
H19	1.27114e-06	-0.497095	0.978	1	0.0171871
Gas6	1.75155e-06	-0.898114	0.36	0.513	0.0236827
Mrpl33	1.83911e-06	0.366507	0.953	0.874	0.0248666
Pdia3	1.95045e-06	-0.585097	0.573	0.738	0.0263721
Eif4ebp1	1.95844e-06	0.413622	0.922	0.817	0.02648
Ndufa12	2.12667e-06	0.250028	0.995	0.963	0.0287547
Psmc2	2.59572e-06	0.9006	0.448	0.267	0.0350967
Eif3g	2.75805e-06	0.608492	0.643	0.455	0.0372916
Tubb5	3.0237e-06	0.341574	0.994	0.979	0.0408834
Stmn1	3.26761e-06	0.392768	0.93	0.869	0.0441813
Efhd2	3.41858e-06	-0.768427	0.344	0.518	0.0462226
Psmb2	3.56587e-06	0.433756	0.847	0.691	0.0482141
Hnrnpa0	3.65637e-06	-0.475108	0.673	0.812	0.0494377

## Sheet: DEGs vs Change in VMR
Top 100 DEGs by Abs. FC (Wilcoxon Rank Sum) vs Top 100 Genes with Largest Abs. Change in VMR
DEGs	Both	Change in VMR		Note: The genes listed under "Change in VMR" are ranked by absolute change in VMR. DEGs are ranked by absolute FC
Xist	Fabp4	Rfc4
9430002A10Rik	Erdr1	Adrm1
Lin7b	Gm10073	Tonsl
Tsga10ip	Tmem50b	Emc4
Ago1	Sod1	Eif2s1
Gm10076	Mllt1	Psmd6
Agpat1	Gm10263	Spc24
Gm9844	Apoo	Mphosph8
Igf2	Usp25	Sec13
Polr2l	Psmc2	Naa20
Gm8186	Ech1	Gpx8
Gas6	Eif3g	Mrpl46
Ptrf	Prdx4	Ift43
Ccni	Cdk4	Ppih
Gm42418		Mrpl27
Gys1		Pmpcb
Slc25a5		Nsmce4a
Gm2000		Ssna1
Trdn		Akr1b3
AY036118		Tm2d1
Efhd2		Wdr61
Ubb		Emc7
BC005537		Col1a1
Nrep		Nt5dc2
Gm10250		Tpr
Gm9493		Timm17b
Gm9843		Fam92a
Hba-a2		Pin1
Pcbp2		B2m
Hba-a1		B230219D22Rik
Fkbp3		2810417H13Rik
Psma1		Rbm4b
Usp50		Snrpb2
Smim11		Psma5
Cct8		Rnaset2a
Psma3		Cdc37
Pabpc4		Polr2g
Ppp1r14b		Dctn3
Hbb-y		Sec11a
Uqcrc2		Acyp1
Wdr89		Hmgb3
Dsp		Ppid
Calu		Pmf1
Fam96b		Lsm8
Pdia3		Polr2j
Ldhb		Iscu
Mdh1		Ndufs8
Rbm24		Ola1
Mrpl18		2300009A05Rik
Ptges3		Cks1b
Mybpc3		Cdc123
Atp5c1		Atraid
Pet100		Birc5
Myl12a		Arpc1b
Pcbp1		Mrpl13
Ldb3		Hsd17b10
Hspb1		Tax1bp3
Psmb7		Pgp
Prdx1		Commd3
Sdhb		Wdr18
Uqcrb		Asf1a
Hbb-bs		Mrpl32
H2afz		Smc2
H19		Dhrs4
Hbb-bt		Ssu72
Got2		Npm3
Timm13		Ppic
Ndufs3		Tsfm
Hnrnpa0		Prrx2
Cyc1		Borcs7
Atp5f1		Gm26699
Eif3k		Rpf2
Psmb2		Topbp1
Ranbp1		Ssrp1
Ndufb6		Tmem59
Myl4		Nhp2l1
Ndufs4		Exosc7
Atp5b		Fnta
Chchd10		Adh5
Atp1a1		Plp2
Eif4ebp1		Mlip
Tpt1		Tmem9b
Mdh2		Tmem176a
Tmem256		Cox11
Hmgn1		Cope
Atp5g3		Zcchc17

## Sheet: GSEA
DEGs					Change in VMR
KEGG
Description	Set Size	Enrichment Score	P-value		Description	Set Size	Enrichment Score	P-value
Alzheimer disease	23	0.694118	7.10032e-07		PI3K-Akt signaling pathway	16	-0.55596	0.000305395
Parkinson disease	25	0.604762	2.44447e-05		MicroRNAs in cancer	12	-0.609692	0.000450234
Pathways of neurodegeneration - multiple diseases	25	0.604762	2.44447e-05		Human papillomavirus infection	22	-0.452914	0.00164997
Prion disease	24	0.590293	0.000140994		Focal adhesion	11	-0.575231	0.00263044
Amyotrophic lateral sclerosis	23	0.575237	0.000410417		ECM-receptor interaction	10	-0.570391	0.00468418
Oxidative phosphorylation	15	0.634409	0.00239511
Non-alcoholic fatty liver disease	15	0.634409	0.00239511
Huntington disease	25	0.519026	0.00240827
Thermogenesis	14	0.62766	0.00370434
Diabetic cardiomyopathy	17	0.527986	0.0284582

## Sheet: Enriched TF Motifs
DEGs								Change in VMR
motif	NES	AUC	TF_highConf	nEnrGenes	enrichedGenes			motif	NES	AUC	TF_highConf	nEnrGenes	enrichedGenes
metacluster_33.8	4.25	0.0855	Chd2; Zbtb33 (directAnnotation). Brca1; Chd2; Chd2; Ets1; Nr3c1; Zbtb33; Zbtb33; Zbtb33; Zbtb33; Zbtb33; Zbtb33; Zbtb33 (inferredBy_Orthology).	26	Actn2;Apoo;Atp5f1;Calu;Ccni;Cct8;Cox7b;Cyc1;Dsp;Erdr1;Fabp4;Fkbp3;Mdh2;Ndufa4;Pcbp1;Pcbp2;Prdx1;Prdx4;Ptges3;Ptrf;Rbm24;Slc25a4;Tmsb10;Uqcrc2;Uqcrq;Usp25			transfac_pro__M04887	4.34	0.092	Tcf12 (inferredBy_Orthology).	15	5031425E22Rik;B3gnt5;Bahcc1;Bcdin3d;Col2a1;Kmt2a;Notch2;Pepd;Rgmb;Sco1;Socs3;Stard3;Suv39h1;Thbs1;Tuba4a
taipale_tf_pairs__ETV2_SOX15_RSCGGAANNNNNNNYWTTGT_CAP_repr	4.1	0.0834	Etv2; Sox15 (inferredBy_Orthology).	7	Cdk4;Erdr1;Fabp4;Myl12a;Ppp1r14b;Romo1;Usp25			transfac_public__M00396	4.19	0.09	En1 (directAnnotation).	16	5031425E22Rik;Bahcc1;Bmp4;Cab39l;Cited1;Col2a1;Dvl2;Efna5;Herpud2;Hexdc;Itga9;Nsrp1;Ntpcr;Rbm27;Rxra;Socs3
dbtfbs__E4F1_K562_ENCSR731LHZ_merged_N1	4.09	0.0832	E4f1 (inferredBy_Orthology).	16	Ago1;Atp5g3;Atp5k;Calu;Ccni;Erdr1;Fkbp3;Mdh1;Mllt1;Myl12a;Myl4;Ndufa4;Psmb7;Ptges3;Sod1;Uqcrc2			tfdimers__MD00139	4.09	0.0885	Foxa1; Foxa2; Foxa3; Nfia; Nfic (inferredBy_Orthology).	10	Bahcc1;Col6a2;Dnajc3;Fabp5;Hbegf;Jkamp;Rxra;Slc24a5;Socs3;Wdsub1
metacluster_81.7	4.03	0.0824	Creb1 (inferredBy_Orthology).	18	Actn2;Apoo;Atp1a1;Calu;Ccni;Cdk4;Dsp;Fkbp3;Mdh1;Mdh2;Ndufa4;Ndufb6;Pcbp1;Pet100;Psma3;Ptges3;Slc25a5;Usp25			taipale_tf_pairs__GCM1_FOXO1_GTMAATAAGGGYRN_CAP	3.9	0.0859	Foxo1; Gcm1 (inferredBy_Orthology).	11	Chst12;Col1a2;Col2a1;Esyt2;Foxp2;Hbegf;Rxra;Sgcb;Stard3;Tuba4a;Wdsub1
transfac_pro__M04886	4.02	0.0823	Ets1 (inferredBy_Orthology).	7	Actn2;Atp5c1;Atp5f1;Cox7b;Mdh2;Psma1;Rbm24			transfac_pro__M06286	3.88	0.0856	Zkscan8 (inferredBy_Orthology).	12	B230312C02Rik;Bcdin3d;Birc5;Diaph1;Fabp5;Foxp2;Hpcal1;Rgmb;Skida1;Slc24a5;Slc25a10;Uty
taipale_tf_pairs__FOXO1_ELF1_NTGTTGNCGGAARNN_CAP	4	0.082	Elf1; Foxo1 (inferredBy_Orthology).	7	Atp1a1;Atp5j;Dsp;Erdr1;Myl4;Uqcr11;Uqcrq			homer__NNTGTTTATTTTGGCA_NF1_FOXA1	3.81	0.0847	Foxa1; Nf1 (inferredBy_Orthology).	16	Bahcc1;Bmp4;Dnajc3;Ect2;Foxp2;Hbegf;Herpud2;Jkamp;Kmt2a;Med4;Pus1;Rxra;Slc24a5;Tbx3;Trps1;Wdsub1
metacluster_90.4	3.89	0.0805	Esrra; Esrra; Esrrb; Esrrb; Esrrb; Esrrb; Esrrb; Esrrg; Esrrg; Esrrg; Esrrg; Esrrg; Nr5a1; Nr5a2; Nr5a2; Nr5a2; Nr5a2; Nr5a2; Nr5a2; Nr5a2; Rxrg (directAnnotation). Ar; Esr1; Esr1; Esr1; Esr2; Esrra; Esrra; Esrra; Esrra; Esrra; Esrra; Esrra; Esrra; Esrra; Esrrb; Esrrb; Esrrb; Esrrg; Esrrg; Esrrg; Esrrg; Esrrg; Nr3c1; Nr3c2; Nr5a1; Nr5a1; Nr5a1; Nr5a2; Nr5a2; Nr5a2; Nr5a2; Pgr (inferredBy_Ortholog…	21	Atp5b;Atp5c1;Atp5e;Atp5f1;Atp5g3;Atp5j;Atp5o;Calu;Chchd10;Cox7b;Igf2;Ldhb;Mdh1;Mrpl18;Ppia;Rbm24;Sdhb;Slc25a4;Slc25a5;Smim11;Uqcrc2			transfac_pro__M01183	3.79	0.0844	Bcl6 (directAnnotation).	9	5031425E22Rik;Bahcc1;Efna5;Epha3;Foxp2;Rgmb;Rspo3;Tbx3;Trps1
transfac_pro__M01723	3.88	0.0804	Satb1 (directAnnotation).	7	Atp1a1;Dsp;Erdr1;Fabp4;Igf2;Ldb3;Pcbp1			taipale_tf_pairs__POU2F1_EOMES_NTATKCAGYGTNA_CAP	3.69	0.0829	Eomes; Pou2f1 (inferredBy_Orthology).	10	Bahcc1;Col2a1;Fabp5;Foxp2;N6amt1;Ntpcr;Rsrc1;Sema3a;Slc24a5;Tbx3
transfac_pro__M01235	3.81	0.0794	Pdx1 (directAnnotation).	11	Ago1;Atp5g3;Calu;Cdk4;Cox5b;Hbb-y;Mdh2;Myl12a;Ppia;Ptges3;Tpm1			transfac_pro__M07320	3.67	0.0827	Hmga1; Hmga1b; Hmga2 (directAnnotation).	9	Bahcc1;Efna5;Epha3;Foxp2;Rgmb;Rspo3;Skida1;Tbx3;Trps1
transfac_pro__M05439	3.8	0.0792	Rreb1 (inferredBy_Orthology).	11	Calu;Got2;Igf2;Ldb3;Pcbp1;Ppp1r14b;Prdx1;Ptges3;Slc25a4;Tnnt2;Uqcrc2			transfac_pro__M03564	3.63	0.0822	Satb1 (directAnnotation).	10	5031425E22Rik;Bahcc1;Cited1;Efna5;Epha3;Foxp2;Irs2;Rspo3;Rxra;Trps1
taipale_tf_pairs__MYBL1_ONECUT2_NAACGGNNATYGANN_CAP_repr	3.69	0.0777	Mybl1; Onecut2 (inferredBy_Orthology).	10	Atp5c1;Atp5j;Erdr1;Ndufa4;Ppia;Prdx4;Psmb7;Ranbp1;Rbm24;Trdn			transfac_pro__M03823	3.58	0.0814	Foxo1 (directAnnotation).	12	Bahcc1;Col6a2;Diaph1;Efna5;Esyt2;Foxp2;Frmd6;Frrs1;Rgmb;Rsrc1;Slc24a5;Trps1
transfac_pro__M00979	3.67	0.0774	Pax6 (directAnnotation).	8	Ago1;Atp1a1;Atp5b;Erdr1;H2afz;Pabpc4;Tmem50b;Tpt1			metacluster_74.6	3.55	0.081	Hnf1a (directAnnotation).	10	5031425E22Rik;Bahcc1;Col1a2;Col2a1;Hpcal1;N6amt1;Rgmb;Rxra;Stard10;Wdsub1
metacluster_72.6	3.53	0.0753	Sp2; Zfp574 (inferredBy_Orthology).	9	Apoo;Atp5g3;Calu;Cdk4;Erdr1;Got2;Pcbp2;Ptges3;Usp50			transfac_pro__M05793	3.49	0.0802	Zbtb24 (directAnnotation).	8	Dennd6b;Frrs1;Notch2;Polr3h;Rspo3;Rxra;Slc25a10;Ubash3b
transfac_pro__M12602	3.39	0.0735	Esr1 (inferredBy_Orthology).	8	Atp5e;Cyc1;Erdr1;Hbb-y;Igf2;Ndufa4;Pcbp1;Rbm24			transfac_pro__M04635	3.45	0.0797	Tead3 (directAnnotation).	10	5031425E22Rik;Bahcc1;Efna5;Efr3b;Epha3;Foxp2;Irs2;Rspo3;Rxra;Tbx3
transfac_pro__M06563	3.38	0.0733	Zkscan16 (inferredBy_Orthology).	11	Atp1a1;Cct8;Cdk4;Igf2;Ndufb6;Psma1;Ptges3;Smim11;Uqcrb;Uqcrfs1;Wdr89			hdpi__SF1	3.44	0.0795	Sf1 (inferredBy_Orthology).	7	5031425E22Rik;Bahcc1;Efna5;Epha3;Foxp2;Rgmb;Rspo3
metacluster_9.20	3.36	0.073	Pax6 (directAnnotation).	8	Apoo;Atp5b;Cdk4;Cox5b;Erdr1;Hbb-y;Igf2;Ppia			c2h2_zfs__M0393	3.41	0.079	Klf9 (directAnnotation).	9	Col2a1;Ect2;Epha3;Kmt2a;Rspo3;Sco1;Srprb;Suv39h1;Uty
homer__NCCACGTG_c-Myc	3.33	0.0726	Myc (inferredBy_Orthology).	12	Actn2;Apoo;Atp5j;Cct8;Cdk4;Cox5b;H2afz;Pabpc4;Pcbp1;Ppia;Prdx4;Wdr89			transfac_pro__M07286	3.37	0.0785	Foxo1 (directAnnotation).	11	Bahcc1;Cab39l;Col6a2;Ect2;Efr3b;Esyt2;Fabp4;Foxp2;Frrs1;Rsrc1;Trps1
metacluster_22.10	3.33	0.0726	Bach1 (inferredBy_Orthology).	11	Eif3k;Erdr1;Hspb1;Igf2;Ndufs3;Prdx1;Psma1;Psma3;Sod1;Uqcrb;Xist			transfac_pro__M01872	3.34	0.0781	Dbp (directAnnotation).	10	5031425E22Rik;Bahcc1;Cab39l;Cited1;Efna5;Esyt2;Frmd6;Irs2;Rgmb;Tst
jaspar__MA0618.1	3.27	0.0718	Lbx1 (inferredBy_Orthology).	12	Actn2;Atp5e;Atp5j;Calu;Cdk4;Cox5b;Erdr1;Hbb-y;Igf2;Mdh2;Myl12a;Ppia			transfac_pro__M03850	3.33	0.078	Sox5 (directAnnotation).	13	Bahcc1;Cab39l;Efna5;Esyt2;Foxp2;Frmd6;Frrs1;Irs2;Itga9;Rgmb;Slc24a5;Socs3;Trps1
transfac_pro__M06497	3.26	0.0715	Zfp770 (directAnnotation).	12	Ago1;Ccni;Dsp;Fkbp3;Igf2;Pcbp2;Ppp1r14b;Prdx1;Prdx4;Psma1;Psmb7;Wdr89			metacluster_79.15	3.33	0.078	Pou6f1 (inferredBy_Orthology).	11	Birc5;Bmp4;Col1a2;Foxp2;Frrs1;Hdac6;Herpud2;Itga9;Pus1;Sema3a;Tm7sf3
jaspar__MA1460.1	3.25	0.0715	Yy1; Yy2 (inferredBy_Orthology).	12	Calu;Cox5b;Eif4g2;Erdr1;Fkbp3;Myl12a;Pcbp1;Pcbp2;Ptges3;Slc25a5;Usp25;Xist			transfac_pro__M00622	3.24	0.0768	Cebpg (directAnnotation).	9	5031425E22Rik;Bahcc1;Bmp4;Efna5;Foxp2;Hpcal1;Irs2;Socs3;Tbx3
metacluster_34.4	3.22	0.0711	Tbx2; Thap11; Thap11; Zfp143 (directAnnotation). Ets1; Ets1; Ets1; Hcfc1; Six5; Six5; Six5; Six5; Smarcc2; Smarcc2; Thap11; Thap11; Zfp143; Zfp143; Zfp143; Zfp143 (inferredBy_Orthology).	20	Atp5j;Atp5k;Atp5o;Cdk4;Cox7b;Erdr1;Got2;Gys1;H2afz;Mdh1;Pabpc4;Ppp1r14b;Psmb7;Ptges3;Ptrf;Sdhb;Slc25a5;Smim11;Timm13;Wdr89			metacluster_32.25	3.23	0.0766	Zfp287 (inferredBy_Orthology).	12	Bcdin3d;Cab39l;Cited1;Foxp2;Frrs1;Hbegf;Ntpcr;Paqr7;Rgmb;Slc24a5;Socs3;Tbx3
transfac_pro__M05664	3.19	0.0706	Zfp853 (inferredBy_Orthology).	8	Eif4g2;Fkbp3;Mllt1;Polr2l;Psma1;Rbm24;Uqcrb;Usp25			transfac_pro__M06313	3.22	0.0765	Gm49345; Zfp457; Zfp595; Zfp738; Zfp953 (inferredBy_Orthology).	9	Efna5;Kmt2a;Lrrc14;Rgmb;Rspo3;Rxra;Sgcb;Stard10;Wdsub1
metacluster_22.27	3.17	0.0703	Nfe2l2 (directAnnotation).	8	Cct8;Eif3k;Erdr1;Hspb1;Ndufs3;Psma3;Tpt1;Xist			cisbp__M04019	3.22	0.0764	Atf6 (inferredBy_Orthology).	8	Bmp4;Col1a2;Dvl2;Hbegf;Irs2;N6amt1;Uty;Yod1
transfac_public__M00087	3.12	0.0697	Ikzf1 (inferredBy_Orthology).	5	Calu;Erdr1;Gys1;Mllt1;Ptges3			hdpi__IRF1	3.16	0.0756	Irf1 (inferredBy_Orthology).	9	5031425E22Rik;Bahcc1;Efna5;Foxp2;Notch2;Rgmb;Rspo3;Skida1;Tbx3
metacluster_14.3	3.09	0.0693	Bhlhe40 (directAnnotation).	14	Actn2;Apoo;Atp5g3;Cdk4;Eif4g2;Gys1;H2afz;Myl12a;Ndufa4;Ppia;Psma1;Psmb7;Usp50;Wdr89			taipale_tf_pairs__RFX3_FIGLA_TRGYAACNNNNCASSTGNN_CAP_repr	3.13	0.0753	Figla; Rfx3 (inferredBy_Orthology).	11	B3gnt5;Col1a2;Diaph1;Dvl2;Fabp5;Hpcal1;Igfbp5;Paqr7;Slc25a10;Tgoln1;Tm7sf3
metacluster_139.5	3.09	0.0693	Bhlhe40; Bhlhe40; Bhlhe40; Bhlhe41; Bhlhe41; Bhlhe41; Helt; Helt; Helt; Hes1; Hes1; Hes1; Hes2; Hes2; Hes2; Hes3; Hes3; Hes3; Hes5; Hes5; Hes5; Hes5; Hes5; Hes5; Hes6; Hes6; Hes6; Hes7; Hes7; Hes7; Hes7; Hes7; Hey1; Hey1; Hey1; Hey2; Hey2; Hey2; Heyl; Heyl; Heyl (inferredBy_Orthology).	13	Atp5g3;Cct8;Cdk4;Chchd10;H2afz;Hbb-bs;Ndufa4;Pabpc4;Pcbp1;Psma1;Tnnt2;Tpm1;Xist			flyfactorsurvey__fd64A_SANGER_5_FBgn0004895	3.13	0.0753	Foxl1 (inferredBy_Orthology).	6	Bahcc1;Foxp2;Itga9;Notch2;Slc24a5;Trps1
metacluster_22.11	3.06	0.0688	Nfe2 (inferredBy_Orthology).	10	Atp1a1;Eif3k;Fabp4;Hspb1;Igf2;Ndufs3;Prdx1;Psma3;Sod1;Xist			metacluster_98.1	3.13	0.0752	Gm44973; Zfp524 (inferredBy_Orthology).	11	Dnajc3;Efna5;Foxp2;Herpud2;Prkar2b;Pus1;Rbm27;Rspo3;Slc25a16;Tmem161b;Wdsub1
jaspar__MA1939.1	3.05	0.0686	Srebf2 (inferredBy_Orthology).	4	Eif3k;Mdh1;Myl12a;Xist			transfac_pro__M05789	3.11	0.0749	Zfp775 (directAnnotation).	17	5031425E22Rik;Bahcc1;Diaph1;Esyt2;Igfbp5;Kmt2a;Ntpcr;Pus1;Rgmb;Rsrc1;Rxra;Slc24a5;Spopl;Srprb;Thbs1;Trps1;Wdsub1
								transfac_pro__M06626	3.09	0.0747	Zfp558 (inferredBy_Orthology).	6	Birc5;Efna5;Fbxo44;Haus5;Ntpcr;Spopl
								cisbp__M05891	3.09	0.0747	Sox10 (inferredBy_Orthology).	7	5031425E22Rik;Bahcc1;Hbegf;Irs2;Med4;Slc24a5;Socs3
								metacluster_71.11	3.08	0.0745	Xbp1; Xbp1 (directAnnotation).	18	Birc5;Cdkn1a;Col1a2;Efr3b;Frrs1;Hbegf;Hpcal1;Igfbp5;Med4;Notch2;Pole4;Rsrc1;S1pr3;Sema3a;Stard3;Tgoln1;Thbs1;Trps1
								taipale_tf_pairs__GCM1_CEBPB_MTRSGGGNNNNNNTTRCGYAAN_CAP	3.07	0.0744	Cebpb; Gcm1 (inferredBy_Orthology).	13	Bcdin3d;Cab39l;Cited1;Efr3b;Esyt2;Frrs1;Hpcal1;Itga9;Jkamp;Lrrc14;Rbm27;Rgmb;Rspo3
								transfac_pro__M05482	3.01	0.0735	Zfp202 (inferredBy_Orthology).	15	Bcdin3d;Diaph1;Fbxo44;Foxp2;Herpud2;Rgmb;Rspo3;Sco1;Slc25a16;Spopl;Tbx3;Tgoln1;Thbs1;Trps1;Uty

## Sheet: Enriched TFs
E9.5
Note: These TFs are inferred from the enriched motifs, and have been filtered for expression in the dataset.
DEGs	Change in VMR	Only in Change in VMR
Chd2	Tcf12	Tcf12
Zbtb33	Foxa1	Foxa1
E4f1	Foxa2	Foxa2
Creb1	Nfia	Nfia
Ets1	Nfic	Nfic
Elf1	Foxo1	Zkscan8
Foxo1	Zkscan8	Nf1
Esrra	Nf1	Bcl6
Esrrb	Bcl6	Pou2f1
Esrrg	Pou2f1	Hmga1
Satb1	Hmga1	Hmga2
Rreb1	Hmga2	Zbtb24
Mybl1	Satb1	Tead3
Onecut2	Zbtb24	Sf1
Sp2	Tead3	Klf9
Zfp574	Sf1	Dbp
Myc	Klf9	Sox5
Bach1	Dbp	Pou6f1
Zfp770	Sox5	Cebpg
Yy1	Pou6f1	Zfp287
Tbx2	Cebpg	Zfp595
Thap11	Zfp287	Zfp738
Zfp143	Zfp595	Zfp953
Nfe2l2	Zfp738	Atf6
Bhlhe40	Zfp953	Irf1
Bhlhe41	Atf6	Rfx3
Hes1	Irf1	Foxl1
Hes6	Rfx3	Zfp524
Hes7	Foxl1	Zfp775
Hey1	Zfp524	Xbp1
Hey2	Zfp775	Cebpb
Heyl	Xbp1	Zfp202
Nfe2	Cebpb
Srebf2	Zfp202
